# Supplementary material for: Aberrant methylation underlies insulin gene expression in human insulinoma
Source: Nat Commun. 2020 Oct 15;11:5210. doi: 10.1038/s41467-020-18839-1 (PMC7566641; doi:10.1038/s41467-020-18839-1)
Supplement: Supplementary file 4 — Supplementary Data 1 [file 41467_2020_18839_MOESM4_ESM.xlsx]

## Sheet: STab_1
Supplementary Data 1. Normal Beta Cell Identifiers and Demographics.
ID	Source	Age	Sex	BMI	HBA1c	Diabetes Mellitus	Study	Notes
Beta_1	Mixed*	*	*	*	*	No	Wang et al, 2017	Mix of 3 Beta Cell Samples*
Beta_2	UPenn	20	M	19.8	4.5	No	Wang et al, 2017
Beta_3	Alberta Diabetes Institute	69	M	22.7	6.5	No	This Study
Beta_4	U Chicago	48	M	31.8	NA	No	This Study
Beta_5	Alberta Diabetes Institute	30	F	32.3	4.9	No	This Study
*: This sample is a mix of DNA from different samples of different origins (see the first paragraph of the Results section and the Tissue Samples sub-section of the Material and Methods section for details).
