# Supplementary material for: Aberrant methylation underlies insulin gene expression in human insulinoma
Source: Nat Commun. 2020 Oct 15;11:5210. doi: 10.1038/s41467-020-18839-1 (PMC7566641; doi:10.1038/s41467-020-18839-1)
Supplement: Supplementary file 5 — Supplementary Data 2 [file 41467_2020_18839_MOESM5_ESM.xlsx]

## Sheet: STab_2
Supplementary Table 2. Insulinoma Identifiers and Clinical Features.
ID	Tumor Size (cm)	Benign/Malignat	Ki67 (%)	Family History Multiple Endocrine Neoplasia	Lowest Glucose	Insulin	Hypoglycemia Resolved	Study	dbGaP Ref #	Mutations	RNA seq Available
Ins_11	1.5	Benign	2	N	23	57.7	Y	Wang et al, 2017 (ID: 6107)	2592304	TTC32, ANKHD1, AKHD1-EIF4BP3, CCDC3, SUFU, BAX	Y
Ins_12	1	Benign	NA	N	40	3.7	Y	Wang et al, 2017 (ID: 5322)	3185655	SESN1, EPPK1, NCAM2	N
Ins_13	2.5	Malignant	15	N	36	2.2	N	Wang et al, 2017 (ID: 5863)	2592298	DUSP1 (indel)	Y
Ins_14	1.6	Benign	2	N	37	12	Y	This Study	NA	NA	N
Ins_15	3	Benign	Negative	N	32	92.3	Y	This Study	NA	NA	N
Ins_16	1.7	Benign	2	N	41	3.1	Y	This Study	NA	NA	N
Ins_17	NA	Benign	Negative	N	33	14.6	Y	This Study	NA	NA	N
Ins_18	1.9	Benign	<1	N	45	13	Y	Wang et al, 2017 (ID: 4973)	2592295	ASB1, WDR48, KI111191, SNX18, LONRF1, DAB2IP, ST6GALNAC6, KLHL1, FUT8, APOBR, B4GALN2, GRN, ESF1, COL4A5, FMR1 (indel)	Y
Ins_19	2.3	Benign	<1	NA	40	24.9	NA	This Study	NA	NA	N
Ins_21	NA	Benign	NA	N	36	12	Y	This Study	NA	NA	N
Ins_22	1	Benign	<1	N	50	7	Y	Wang et al, 2017 (ID: 5329)	3185657	ZPF69B, TMEM43, BLACE, PXDNL, SEC31B, DRD2, ATG2B, RPS6KB1, SUKT2B1 (indel)	Y
Ins_23	2.4	Benign	<2	N	38	14.2	Y	Wang et al, 2017 (ID: 5333)	3185658	ADD2, TRAM1L1, AASS, PITPNM2, CPT1C, STAG2	Y
Ins_24	2.8	Benign	3-20	N	42	188	Y	Wang et al, 2017 (ID: 6066)	3185663	1FFO2, AFI44L, LRRC71, NPL, CAD, SLC6A7, SPDL1, KCNB1, SLC7A13, FAM189A2, AMHR2, TMTC1, UHRF1BP1L, PARP4, TLE3, MYOCD	Y
Ins_25	1.5	Benign	3	N	<50	35	Y	Wang et al, 2017 (ID: 5326)	3185656	TFB1M, IMPDH1, DUOX2, NDNL2, ADNP2, KIAA1328, LOXHD1, SLC6A16, ZSCAN22	N
Ins_26	3	Benign	7	N	33	48	Y	This Study	NA	CCDC54,ATG12, CEP41, ADAM7, FOCAD, KATNAL1, NPTN, SYNGR2	N
Ins_27	NA	NA	NA	Y	NA	NA	NA	This Study	NA	MEN1 (TRP183STOP)	N
Ins_31	NA	Benign	NA	NA	24	19	No	This Study	NA	NA	N
Ins_32	1.7	Benign	2	N	58	405	Y	This Study	NA	NA	N
Ins_33	NA	NA	NA	NA	NA	NA	NA	This Study	NA	NA	N
