# Supplementary material for: Aberrant methylation underlies insulin gene expression in human insulinoma
Source: Nat Commun. 2020 Oct 15;11:5210. doi: 10.1038/s41467-020-18839-1 (PMC7566641; doi:10.1038/s41467-020-18839-1)
Supplement: Supplementary file 6 — Supplementary Data 3 [file 41467_2020_18839_MOESM6_ESM.xlsx]

## Sheet: STab3
Supplementary Data 3. Summary Table for All CpG Dinucleotides Measured Across all Samples Including: Percent DNA Methylation Per Sample; Percent Average Methylation for Beta Cells, all Insulinomas and each Insulinoma Group; Differential Methylation Insulinomas Vs Beta Cells for all Insulinomas (with p and FDR values) and each Insulinoma Group; Labeling of Statistically Significant and Signature C…
chr	start	end	cpg	Beta_1	Beta_2	Beta_3	Beta_4	Beta_5	Ins_11	Ins_12	Ins_13	Ins_14	Ins_15	Ins_16	Ins_17	Ins_18	Ins_19	Ins_21	Ins_22	Ins_23	Ins_24	Ins_25	Ins_26	Ins_27	Ins_31	Ins_32	Ins_33	Beta_AVG	Ins_AVG	InsVsBeta	p_value*	FDR*	Sign_gr1	Sign_gr2	Sign_gr3	SigAndSign
chr11	1850003	1850004	chr11.1850003..1850004	87.5	84.4	90	70.6	85.7	73.9	71	88.5	68.8	88.9	57.9	46.2	12.9	21.1	39.1	40	17.1	30.8	59.3	25	30	13.3		95.1	83.6	48.8	-34.8	5.02e-06	0.000193				Sig
chr11	1850041	1850042	chr11.1850041..1850042	82	62.5	89.5	73.9	71.4	82.4	68.3	91.3	85.7	91.7	41.2	41.2	17.6	20.8	13.5	22.4	9.2	0	41.5	15.4	50	16.7		95	75.9	44.7	-31.2	0.00124	0.0106
chr11	1850064	1850065	chr11.1850064..1850065	81.4	73.6	77.3	71.4	84.2	78.9	80.2	92	81.3	63.6	50	33.3	28.2	70.8	28.2	32.5	12.5	3.4	61.9	41.7	80	2.9		88.6	77.6	51.7	-25.9	0.00224	0.0165
chr11	1850075	1850076	chr11.1850075..1850076	84	36.8	79.2	58.3	81.3	35	23.3	95.3	5.3	75	71.4	33.3	23.8	65.4	45.8	53.2	20.2	3.4	65.6	21.4	100	3.1		48.8	67.9	43.9	-24	0.0304	0.108
chr11	1850080	1850081	chr11.1850080..1850081	47.6	74.5	50	96	80	48.8	87.8	0	90	25	73.3	20	23.3	0	22.5	0	9.2	3.4	64.6	0	0	0		97.6	69.6	31.4	-38.2	0.00174	0.0137
chr11	1850103	1850104	chr11.1850103..1850104	74.6	60.3	91.7	62.5	59.1	80	63.8	90.2	42.3	71.4	58.8	12.5	35	52.4	22.7	22.7	13.6	7.4	45.2	83.3		3.2		82.1	69.6	46.3	-23.3	0.0112	0.053
chr11	1850157	1850158	chr11.1850157..1850158	72.1	65.1	70.4	46.7	40.9	80	41.7	72.3	53.8	73.1	23.5	25	38.6	21.1	36.3	26.3	13.2	47.6	27.8	25	27.8	7.7		70.6	59	39.5	-19.5	0.00907	0.0455
chr11	1850300	1850301	chr11.1850300..1850301	57.9	44.9	41.2	50	66.7	65.7	48.4	78.3	26.5	71.4	42.9	10	7.3	30.4	10.4	12.8	6.4	10	3.1	12.5	22.2	5.6		40	52.1	28	-24.1	0.00345	0.0226
chr11	1850395	1850396	chr11.1850395..1850396	52.8	48.6	57.6	63.6	77.3	69	23.3	49.6	22.2	33.3	15	14.8	12.1	0	7.1	1.8	5.4	0	1.3	17.4	15.4	20		5	60	17.4	-42.6	3.41e-08	4.61e-06				Sig
chr11	1850443	1850444	chr11.1850443..1850444	61.2	64.1	74.2	54.5	96.3	63.6	35.9	66.7	37.8	37.5	47.6	6.3	6.6	27.8	5.1	9.3	4.4	18.7	7.2	13	0	7.1		52.6	70.1	24.8	-45.3	2.4e-07	2.02e-05				Sig
chr11	1850477	1850478	chr11.1850477..1850478	64.8	53.9	62.5	90.5	68.2	68.4	31.1	55	18.8	33.3	16.7	15.4	12.1	3.3	16.7	6.3	6.2	4	32.3	0	0	7.7		0	68	18.2	-49.8	6.91e-10	2.3e-07				Sig
chr11	1850551	1850552	chr11.1850551..1850552	76.9	59.6	63.2	47.1	62.5	68	38.5	51.4	42.9	71.4	21.4	16.7	36.8	0	41.4	37.8	8.6	56.3	78.6	26.7	0	11.1		0	61.9	33.8	-28.1	0.000834	0.0081
chr11	1850557	1850558	chr11.1850557..1850558	65.3	58.9	43.8	58.3	60	60.9	44.4	58.2	23.5	73.3	53.3	27.3	44.4	15.4	50	48.7	11	55.6	70.5	25	12.5	0		0	57.3	37.4	-19.9	0.0166	0.0703	-12.7	-18.2	-57.3	Sign
chr11	1850676	1850677	chr11.1850676..1850677	50	36.4	26.1	52.9	70	69.7	50	61.1	18.8	18.2	57.1	20	11.5	7.1	5.6	12.5	6.7	0	23.8	5.9	45.5	0	0	13.9	47.1	22.5	-24.6	0.00522	0.0305
chr11	1850818	1850819	chr11.1850818..1850819	92.2	89.6	100	94.7	92.3	97.8	87.7	92.3	90	100	70.6	58.8	93.9	77.8	82.8	81.2	45.8	64.9	76.8	36.4	77.8	80	76.2	69.4	93.8	76.9	-16.9	0.00157	0.0127
chr11	1850828	1850829	chr11.1850828..1850829	88.4	88.6	87.5	100	100	100	84.8	95.1	100	60	68.8	75	91.2	80	85.1	88.9	50.5	60.6	89.8	73.1	83.3	37.5	100	70	92.9	78.6	-14.3	0.0214	0.0839
chr11	1850840	1850841	chr11.1850840..1850841	82.7	66.2	72.2	66.7	88.2	82.4	69.4	83.5	55.6	40	62.5	42.9	50	72	22.7	16.7	15.5	27.3	43.5	12	18.2	33.3	19.2	55.1	75.2	43.3	-31.9	3.79e-05	0.000838				Sig
chr11	1850912	1850913	chr11.1850912..1850913	66.2	50.5	52.4	50	58.6	90.2	56	51	60	54.5	40	52.6	32.1	15.8	11	16.9	9.4	14	13.6	17.6	12.5	0	0	62.9	55.5	32.1	-23.4	0.00359	0.0232
chr11	1851050	1851051	chr11.1851050..1851051	64.1	57	44.4	53.3	81	44	49.5	42.6	40	58.8	64.3	12.5	18.2	4.5	12.4	14.6	10.9	32.4	13.9	26.1	21.4	0	0	0	60	24.5	-35.5	3.25e-06	0.000138				Sig
chr11	1851073	1851074	chr11.1851073..1851074	69.4	54.9	52.9	47.1	72.7	45.5	40.2	38.1	43.8	50	56.3	27.8	21.1	14.8	19.1	17.2	11.6	22.9	12.9	12.5	0	0	0	0	59.4	22.8	-36.6	4.14e-07	3.03e-05				Sig
chr11	1851095	1851096	chr11.1851095..1851096	68.9	52.1	66.7	64.7	58.1	44	40.6	22.8	49.1	50	42.9	15	8.3	11.5	16.2	20.2	6.9	32.4	17.1	11.1	46.7	0	0	0	62.1	22.9	-39.2	6.48e-08	7.55e-06				Sig
chr11	1851103	1851104	chr11.1851103..1851104	58.2	42.7	70	44.4	61.3	43.5	36.5	17.5	38.5	38.5	35.7	19	5.6	10.3	9.8	19.1	7.4	16.7	16.2	11.8	7.1	0	0	0	55.3	17.5	-37.8	1.19e-07	1.19e-05				Sig
chr11	1851156	1851157	chr11.1851156..1851157	86.6	89.7	100	75	91.3	60	82.2	80.2	81	68.8	85.7	68.4	36.7	60	73.8	71.1	47.4	73.9	86	47.4	54.5			96	88.5	69	-19.5	0.00156	0.0127
chr11	1851194	1851195	chr11.1851194..1851195	95.2	79.3	100	100	86.2	96.3	86.1	93.7	100	100	100	81.3	96.2	63.9	81.6	90.4	84	100	89.1	88.9	36.4	100		100	92.1	88.2	-3.9	0.59	0.773
chr11	1851257	1851258	chr11.1851257..1851258	57.1	50	58.3	66.7	52	82.8	34.9	42	23.5	30	5.6	52.4	18.2	6.9	11	14.7	5.4	25.9	12.1	19	20	80	0	36.7	56.8	27.4	-29.4	4.85e-05	0.00101				Sig
chr11	1851340	1851341	chr11.1851340..1851341	66.4	60.8	47.1	87	62.5	65.8	61.2	59	50	60.6	21.4	70.6	32.7	14.3	25.7	19.1	27.6	16.7	72.2	12.5	28.6	44.4		83.7	64.8	42.6	-22.2	0.00685	0.0372
chr11	1851466	1851467	chr11.1851466..1851467	28	16.5	33.3	29.4	16.7	50	28	35.7	7.7	55.6	10	50	23.5	6.3	4.7	16.4	2.4	4	18.9	6.3	0	0		0	24.8	17.8	-7	0.361	0.576
chr11	1851475	1851476	chr11.1851475..1851476	17.6	11.7	6.3	14.3	28.6	41.2	8.6	15.5	4.2	38.9	22.2	0	23.1	6.3	5.5	18.6	0	0	7.4	6.3	0	0		0	15.7	11	-4.7	0.474	0.68
chr11	1851548	1851549	chr11.1851548..1851549	48.1	35.1	50	52.9	25	55.6	12.5	58.8	26.9	14.3	0	66.7	12.5	12.5	7.4	5.3	3.9	0	10.7	0	0	0			42.2	16.9	-25.3	0.000814	0.00796
chr11	1851550	1851551	chr11.1851550..1851551	62.7	58.2	95	52.9	63.6	62.9	31.3	81.7	73.1	50	33.3	87.5	29.2	50	39.5	10.3	18.7	0	12.5	6.7	18.2	12.5			66.5	36.3	-30.2	0.00182	0.0141
chr11	1851607	1851608	chr11.1851607..1851608	59	51.6	51.4	66.7	27.3	97.1	41.2	84.1	37.5	43.8	20	87.5	55	61.5	82	41	61	7.7	6.5	82.4	82.4	9.1	33.3	37.5	51.2	51.1	-0.1	0.817	0.919
chr11	1851644	1851645	chr11.1851644..1851645	38.6	35.6	45.2	45.8	41.7	65.5	11.2	41.6	8	26.7	6.7	41.7	33.3	0	2.9	5.6	3.6	0	5.8	0	0	0	0	0	41.4	13.3	-28.1	7.82e-05	0.00143				Sig
chr11	1851659	1851660	chr11.1851659..1851660	29.9	41.6	20.6	52.2	25	50	14.6	46.1	8	41.2	20	50	11.5	10	1.8	2.6	1.1	0	9.1	0	0	0	0	0	33.9	14	-19.9	0.00543	0.0314
chr11	1851716	1851717	chr11.1851716..1851717	11.2	22	6.9	21.1	27.8	11.4	2.5	55.1	8.7	0	20	14.3	18.5	11.1	4.4	1.3	1.1	0	3	0	10	0	0	0	17.8	8.5	-9.3	0.135	0.303
chr11	1851721	1851722	chr11.1851721..1851722	15.6	17.6	26.7	25	26.3	8.1	6.2	61.4	4.3	5.9	0	12.5	3.7	5.6	3.6	1.2	2.2	0	1.5	0	0	40	0	0	22.2	8.2	-14	0.0268	0.0987
chr11	1851729	1851730	chr11.1851729..1851730	17.2	17.1	31	20	27.3	2.9	2.5	66.1	21.7	0	0	0	0	0	3.8	0	3.2	0	2.9	15	0	0	0	0	22.5	6.2	-16.3	0.0121	0.0563
chr11	1851741	1851742	chr11.1851741..1851742	30.4	25	37.9	28.6	27.3	2.8	10.4	67.9	6.7	6.7	11.8	22.2	31.4	11.1	5	0	4	26.1	7.8	0	42.9	0	0	0	29.8	13.5	-16.3	0.0146	0.064
chr11	1851790	1851791	chr11.1851790..1851791	42.7	46.7	66.7	38.5	22.7	35.5	13.6	76.7	31.6	47.1	0	16.7	47.1	33.3	7.4	14.8	6	10	37.8	26.7	66.7	0	0	0	43.5	24.8	-18.7	0.0246	0.0926
chr11	1851810	1851811	chr11.1851810..1851811	73.2	44.4	85.7	50	56.5	76.7	63.5	83	50	37.5	33.3	53.8	69	27.3	28.1	24.2	38.5	40	19.1	25	30	0	0	0	62	36.8	-25.2	0.0123	0.0569	-7.1	-32.7	-62	Sign
chr11	1851863	1851864	chr11.1851863..1851864	28.9	13.1	17.6	17.6	38.1	4	27.9	74.3	32.1	0	19	46.2	16.2	40.9	4.3	18	7.3	19.2	20	27.3	9.5	50		0	23.1	23.1	0	0.989	0.995
chr11	1851865	1851866	chr11.1851865..1851866	30.9	30.9	23.5	18.8	22.7	8	22.7	64.4	25	0	15.8	28.6	33.3	41.7	6.7	13.8	3.8	7.7	19.7	36.4	15	57.1		6.3	25.4	22.6	-2.8	0.44	0.65
chr11	1851867	1851868	chr11.1851867..1851868	48.4	43.2	41.2	21.4	55	8.3	35.8	80.8	21.4	6.7	26.3	85.7	42.9	59.1	4.7	4.7	7.2	7.4	27.1	33.3	36	50		6.3	41.8	30.2	-11.6	0.0962	0.241
chr11	1851876	1851877	chr11.1851876..1851877	30.4	26.5	23.5	29.4	38.1	12	22.9	65.6	21.9	6.7	15	29.4	9.1	16.7	4.9	1.5	6	0	20	10	13			0	29.6	15	-14.6	0.0297	0.106
chr11	1851903	1851904	chr11.1851903..1851904	22.1	20	17.6	16.7	29.4	26.9	31	63.2	18.5	20	10	26.7	12.5	31.6	5.9	4.5	5.3	4	14.3	16.7	26.1			5.9	21.2	19	-2.2	0.73	0.872
chr11	1851906	1851907	chr11.1851906..1851907	16.7	18.3	11.8	5.3	6.3	18.5	25.4	61.7	20	20	27.8	13.3	12.5	15.8	2	5.7	6.8	3.8	7.7	16.7	0			6.3	11.7	15.5	3.8	0.693	0.849
chr11	1852033	1852034	chr11.1852033..1852034	42.2	27.4	85.7	28.1	58.3	35.5	43.8	74	38.1	26.3	20	7.7	8	7.1	9.8	7.5	8	11.5	16.7	33.3	15.4			45.5	48.3	24	-24.3	0.0441	0.14
chr11	1852049	1852050	chr11.1852049..1852050	37.1	17.9	37.5	33.3	25	17.9	42	76.1	41.7	5.6	18.2	18.8	30.4	9.1	12.8	8.3	7.3	10	25.8	17.4	66.7	0		14.3	30.2	23.5	-6.7	0.47	0.677
chr11	1852059	1852060	chr11.1852059..1852060	27.7	25	25	6.5	6.3	12.9	31.9	60.6	41.7	15.8	37.5	46.7	24	8.3	14	10.8	5.5	10	15.9	19	36.4			13.3	18.1	23.8	5.7	0.58	0.766
chr11	1852061	1852062	chr11.1852061..1852062	15.8	10.3	0	0	12.5	13.3	27	40.8	26.9	25	33.3	56.3	12	7.1	11	8	5.8	26.7	10.9	17.4	16.7	0		7.1	7.7	19.2	11.5	0.0682	0.19
chr11	1852069	1852070	chr11.1852069..1852070	39.8	34.1	60	35.3	31.3	26.7	40.7	78.5	47.8	41.7	44.4	75	36	16.7	14.5	26.9	9.1	16.7	19	23.8	45.5			14.3	40.1	34	-6.1	0.646	0.816
chr11	1852073	1852074	chr11.1852073..1852074	34.9	25.6	16.7	24.1	17.6	13.8	27.2	70.9	33.3	30.4	44.4	30	4.2	21.4	13.1	6.5	9.3	6.3	23.3	23.8	76.9	0		14.3	23.8	24.9	1.1	0.806	0.913
chr11	1852083	1852084	chr11.1852083..1852084	27.6	29	30	13.3	25	16.2	31.3	70.1	25.9	26.9	44.4	22.2	3.8	0	12.6	4.9	7.8	18.8	16.9	23.8	75	0		14.3	25	23.1	-1.9	0.741	0.879
chr11	1852103	1852104	chr11.1852103..1852104	34	32.7	46.2	35.3	42.9	8.6	33.8	72.9	52.2	3.8	33.3	35.3	11.1	20	13.7	5.7	11	17.2	20	21.1	100			12.5	38.2	27.8	-10.4	0.258	0.465
chr11	1852121	1852122	chr11.1852121..1852122	51.9	39.6	68.8	23.3	18.2	15.8	56.1	73.9	30.4	37	44.4	50	52.2	72.7	15.9	9.3	16	12	13.8	66.7	73.3	0		7.1	40.4	35.9	-4.5	0.628	0.803
chr11	1852133	1852134	chr11.1852133..1852134	18.2	18.7		22.6	13.6	10.5	30.2	74.5	20	20.7	40	44.4	30	21.4	12.3	13.3	20.5	11.8	15.7	36	21.4	0		7.1	18.3	23.9	5.6	0.388	0.603
chr11	1852177	1852178	chr11.1852177..1852178	20.6	26.1	0	19.4	15.8	16.7	35.4	73.8	16.7	3.4	25	25	14.8	15.4	14.5	3.3	14.5	22.2	10.4	18.2	81.3	0		0	16.4	21.7	5.3	0.618	0.794
chr11	1852185	1852186	chr11.1852185..1852186	21.3	26.5	11.1	8.3	21.4	17.2	32.9	70.5	33.3	10.3	25	25	8.3	35.7	17.2	4.5	13.8	17.6	12.5	29.2	100	0		16.7	17.7	26.1	8.4	0.329	0.544
chr11	1852191	1852192	chr11.1852191..1852192	24.1	35	17.6	12.1	28.6	21.4	42.7	78.1	4.2	8.7	14.3	25	28	42.9	16.8	6.8	16.1	11.8	15.6	41.7	63.2	0		0	23.5	24.3	0.8	0.953	0.98
chr11	1852209	1852210	chr11.1852209..1852210	15.5	16.8	5.9	13.8	9.1	11.1	16.2	63.4	3.8	5.3	12.5	28.6	15.6	26.3	12.6	5	12.2	13.3	12.7	8.7	52.9	0	0		12.2	16.7	4.5	0.569	0.758
chr11	1852250	1852251	chr11.1852250..1852251	25.5	18.3	27.3	40	28.6	17	51.3	78.6	43.5	38.9	33.3	60	32.3	45	8.8	9.6	16	8.7	13.8	23.8	58.3	4.5	0		27.9	30.2	2.3	0.669	0.832
chr11	1852276	1852277	chr11.1852276..1852277	25.5	21.3	25	6.9	0	7.3	29.2	70.1	26.1	19	12.5	14.3	52.8	19.2	5.7	5	16	4	12.5	4.3	11.1	3.7	0		15.7	17.4	1.7	0.912	0.961
chr11	1852367	1852368	chr11.1852367..1852368	56.2	57.4	63.2	48.1	68.4	7.8	51.9	78.8	57.7	68.8	8.3	64.3	35.8	31.3	40.5	50.6	26.9	4.3	19.3	28.6	100	18.2	100	22.2	58.7	42.9	-15.8	0.0745	0.202
chr11	1852432	1852433	chr11.1852432..1852433	14.9	10.6	38.9	0	0	6	24	53.4	11.5	31.3	33.3	31.3	16.4	23.5	39.5	19.5	10.7	5.9	11.1	14.3	10	0	0	42.9	12.9	20.2	7.3	0.304	0.518
chr11	1852529	1852530	chr11.1852529..1852530	47	43	58.8	36.8	40	37.5	74.3	85.7	31	56.5	54.5	50	50	66.7	46.5	11.9	74.5	33.3	16.1	70.6	62.5	28.6		80	45.1	51.7	6.6	0.425	0.637
chr11	1852563	1852564	chr11.1852563..1852564	88.7	90.5	100	93.8	92.6	92	96.9	97.6	100	66.7	100	100	100	80	91.4	78.2	84.3	82.4	88.9	87.5	100	57.1			93.1	88.4	-4.7	0.513	0.713
chr11	1852574	1852575	chr11.1852574..1852575	66.2	54.7	61.5	26.7	45.8	47.6	49.1	76.8	55	73.3	64.3	27.3	23.3		34.6	35.8	35.8	75.8	25.6	62.5	25	57.1		60	51	48.8	-2.2	0.54	0.735
chr11	1852628	1852629	chr11.1852628..1852629	48.9	42.6	72.7	40	55.6	66.7	34.3	63	40	80	61.5	30	7.7		21.2	12.2	17.4	4.2	36.4	42.9	0	0			52	32.3	-19.7	0.053	0.16
chr11	1852632	1852633	chr11.1852632..1852633	57.5	43.9	61.5	46.2	62.5	70.6	48.5	63	36.4	60	60	36.4	45.5		14.5	10.3	17	0	27.6	20	14.3	0			54.3	32.8	-21.5	0.0202	0.0805
chr11	1852729	1852730	chr11.1852729..1852730	91.1	81	100	77.8	90.9	65	71.8	92.6	100	92.9	80	100	76	61.1	54.7	51.1	71.2	83.3	85	80				30.8	88.2	74.7	-13.5	0.0564	0.167
chr11	1852732	1852733	chr11.1852732..1852733	43.3	49.2	50	34.6	54.5	30.4	36.1	78.9	84.2	64.3		60	33.3	72.2	28.8	11.5	43.3	15.8	15	80	60			28.2	46.3	46.4	0.1	0.903	0.957
chr11	1852801	1852802	chr11.1852801..1852802	19.5	22.2	16.7	30.4	0	81.2	28.8	67.1	12.5	50	25	11.1	18.8	20	17.3	4.5	6.3	30	6.5	16.7	28.6			25	17.8	26.4	8.6	0.429	0.641
chr11	1852810	1852811	chr11.1852810..1852811	48.8	52.1	30.8	77.3	42.9	92.3	42	89.3	30	71.4	71.4	15.4	28.1	27.3	24.3	9.1	8.1	30	15.6	11.1	14.3			23.3	50.4	35.5	-14.9	0.0643	0.182
chr11	1852902	1852903	chr11.1852902..1852903	80.4	83.1	75	83.9	91.7	66.7	80	90.8	61.3	88.9	84.2	60	69.7	57.1	54.8	69.1	73.3	63.6	74.5	33.3	33.3			100	82.8	68.3	-14.5	0.0438	0.139
chr11	1852947	1852948	chr11.1852947..1852948	80.5	84.4	50	92	100	72.7	60.9	82.6	44.8	71.4	50	40	52.2	38.9	57.6	60	59.6	40.7	78.6	90.9	57.1			57.1	81.4	59.7	-21.7	0.00394	0.0249
chr11	1852961	1852962	chr11.1852961..1852962	61.9	52	31.6	44	58.8	73.3	40.9	88.7	21.7	18.2	7.7	12.5	14.3	18.2	14.6	17.6	9	16.7	19.6	25	38.5			50	49.7	28.6	-21.1	0.00628	0.0349
chr11	1852996	1852997	chr11.1852996..1852997	53.1	42.9	57.9	31.3	69.2	66.7	47.3	72.1	23.8	62.5	11.1	10	12.5	6.3	5.8	10	6.5	7.7	51	45.5	14.3			50	50.9	29.6	-21.3	0.015	0.0655
chr11	1853028	1853029	chr11.1853028..1853029	42	31	30.4	52.9	33.3	66.7	26.7	73.2	26.1	63.6	16.7	22.2	41.7	10.5	2.4	1.4	6.7	0	32.1	38.5	9.5		0		37.9	25.8	-12.1	0.147	0.322
chr11	1853050	1853051	chr11.1853050..1853051	56	49.2	72.2	56.3	44.4	75	40	86.1	28.6	72.7	31.3	40	32.1	0	8.1	10.4	11.1	4.2	46	36.4	38.5		100		55.6	38.9	-16.7	0.0888	0.228
chr11	1853063	1853064	chr11.1853063..1853064	92.4	86.4	96	84.2	68.8	91.7	58.1	92.3	40.7	92.9	45	100	85.7	14.3	26.3	40.3	51.2	53.1	35.8	61.5	76.9		100		85.6	62.7	-22.9	0.00259	0.0184
chr11	1853069	1853070	chr11.1853069..1853070	57.1	62.9	82.6	77.3	50	43.6	52.4	73.4	53.6	61.9	72.7	63.6	46.4	14.3	17.1	18.8	47.5	0	61.8	62.5	50		100		66	49.4	-16.6	0.0788	0.21
chr11	1853101	1853102	chr11.1853101..1853102	85.7	71	76.2	80.8	61.5	94.7	66.3	72.4	35.5	89.5	81	76.9	44.4	35.3	64.8	34.2	57.9	66.7	10.3	43.8	50		100	57.1	75	60	-15	0.0523	0.158
chr11	1853121	1853122	chr11.1853121..1853122	52.2	53.6	90.5	58.3	89.3	53.3	21.2	50	3.3	95.2	73.9	66.7	48.4	3.3	71.3	19.7	61.1	30	60	50	81.8		100	33.3	68.8	51.2	-17.6	0.13	0.295
chr11	1853168	1853169	chr11.1853168..1853169	10.9	17.9	12.5	13.3	8.3	57.7	19.3	37.4	28.6	22.2	10.5	23.5	11.6	7.7	2.8	7.8	2.6	6.9	13.8	10	0		0		12.6	15.4	2.8	0.63	0.804
chr11	1853176	1853177	chr11.1853176..1853177	4.3	10.1	6.3	0	39.1	40	23.8	41.1	12	15.4	27.8	0	11.1	13.6	1.4	5.7	1.4	0	7.9	10	0		0		12	12.4	0.4	0.881	0.949
chr11	1853202	1853203	chr11.1853202..1853203	16.3	22.1	30	27.3	85.7	52.2	37.7	68.2	40.6	20	20	20	16.3	8.3	5.6	6.8	1.4	6.5	17.5	21.1	0		0	20	36.3	20.1	-16.2	0.183	0.371
chr11	1853218	1853219	chr11.1853218..1853219	25.6	18.5	17.6	24	57.1	47.6	34.7	36.1	48.5	36.4	9.1	7.1	28.2	4.3	3	5.6	3.9	0	13	7.1	20		92	13.6	28.6	22.8	-5.8	0.652	0.82
chr11	1853236	1853237	chr11.1853236..1853237	49.3	32.9	53.3	21.1	36.8	50	28.6	56.8	61.5	40	10	0	44.7	0	10.7	3.1	4.1	0	36	0	20		0	0	38.7	20.3	-18.4	0.031	0.109
chr11	1853285	1853286	chr11.1853285..1853286	93.8	93.1	80	94.4	100	92.9	89.8	95.7	88.9	100	100	100	75	100	92.5	89.6	86	100	100	18.8		60	100	100	92.3	88.3	-4	0.492	0.695
chr11	1853326	1853327	chr11.1853326..1853327	5.7	2.1	0	0	0	27.8	9.8	14.6	5.9	28.6		0	6.3	0	5.7	0	3.4	0	3	0		0	0	0	1.6	6.2	4.6	0.316	0.53
chr11	1853357	1853358	chr11.1853357..1853358	5.4	9.3	0	11.1	20	0	0	2.8	50	0		11.1	0	0	0	0	0	0	3.7	0			0		9.2	4.5	-4.7	0.408	0.621
chr11	1853379	1853380	chr11.1853379..1853380	0	5.1	0	0	0	0	0	0	15.4	0	0	0	0	0	0	2.9	0	0	3.7	0			0	0	1	1.3	0.3	0.802	0.911
chr11	1853442	1853443	chr11.1853442..1853443	98.8	88.7	100	100	100	80	91.4	100	100	100	100	100	100	100	91.5	100	100	82.6	100	87.5	100	28.6	100	100	97.5	92.7	-4.8	0.431	0.642
chr11	1853463	1853464	chr11.1853463..1853464	97.8	95.7	94.1	100	100	90	96.3	96.4	81.8	100	100	100	100	100	92.3	60	94.9	100	97.6	90.9	100	91.7		100	97.5	94	-3.5	0.338	0.554
chr11	1853475	1853476	chr11.1853475..1853476	96.7	92.3	76.2	84.6	100	72.7	87.5	94.7	94.1	90.5	100	100	97.3	81.3	95.5	97.7	96.8	86.7	100	84.6	100	75		100	90	91.9	1.9	0.682	0.841
chr11	1853521	1853522	chr11.1853521..1853522	23.2	17.4	42.1	0	0	38.1	17.3	23.6	18.2	29.2	14.3	12.5	7.1	0	10.4	7	2	0	13.5	18.8	9.1	14.3		5.6	16.5	13.4	-3.1	0.369	0.585
chr11	1853527	1853528	chr11.1853527..1853528	5.1	1.4	11.1	0	0	0	1.8	3.4	9.1	12.5	7.1	14.3	3.2	0	0	2	0	0	2.8	0	0	10		0	3.5	3.7	0.2	0.784	0.901
chr11	1853544	1853545	chr11.1853544..1853545	5.6	4.2	0	7.7	0	35.7	5.4	13.5	9.1	18.2	0	0	0	0	0	4.3	0	0	0	0	0	0		0	3.5	4.8	1.3	0.847	0.934
chr11	1853568	1853569	chr11.1853568..1853569	10.2	3.7	0	0	14.3	0	0	2.2	6.3	14.3	0	16.7	0	0	0	2.2	0	0	3.4	0	0	9.1			5.6	3.2	-2.4	0.365	0.58
chr11	1853576	1853577	chr11.1853576..1853577	0	1.9	11.1	12.5	14.3	28.6	4.8	0	0	11.1	16.7	0	0	0	0	0	0	0	41.4	0	0	0			8	6	-2	0.995	0.998
chr11	1853594	1853595	chr11.1853594..1853595	5.6	0	0	0		0	2.7	0	0	25		0	0	9.1	0	0	0	0	0	0	0	0			1.4	2.3	0.9	0.929	0.968
chr11	1853608	1853609	chr11.1853608..1853609	53.1	58.3	55.6	58.8	72.7	16.7	5.1	52.4	38.5			16.7	33.3	0	59	2.6	23.4	50	68	15.4		0			59.7	27.2	-32.5	0.000821	0.00799
chr11	1853634	1853635	chr11.1853634..1853635	83.3	84.8	100	66.7	75	54.5	46.9	87	42.9			100	38.5	85.7	97.2	79.4	83.8	100	92.6	81.8	100	80			82	78	-4	0.598	0.78
chr11	1853698	1853699	chr11.1853698..1853699	7.7	0	0	8.3		0	3	4.3	0		0	0	0	0	0	0	0	0	0	0	0	0			4	0.5	-3.5	0.252	0.459
chr11	1853713	1853714	chr11.1853713..1853714	0	0	11.1	6.3	11.1	0	0	0	0	0	0	0	0	0	0	0	2.6	0	0	0	0	0		0	5.7	0.1	-5.6	0.172	0.357
chr11	1853735	1853736	chr11.1853735..1853736	5.9	0	0	0	0	0	2.9	0	0		11.1		0	0	0	0	0	0	0	0		0		100	1.2	7.6	6.4	0.333	0.549
chr11	1853766	1853767	chr11.1853766..1853767	0	0	0	0	0	0	0	0	0	0	0	0	0	0	2.1	0	0	0	3.4	0		0		0	0	0.3	0.3	0.974	0.99
chr11	1853779	1853780	chr11.1853779..1853780	0	0	0	0	21.4	0	0	0	0		0	0	0	0	0	0	0	0	3	0		0	0	0	4.3	0.2	-4.1	0.281	0.492
chr11	1853807	1853808	chr11.1853807..1853808	0	1.9	0	0	0	0	0	1.4	0	0	0		0	0	0	0	0	0	0	9.1	0	0	0	0	0.4	0.6	0.2	0.872	0.945
chr11	1853826	1853827	chr11.1853826..1853827	0	3.4	0	5.9	0	0	0	1.4	0	0	0	0	0	0	0	0	0	0	0	0	0	0	0	0	1.9	0.1	-1.8	0.323	0.537
chr11	1853833	1853834	chr11.1853833..1853834	0	1.7	20	0	0	9.1	0	0	0	0	0	12.5	0	0	0	0	1.3	0	0	0	0	0	0	0	4.3	1.2	-3.1	0.406	0.619
chr11	1853840	1853841	chr11.1853840..1853841	1.4	3.4	0	0	0	22.2	1.6	1.4	0	0	0	0	0	0	0	0	1.2	0	0	0	0	0		0	1	1.5	0.5	0.811	0.916
chr11	1853844	1853845	chr11.1853844..1853845	0	0	0	0	0	0	0	0	0	0	0	0	0	0	0	0	0	0	0	0	0	0		0	0	0	0	0.821	0.921
chr11	1853847	1853848	chr11.1853847..1853848	1.5	0	0	0	0	0	0	0	0	0	0	0	0	0	0	0	0	0	0	0	0	0		0	0.3	0	-0.3	0.672	0.834
chr11	1853865	1853866	chr11.1853865..1853866	0	5	12.5	0	0	9.1	1.7	5.5	0	0	0	0	0	0	0	0	0	0	0	0	0	0		0	3.5	0.9	-2.6	0.34	0.556
chr11	1853869	1853870	chr11.1853869..1853870	0	1.6	0	0	0	0	0	0	0	0	7.7	9.1	0	0	0	0	0	0	2.2	0	0	0		0	0.3	1.1	0.8	0.908	0.96
chr11	1853896	1853897	chr11.1853896..1853897	0	0	0	16.7	0	0	0	0	0	0	0	0	0	0	0	0	0	0	0	0	0	0	0	0	3.3	0	-3.3	0.293	0.505
chr11	1853899	1853900	chr11.1853899..1853900	0	5.3	0	0	0	0	0	0	0	0	0	0	0	0	0	0	1.3	0	0	0	0	0	0	0	1.1	0.1	-1	0.436	0.646
chr11	1853904	1853905	chr11.1853904..1853905	3.3	0	0	0	0	0	0	1.3	0	0	0	0	0	0	1.3	0	0	0	0	0	0	0	0	0	0.7	0.1	-0.6	0.555	0.747
chr11	1853915	1853916	chr11.1853915..1853916	0	3.7	0	0	0	0	0	0	0	0	0	0	0	0	0	1.7	0	0	0	0		0	0	0	0.7	0.1	-0.6	0.545	0.739
chr11	1853947	1853948	chr11.1853947..1853948	0	1.7	0	0	0	0	0	0	7.7	0	12.5	0	0	0	0	0	0	0	0	0		0	0		0.3	1.2	0.9	0.768	0.893
chr11	1853957	1853958	chr11.1853957..1853958	0	0	0	0	0	0	0	0	0	0	0	0	0	0	0	0	0	0	0	0		0	0		0	0	0	0.846	0.934
chr11	1853981	1853982	chr11.1853981..1853982	0	0	0	0	8.3	0	0	0	0	0	6.7	22.2	0	0	0	0	0	0	0	0		0	0		1.7	1.7	0	0.969	0.987
chr11	1854039	1854040	chr11.1854039..1854040	0	2	0	0	15.4	0	7.1	0	7.9	0	0	0	0	0	0	2.2	0	0	10.2	12.5		0	0		3.5	2.3	-1.2	0.874	0.946
chr11	1854048	1854049	chr11.1854048..1854049	13.7	10.4	54.5	12.5	8.3	15.4	20.5	14.9	5.7	0	0	33.3	0	6.7	0	7.9	7.8	0	18.6	0		0	0		19.9	7.7	-12.2	0.106	0.257
chr11	1854055	1854056	chr11.1854055..1854056	5.9	4.1	10	10	0	7.7	13.9	2	6.3	0	14.3	28.6	0	6.7	7.1	12.5	5.1	0	27.7	0		0	0		6	7.8	1.8	0.667	0.831
chr11	1854059	1854060	chr11.1854059..1854060	15.4	0	0	0	0	7.7	3	4	17.9	6.3	20	33.3	0	0	5.7	5.6	7.3	0	53.7	0		0			3.1	10.3	7.2	0.263	0.471
chr11	1854061	1854062	chr11.1854061..1854062	9.4	4.4	0	0	0	7.7	6.1	7.5	7.4	37.5		33.3	0	0	7.8	5.3	5.4	0	53.7	0		0			2.8	11.4	8.6	0.126	0.289
chr11	1854089	1854090	chr11.1854089..1854090	3.1	0	0	0	0	0	0	7.7	0	0			0	0	2.9	4	0	0	25	0					0.6	3	2.4	0.486	0.689
chr11	1854093	1854094	chr11.1854093..1854094	0	0	0		0		0	0		0				0	0	3.8	0	0	0	0					0	0.4	0.4	0.961	0.983
chr11	1854128	1854129	chr11.1854128..1854129	0	0	0	0		0	0	0	0	0		0	0	0	0	0	0	0	0	0					0	0	0	0.773	0.896
chr11	1854139	1854140	chr11.1854139..1854140	0	0	0	0		0	0	0	0	0		0	0	0	0	0	0		0	0					0	0	0	0.8	0.91
chr11	1854158	1854159	chr11.1854158..1854159	4.8	0	0	0		15.4	14.3	0		0	20	0	0	0	0	5.9	0	0	0	42.9					1.2	7	5.8	0.288	0.5
chr11	1854162	1854163	chr11.1854162..1854163	0	3.3	0	0		14.3	5.3	4.5	0		20	0	0	0	6.3	5	0	16.7	0	42.9					0.8	8.2	7.4	0.148	0.324
chr11	1854168	1854169	chr11.1854168..1854169	0	0	0	11.1	0	28.6	4.8	4.3	0	0	20	0	0	0	5.9	4.3	0	0	0	42.9	20				2.2	8.2	6	0.195	0.388
chr11	1854174	1854175	chr11.1854174..1854175	0	10.3	0	0	0	0	0	4.2	18.2	0	0	0	0	0	11.1	4.3	6.7	16.7	0	50	20				2.1	8.2	6.1	0.355	0.571
chr11	1854186	1854187	chr11.1854186..1854187	25.8	29.4	11.1	18.2	25	43.7	24.2	29.4	30	12.5	28.6	0	15.4	50	7.7	14.3	1.9	14.3	5	50					21.9	21.8	-0.1	0.699	0.852
chr11	1854224	1854225	chr11.1854224..1854225	65	53.3	50	41.7	30	64.3	51.9	51	40	57.1	50	0	62.5	57.9	15.6	72.3	57.9	33.3	15.4	23.1	42.9			100	48	46.8	-1.2	0.558	0.749
chr11	1854322	1854323	chr11.1854322..1854323	12.6	9.1	21.4	0	6.9	5.4	21.1	16.8	0	5.3	20.6	0	0	0	1.7	2.1	1.6	3.4	29.1	25	0	8.3	0	0	10	7.4	-2.6	0.627	0.802
chr11	1854357	1854358	chr11.1854357..1854358	20	12.2	5	17.2	34.5	21.9	18.4	29.7	4.2	12.5	31.6	0	6.8	10.7	10.2	3.8	6.5	3.4	25.3	12.5	4.5	63.6	0	0	17.8	14	-3.8	0.489	0.692
chr11	1854368	1854369	chr11.1854368..1854369	51.7	35.1	47.4	53.1	40.7	63.6	47.9	61.5	42.9	42.9	47.4	40	12.5	14.8	20	9.2	10.9	3.4	12.9	33.3	10	42.9	0	0	45.6	27.2	-18.4	0.0181	0.0748
chr11	1854384	1854385	chr11.1854384..1854385	71.1	60.9	59.1	84	68	89.2	78.7	93.1	83.3	87.5	58.8	52.9	80	36.4	45.8	63.4	44.2	16.1	60.3	37.5	26.7	50	100	100	68.6	63.4	-5.2	0.535	0.732
chr11	1854422	1854423	chr11.1854422..1854423	95.5	87.3	100	100	100	95.3	96.7	96	94.4	85.7	94.7	84.6	93.9	92.3	94.7	91.2	100	100	91.3	77.8	100	94.1	100		96.6	93.5	-3.1	0.762	0.891
chr11	1854427	1854428	chr11.1854427..1854428	96.7	95.7	100	66.7	100	97.6	91.8	93.2	94.6	95	100	92.3	100	100	97.4	94.8	96.2	94.3	91.1	72.7	100	93.8	100		91.8	94.7	2.9	0.473	0.679
chr11	1854436	1854437	chr11.1854436..1854437	90.3	86.7	84.2	81	75	82.9	89.6	92.4	84.6	89.5	89.5	92.9	77.4	84.6	80.2	82.2	83.7	87.1	86.6	66.7	100	76.5	100		83.4	85.9	2.5	0.917	0.963
chr11	1854445	1854446	chr11.1854445..1854446	94.3	94.4	88.9	78.9	90.9	90.6	94.1	90.1	97.6	100	85	100	100	100	89.4	92.1	88.9	96.3	96.2	91.7	93.3	82.4	100		89.5	93.8	4.3	0.51	0.711
chr11	1854448	1854449	chr11.1854448..1854449	89.4	90.7	78.9	91.3	75	100	91.1	94.8	100	89.5	88.9	100	86.5	80	91.7	96.7	96.1	93.1	96.3	90.9	100	76.5	100		85.1	92.9	7.8	0.147	0.322
chr11	1854489	1854490	chr11.1854489..1854490	64	57.8	68	61.5	90	82.9	58.7	80.9	57.7	88.9	62.5	69.2	38.6	26.3	21.2	18.3	20.3	68.8	22.3	13.3	12.5	43.8	100	87.5	68.3	51.2	-17.1	0.108	0.261	-5.4	-43	8.8	Sign
chr11	1854496	1854497	chr11.1854496..1854497	73.1	54.1	48.1	50	61.5	86.8	48.9	72.8	34.7	47.4	40	64.3	25.6	15.8	18.3	7.6	10.8	22.6	26.3	6.3	25	41.2	0	0	57.4	31.3	-26.1	0.00152	0.0124
chr11	1854554	1854555	chr11.1854554..1854555	49	59.4	57.1	47.4	53.8	90.5	43.7	88.1	35.6	75	42.1	30	20.5	4.5	20.8	19	8.9	20	18.5	25	14.3	0	0	87.5	53.3	33.9	-19.4	0.0233	0.0891
chr11	1854560	1854561	chr11.1854560..1854561	57.7	57.4	60.7	39.1	46.2	75	48.9	86.3	36.1	37.5	42.1	54.5	15.4	0	24.6	13.8	11.2	17.6	18.2	15.4	16.7	0	0	87.5	52.2	31.6	-20.6	0.00794	0.0414
chr11	1854570	1854571	chr11.1854570..1854571	5.8	77.5	31	77.3	100	97.5	58.2	1.8	77.8	66.7	38.9	50	61.9	32.1	24.8	11.6	15.1	16.7	42.9	36.4	100	11.1	0	100	58.3	44.4	-13.9	0.376	0.592
chr11	1854650	1854651	chr11.1854650..1854651	79	85.1	88.6	100	90	94	73.9	88.1	87.9	81.8	76.2	90.9	10.3	46.7	74.3	63.6	75.2	80.8	82.5	76.9	85.7	71.4		90.9	88.5	75.1	-13.4	0.0492	0.151
chr11	1854692	1854693	chr11.1854692..1854693	77.5	69.2	83.3	85.7	85.7	78	60.4	90.1	64.9	56.3	55.2	55.6	51.1	26.5	27	32.5	33.1	40.7	69	56.3	43.8	18.2		51.3	80.3	50.6	-29.7	8e-05	0.00145				Sig
chr11	1854729	1854730	chr11.1854729..1854730	71.5	53.2	77.8	45.7	78.3	78.5	52.5	92.6	68.6	42.9	40	0	22	31	16	16.8	14.9	15	22.7	31.6	76.5	10		51.3	65.3	37.9	-27.4	0.00458	0.0277
chr11	1854847	1854848	chr11.1854847..1854848	65.4	54.3	50	27.8	78.3	66.1	52.9	71.8	57.5	60.9	31.3	78.9	17.2	51.6	37.8	18.3	48.8	60.9	64.2	12.5	44.4	14.3		20.3	55.2	45	-10.2	0.28	0.491
chr11	1854856	1854857	chr11.1854856..1854857	40.4	25.3	18.8	16.7	27.3	23.1	30	37.3	37.9	28.6	7.7	45	10.3	27.3	7.4	7.7	11.1	15	30.1	12.5	50	0		20	25.7	22.3	-3.4	0.425	0.637
chr11	1854900	1854901	chr11.1854900..1854901	53.5	36.9	15.4	41.4	71.4	52.9	43.9	78.6	57.9	62.5	30	27.8	22.7	23.5	3.4	15.4	19.6	15.4	30.6	63.6	0	0		58.6	43.7	33.7	-10	0.275	0.485
chr11	1854978	1854979	chr11.1854978..1854979	80.6	68	66.7	64.3		71.4	75.9	83.3		71.4		60	71.4	56.3	28.6	16.7	65.8	8.3	52.4	66.7				3.8	69.9	52.3	-17.6	0.045	0.142
chr11	1855039	1855040	chr11.1855039..1855040	83.3	54.5		80		77.8	92.9	83.3						28.6	33.3	14.3	27.8	83.3	66.7						72.6	56.4	-16.2	0.314	0.527
chr11	1855041	1855042	chr11.1855041..1855042	16.7	45.5				85.7	22.2	76.9						14.3	72.7	6.7	37.5	60	50						31.1	47.3	16.2	0.453	0.662
chr11	1855045	1855046	chr11.1855045..1855046	66.7	66.7		20			80	80						40	9.1	8.3	38.5		12.5						51.1	38.3	-12.8	0.29	0.502
chr11	1855195	1855196	chr11.1855195..1855196	80.3	55.7	26.7	53.8	40	21.6	44	68.3	59.1	22.2	50		4.8	23.5	27.3	23.1	23.6	77.8	65.2	30	76.5			38.7	51.3	41	-10.3	0.143	0.315
chr11	1855286	1855287	chr11.1855286..1855287	73.3	63.3	42.1	57.9	60	60.5	73.6	77.3	75	25	40.9	36.4	9.7	30.8	29.4	25.9	29.7	15.8	25	42.9	76.2	55.6		5.3	59.3	40.8	-18.5	0.0144	0.0633
chr11	1855335	1855336	chr11.1855335..1855336	71	70.7	63.6	30.8	88.2	55.3	58.7	76.7	42.3	46.2	72.4	66.7	65.5	74.2	29.6	16.5	52.5	50	21.1	53.3	88.2	37.5		0	64.9	50.4	-14.5	0.113	0.269
chr11	1855389	1855390	chr11.1855389..1855390	76.2	73.8	90.5	90.9	77.8	44.8	54.7	80.2	36.4	18.2	53.8	83.3	22.7	46.2	16.5	63	66.7	36.7	80.3	46.7	80	66.7			81.8	52.8	-29	0.000185	0.00268				Sig
chr11	1855480	1855481	chr11.1855480..1855481	56.4	50	58.8	75	45.5	9.1	40	75.9	16.7	10	16.7	10	55.6	30.8	23.6	13.3	14.5	4	32.6	0	62.5				57.1	26	-31.1	0.00044	0.00506
chr11	1855502	1855503	chr11.1855502..1855503	56.4	66.7	71.4	80	75	18.2	50	81.2	33.3	16.7		28.6	66.7	45.5	38.9	21.4	15.4	16.7	35	22.2	40				69.9	35.3	-34.6	0.000201	0.00286				Sig
chr11	1855506	1855507	chr11.1855506..1855507	68.2	59.3	81.3	50	90.9	16.7	44.7	79.3	16.7	16.7		50	55.6	25	40.3	18.2	8.9	21.7	31.1	0					69.9	30.4	-39.5	1.64e-05	0.000456				Sig
chr11	1855534	1855535	chr11.1855534..1855535	83	70.3	90	100	84.6	21.4	64.3	89.1	72.2	46.2		56.3	56.2	64.3	73.7	56	43.9	17.6	83.7	11.1	100	100			85.6	59.8	-25.8	0.00508	0.0299
chr11	1855561	1855562	chr11.1855561..1855562	64.3	47.4	65.2	71.4	58.8	9.5	44.2	63.6	52.4	28.6	40	76.2	20.5	46.2	22.4	15.2	20.6	11.1	33.3	0	60	55.6			61.4	35.3	-26.1	0.00298	0.0204
chr11	1855574	1855575	chr11.1855574..1855575	87	77	81.8	53.8	80	21.1	75.5	81.3	90.9	60	40	91.7	82.9	57.1	59.5	75	76.9	35.7	94.1	21.4	100	50			75.9	65.5	-10.4	0.16	0.34
chr11	1855606	1855607	chr11.1855606..1855607	87.3	87.2	82.6	100	91.7	28.6	77.8	86.7	77.3	50	62.5	80.8	93	43.8	57.3	69	73.5	17.4	85.1	31.3	100	58.3			89.8	64.3	-25.5	0.000603	0.00634
chr11	1855660	1855661	chr11.1855660..1855661	63.9	62.3	43.8	55.6	40	16.1	54.4	82.2	76.5	60	20	57.9	15.4	37.5	51.4	23.3	26	10	29.2	0	53.8	0			53.1	36.1	-17	0.0202	0.0805
chr11	1855665	1855666	chr11.1855665..1855666	67.7	65.4	70.6	55	90	16.7	53.7	85.3	55.6	36.4	30	52.6	16	25	36.5	26.2	23.1	3.2	16	8.3	76.9	45.5			69.7	35.7	-34	8.49e-05	0.00152				Sig
chr11	1855721	1855722	chr11.1855721..1855722	75.4	78.9	63.6	77.8	33.3	20	46.5	81.5	41.2	30.8	50	50	82.9	14.3	70.7	38.3	35.6	44.8	52.8	40	88.9	0			65.8	46.4	-19.4	0.00246	0.0176
chr11	1855724	1855725	chr11.1855724..1855725	55.2	70	84.6	61.1	16.7	16.7	33.3	67.8	31.3	30.8	71.4	33.3	70.5	14.3	39.3	41.2	27.5	30	56.4		90	27.3			57.5	42.6	-14.9	0.0233	0.089
chr11	1855746	1855747	chr11.1855746..1855747	58.6	52.2	81.8	52.9	50	8.3	42.6	75.4	31.6	12.5	33.3	44.4	5	0	69	30.4	20.9	3.6	53.8		100	0			59.1	33.2	-25.9	0.00838	0.0431
chr11	1855851	1855852	chr11.1855851..1855852	76.1	62.3	76.9	64	72.7	47.1	60	90.6	50	61.1	45.5	46.4	82.1	17.6	16.3	30.2	21.4	13	39.5	18.2	42.9	0		100	70.4	43.4	-27	0.00248	0.0178
chr11	1855884	1855885	chr11.1855884..1855885	63.4	66.2	50	65	57.1	53.8	40.4	68.2	28	64.7	18.2	8	56.8	27.3	26	35.7	12.5	52.9	66.7	6.3	45.5	10		90	60.3	39.5	-20.8	0.00422	0.0261
chr11	1855989	1855990	chr11.1855989..1855990	78.3	52.4	44.4	66.7	66.7	56.5	58.3	90.4	53.8	91.7	61.5	33.3	87.5	60	28.8	36.1	32.7	30.8	17.4	40		73.7	100		61.7	56	-5.7	0.438	0.648	4.2	-30.7	25.1	Sign
chr11	1856025	1856026	chr11.1856025..1856026	70	67.3	37.5	84.6	57.1	81.3	55.8	85.2	36.8	90.9	72.7	12.5	91.7	46.7	33.3	68.2	62.1	34.5	60	7.7		35.3	100	40	63.3	56.4	-6.9	0.297	0.509
chr11	1856183	1856184	chr11.1856183..1856184	67.6	50	46.2	70		45.5	32.6	63.6	37.5	18.2	22.2	42.9	7.7	0	3	21.7	25.9	14.3	11.1				100		58.5	29.7	-28.8	0.0028	0.0195
chr11	1856198	1856199	chr11.1856198..1856199	65.7	52.6	60	33.3		29.4	31.8	63.8	47.8	11.1	77.8	42.9	33.3	21.4	7.9	33.3	50	4.8	17.4						52.9	33.8	-19.1	0.0153	0.0663
chr11	1856257	1856258	chr11.1856257..1856258	84.2	85.2	90.9	100		46.2	69.6	93.1	66.7	85.7	50	66.7	55	11.1	75	38.2	64	18.2	71.4	60	33.3	40			90.1	55.5	-34.6	4.37e-05	0.000933				Sig
chr11	1856268	1856269	chr11.1856268..1856269	60.9	72.7	70	50		33.3	35.4	82.1	76.9	63.6	50	22.2	36.4	23.5	68.2	31.7	36.7	10	7.7	33.3	33.3	0			63.4	37.9	-25.5	0.00326	0.0217
chr11	1856307	1856308	chr11.1856307..1856308	73.8	66.2	100	81.8	40	33.3	50	92.1	50	38.5	60	50	20.8	26.7	10.6	23.3	26.7	15.8	43.5	25	25	0		11.1	72.4	33.5	-38.9	5.04e-06	0.000193				Sig
chr11	1856367	1856368	chr11.1856367..1856368	71	72.9	91.7	50	100	70	78	92.9	81.5	76.5	71.4	50	45.5	78.6	74.1	78.6	69.6	50	43.7	60	62.5	100		25	77.1	67.1	-10	0.412	0.625
chr11	1856416	1856417	chr11.1856416..1856417	80.5	51.8	66.7	54.5		69.6	56.1	86.5	71.9	80	55.6	100	20	78.6	18.7	70.2	55.6	34.8	33.3	57.1	77.8	44.4		80	63.4	60.6	-2.8	0.545	0.739
chr11	1856419	1856420	chr11.1856419..1856420	80.2	69	80	50		78.3	46.6	85.7	45.5	86.7	91.7	100	87.5	64.3	38.3	80.7	69.1	57.1	91.9	76.9	85.7	70			69.8	73.9	4.1	0.995	0.998
chr11	1856531	1856532	chr11.1856531..1856532	88.5	75	85.7	37.5		76.2	81.3	90	87.5	88.9	58.8	33.3	25	69.2	70.4	52.7	56.6	81	94.6	31.6	83.3	12.5	100		71.7	66.3	-5.4	0.442	0.652
chr11	1856548	1856549	chr11.1856548..1856549	82.8	73.8	86.7	66.7		92.3	92.7	89.4	81	71.4	53.8	73.3	90	80	92.4	88	68.4	26.1	94.7	63.2		33.3	0	100	77.5	71.7	-5.8	0.481	0.686
chr11	1856551	1856552	chr11.1856551..1856552	84.2	80.3	86.7	86.7		83.3	83	100	85.7	71.4	36.4	46.2	50	53.3	90.2	71.7	41.5	47.6	82.5	60		13	90		84.5	65	-19.5	0.0219	0.0851
chr11	1856560	1856561	chr11.1856560..1856561	89.7	87.2	93.3	94.1	75	84.6	86.3	94.4	81.3	87.5	58.3	60	100	71.4	89.1	64.4	68.5	66.7	85.4	61.5		13	100	100	87.9	76.2	-11.7	0.0383	0.126
chr11	1856562	1856563	chr11.1856562..1856563	85	84.4	85.7	64.7	75	91.7	89.1	98.1	81.3	50	33.3	50	90	54.5	89.9	60.5	51.9	44.4	38.1	66.7		12	100		79	64.8	-14.2	0.0485	0.15
chr11	1856566	1856567	chr11.1856566..1856567	91.4	90.7	78.6	94.1	77.8	94.4	85.4	97.9	71.4	42.9	50	53.8	75	76.9	72.1	50	60.8	73.7	79.5	53.8		12.5	88.9		86.5	67	-19.5	0.00207	0.0155
chr11	1856575	1856576	chr11.1856575..1856576	79.7	85.9	100	100	81.8	72.2	78.7	91.4	86.4	60	40	71.4	53.8	91.7	71.2	61	63	31.6	76.2	58.3		4	0		89.5	59.5	-30	0.000465	0.00526	-17.7	-29.3	-87.5	Sign
chr11	1856612	1856613	chr11.1856612..1856613	89.2	81.7	91.7	72.7	75	95.2	51.3	84.8	91.3		81.8	100	37.5	47.8	90	58.5	74.1	88.9	13.3	37.5		5	100	100	82.1	68.1	-14	0.0712	0.195
chr11	1856615	1856616	chr11.1856615..1856616	81.1	68.7	90.9	23.8	69.2	90.5	60	82.1	79.2	66.7	80	85.7	31.6	31.8	81.6	42.2	69.4	100	10.9	50		4.8	100	100	66.7	64.8	-1.9	0.793	0.906
chr11	1856647	1856648	chr11.1856647..1856648	50	47.1	45.5	52.4	50	54.5	20.8	34.5	12.5	28.6	25	20	15	6.7	29.1	14.5	12.8	71.9	45.9	18.2		0		100	49	30	-19	0.0127	0.058
chr11	1856666	1856667	chr11.1856666..1856667	84.3	78.7	72.7	80	85.7	80.8	62.5	67.4	50	66.7	64.7		28.6	17.2	77.5	36.7	44.1	26.3	22.8	18.5		0		100	80.3	47.7	-32.6	5.28e-05	0.00107				Sig
chr11	1856668	1856669	chr11.1856668..1856669	73.3	76.9	70	90	86.7	88	81.8	75.3	69.6	71.4	61.1		85.7	24.1	80.6	57.4	65.3	91.7	83.3	32		0		100	79.4	66.7	-12.7	0.148	0.323
chr11	1856698	1856699	chr11.1856698..1856699	80.6	74.2	90.9	93.8	90	91.7	78.7	86.1	82.4	50	94.7		91.3	58.1	90.5	86.8	50.9	85.7	87.5	89.5		7.1			85.9	75.4	-10.5	0.328	0.543
chr11	1856759	1856760	chr11.1856759..1856760	90.9	90.9	94.4	90	90	100	95.2	99.1	85.7	75	100	90.9	74.3	91.2	94.2	92.7	85.3	78	97.3	100	83.3	100	100		91.2	91.2	0	0.927	0.967
chr11	1856764	1856765	chr11.1856764..1856765	87.6	89.2	82.4	100	100	87.5	95	95.6	94.1	62.5	100	90.9	71.8	61.8	86.9	76.6	66.7	74.5	84.3	83.3	100	76.9	100		91.8	83.8	-8	0.163	0.344
chr11	1856807	1856808	chr11.1856807..1856808	67.3	67	66.7	30	43.5	70.7	46.8	66.4	19.4	22.2	50	62.5	68.6	6.5	33.9	22.1	25.8	52	51.6	16.7		23.1	0		54.9	37.5	-17.4	0.0159	0.068
chr11	1856887	1856888	chr11.1856887..1856888	85.5	81.4	73.3	81.8	77.8	85.7	81.7	85.7	54.5	66.7	78.9	69.2	84.3	42.9	86.3	52.7	32.1	57.9	92.6	31.3				41.7	80	65.3	-14.7	0.0346	0.118
chr11	1856901	1856902	chr11.1856901..1856902	95.2	87.2	71.4	84.6	88.9	89.3	93.7	88.8	100	80	94.4	81.3	88	80	95.7	73.1	49.3	57.9	94.3	23.1				66.7	85.5	78.5	-7	0.181	0.369
chr11	1856939	1856940	chr11.1856939..1856940	66.2	47.1	50	75	81.8	63.2	53.3	73.1	57.9	47.1	23.5	33.3	32.6	50	16.4	10.6	12.3	25	29.5	0	33.3	11.1		38.5	64	33.9	-30.1	0.00177	0.0138
chr11	1856958	1856959	chr11.1856958..1856959	94	82.5	75	90	83.3	86.4	86.3	94.2	78.9	40	84.2	66.7	64.1	60	79.1	20.5	64.4	93.3	83.3	68.8	77.8	85.7		50	85	71.3	-13.7	0.0272	0.0997
chr11	1856971	1856972	chr11.1856971..1856972	89.7	82.1	76.9	90	85.7	100	88.7	90.9	80	41.2	64.7	83.3	57.9	82.6	51.5	61.4	50	100	88.6	56.3	57.1	85.7		0	84.9	68.9	-16	0.0331	0.114
chr11	1856977	1856978	chr11.1856977..1856978	95.7	81.6	75	87.5	57.1	78.3	76.5	91	52.4	52.9	58.8	50	38.9	61.9	53.6	46.9	26.7	62.5	53.3	52.9	62.5	0		0	79.4	51.1	-28.3	0.000447	0.00511	-17.1	-28.2	-79.4	Sign
chr11	1856980	1856981	chr11.1856980..1856981	85.9	74.3	83.3	75	78.6	78.3	56.4	81.8	58.3	31.3	50	44.4	25.7	38.1	32	30	13.4	88.9	19.6	43.8	25	0		0	79.4	39.8	-39.6	4.96e-07	3.49e-05	-27.8	-43.3	-79.4	Sig&Sign
chr11	1857014	1857015	chr11.1857014..1857015	84.6	79.4	58.3	87.5	93.8	65.4	56.6	74.3	71.9	50	55.6		52.4	48.4	63.5	50	43	83.3	75	12.5	18.2	0		0	80.7	48.2	-32.5	3.75e-05	0.000831	-21.4	-31.4	-80.7	Sig&Sign
chr11	1857049	1857050	chr11.1857049..1857050	73.2	58.7	73.3	73.7	73.3	75	56.9	60.2	50	62.5	26.7		32	37.5	67.1	30.3	46.1	100	8.6	11.8	0	10		95	70.4	45.3	-25.1	0.00686	0.0373
chr11	1857150	1857151	chr11.1857150..1857151	57.5	65	84.6	50	43.5	68.4	51.9	88.3	75	75	57.1	75	28.6	40	39	39.7	16.2	17.6	20.3	61.5	27.3	0		10.5	60.1	44	-16.1	0.07	0.193	2	-28.5	-54.9	Sign
chr11	1857196	1857197	chr11.1857196..1857197	71	53.2	80	78.6	53.8	70.6	37	61.8	11.1	36.4	31.3	45.5	35.3	7.7	32.4	25	19.4	12.5	50	41.7	11.1			15.8	67.3	32	-35.3	4.39e-05	0.000936				Sig
chr11	1857226	1857227	chr11.1857226..1857227	93.3	92.8	100	87.5	39.1	100	89.1	87.5	88.9	100	64.3	100	92.9	47.6	72.1	68.3	83.9	100	91.5	80	42.9	83.3		15	82.5	78.2	-4.3	0.685	0.843
chr11	1857231	1857232	chr11.1857231..1857232	90.5	91	100	100	76.5	100	93.2	94.7	63.6	100	78.6	100	92.3	73.7	84.5	82	81.8	63.6	95.5	80	42.9	50		15	91.6	77.3	-14.3	0.0662	0.186	-3.1	-15.8	-59.1	Sign
chr11	1857242	1857243	chr11.1857242..1857243	89.7	60.6	100	66.7	100	0	62.2	79.5	75	90.9	78.6	94.1	42.9	52.6	83.9	41.1	77.8	45.5	80.5	60	0	12.5		15	83.4	55.1	-28.3	0.00911	0.0457
chr11	1857250	1857251	chr11.1857250..1857251	87.8	90.2	100	88.9	58.3	94.4	92.5	91.3	95	90	84.6	100	86.7	72.2	88.7	74.5	59.4	38.9	85	72.7	28.6	50		11.1	85	73.1	-11.9	0.11	0.263	4.6	-21.1	-54.5	Sign
chr11	1857258	1857259	chr11.1857258..1857259	86.4	95.2	100	75	100	75	100	95.4	94.7	100	100	94.1	87.5	92.3	95.1	94.1	82.1	85	94.7	100	57.1	42.9		5.6	91.3	83.1	-8.2	0.254	0.461	1.9	-4.4	-67.1	Sign
chr11	1857270	1857271	chr11.1857270..1857271	84.6	53.4	88.9	84.6	70	0	36.1	91.7	50	80	50	81.3	20	66.7	57.7	66	43.1	64.3	62.1	55.6	57.1	0		0	76.3	49	-27.3	0.011	0.0522
chr11	1857343	1857344	chr11.1857343..1857344	82.1	83	83.3	91.7	75	55.6	70.8	82.1	46.2	66.7	50	30	84.2	33.3	66.7	33.3	24.2	57.7	93.1	59.1	20	22.2			83	52.7	-30.3	0.000118	0.00193				Sig
chr11	1857382	1857383	chr11.1857382..1857383	77.6	64.3	50	42.9	53.8	81.3	40.4	48.8	69.6	54.5	22.2	20	31.3	14.3	22.4	31.1	22.2	31	41	8.7		30			57.7	35.5	-22.2	0.00187	0.0144
chr11	1857403	1857404	chr11.1857403..1857404	87.5	76.1	83.3	82.4	76.9	87.5	48.3	55.6	73.7	71.4	50	72.7	88.2	37.5	75.3	43.9	53.6	57.1	79.1	16		0			81.2	56.9	-24.3	0.00128	0.0109
chr11	1857419	1857420	chr11.1857419..1857420	84.9	83.3	89.5	94.4	100	100	46.4	66	85	81.3	33.3	25	71.4	44.4	55.6	34.8	25.4	52.9	63.6	37.5	16.7	42.9			90.4	51.9	-38.5	3.48e-07	2.66e-05				Sig
chr11	1857427	1857428	chr11.1857427..1857428	95.7	92.4	85	73.3	92.9	100	85.2	94.8	94.4	92.9	83.3	75	94.1	72.2	91.7	73.8	65.8	88.2	90.5	40.7	66.7	71.4		85.7	87.9	81.5	-6.4	0.155	0.334
chr11	1857442	1857443	chr11.1857442..1857443	89.9	89.4	84.2	94.1	93.8	93.8	84.5	90	75	81.8	75	62.5	38.9	35.3	85.3	33.3	40.3	69.4	25	38.5	90	57.1		100	90.3	65.3	-25	0.00017	0.00252				Sig
chr11	1857470	1857471	chr11.1857470..1857471	92.1	87.7	66.7	88.2	86.7	100	72.1	93.3	87.5	50	50	62.5	33.3	37.5	87.1	72.9	65.2	69.7	75	83.3	66.7	80		100	84.3	71.5	-12.8	0.0264	0.0976
chr11	1857477	1857478	chr11.1857477..1857478	92.1	91.5	80	100	100	100	89.7	94.4	81.3	53.8	60	57.1	77.3	38.9	80	89.9	69.6	84.6	76.1	23.5	100	80		100	92.7	75.3	-17.4	0.00545	0.0315
chr11	1857487	1857488	chr11.1857487..1857488	86	78.6	60	100	93.3	94.7	72.1	87	62.5	46.2	37.5	14.3	95.2	61.1	43.7	84.1	50.7	70.8	77.1	6.3	100	0		100	83.6	61.3	-22.3	0.0139	0.0618
chr11	1857496	1857497	chr11.1857496..1857497	84	80.3	62.5	88.9	80	88.9	86.4	88.6	53.3	57.1	66.7	12.5	100	70.6	35.3	64.4	46.5	66.7	72	43.8	87.5			100	79.1	67.1	-12	0.0755	0.204
chr11	1857514	1857515	chr11.1857514..1857515	55.8	59.4	44.4	85.7	80	85.2	60	84.5	61.5	69.2	33.3	28.6	66.7	33.3	12.7	28.6	20.3	34.8	38	7.1	57.1			100	65.1	48.3	-16.8	0.106	0.257
chr11	1857531	1857532	chr11.1857531..1857532	54	58.2	54.5	50	41.2	68.2	55.1	77.3	50	50		16.7	43.5	19	9	16.7	13.4	5.6	31.4	7.7	42.9			26.1	51.6	33.3	-18.3	0.0229	0.088
chr11	1857549	1857550	chr11.1857549..1857550	50	86.4	80	60	53.3	72.7	49.1	78.7	43.5	60		11.1	40.9	17.2	12.1	17.9	13.4	6.7	32.1	16.7	12.5			26.1	65.9	31.9	-34	0.000427	0.00494				Sig
chr11	1857641	1857642	chr11.1857641..1857642	95.7	90.9	90.9	84.6	100	96.6	96.2	98	81.3	73.7	93.3	77.8	95.5	56.5	94.3	66.7	69.3	88.9	93.9	100	100			22.7	92.4	82.6	-9.8	0.0619	0.177
chr11	1857644	1857645	chr11.1857644..1857645	94.3	93.1	95.7	100	100	100	100	98.1	85.3	100	87.5	94.7	95.8	90.5	97.8	95.8	84	88.9	94.1	100	100			26.1	96.6	90.5	-6.1	0.225	0.426
chr11	1857659	1857660	chr11.1857659..1857660	92.8	90.1	88	100	91.7	100	100	97.5	40.6	100	66.7	60.9	96.4	83.3	86.7	92.4	67.1	70	91.2	100	100			100	92.5	85.5	-7	0.232	0.434
chr11	1857665	1857666	chr11.1857665..1857666	90.4	90.3	74.1	83.3	100	100	92.9	96.7	68.8	95	100	45.8	92.3	84.6	68.6	84.3	73.8	50	77.4	100	87.5			59	87.6	81	-6.6	0.258	0.466
chr11	1857712	1857713	chr11.1857712..1857713	88.8	79.5	90.6	66.7	91.3	83.3	72.4	91.8	43.8	87	47.6	40	50	27.3	65.2	33.7	48.5	33.3	61.1	37.5	57.1			54.3	83.4	54.9	-28.5	3.25e-05	0.000749				Sig
chr11	1857719	1857720	chr11.1857719..1857720	81.7	71.9	85.3	50	85.7	88.2	60	88.4	35.7	81	42.9	30	34.4	36.4	53.3	28.9	28.4	26.1	41.9	22.2	87.5			51.4	74.9	49.2	-25.7	0.000276	0.00361				Sig
chr11	1857745	1857746	chr11.1857745..1857746	74.5	77.3	88.6	83.3	53.3	72.7	55.4	83	32	47.6	63.6	28.6	36.4	41.2	19.5	13.8	12.5	40	43.5	12.5	85.7			0	75.4	40.5	-34.9	9.8e-06	0.000313				Sig
chr11	1857762	1857763	chr11.1857762..1857763	75.7	65.5	63.3	63.2	56.3	70	59	78.9	54.2	52.9	35.3	30	22.7	4.8	36.6	14.7	19.1	42.4	70.5	12.5	85.7			0	64.8	40.5	-24.3	0.00237	0.0172
chr11	1857806	1857807	chr11.1857806..1857807	90.2	92.9	100	95.7	100	96.2	83.3	90.5	78.6	81.3	87	87.5	75	60.9	63.5	72.2	67	79.5	70.7	20	71.4			100	95.8	75.6	-20.2	0.000316	0.00398				Sig
chr11	1857809	1857810	chr11.1857809..1857810	92.2	90.6	88.9	66.7	100	89.3	74.1	95.7	46.4	70.6	87	93.8	82.1	45.5	59.8	84.8	74.1	97.5	91.8	50	42.9			100	87.7	75.6	-12.1	0.0659	0.185
chr11	1857889	1857890	chr11.1857889..1857890	74.1	70.7	83.3	85	93.3	82.4	60.6	93.9	78.4	69.2	30.4	33.3	18.2	8.7	29.5	40.7	27.7	33.3	51.5	52.9	80	0			81.3	46.5	-34.8	0.000142	0.00222				Sig
chr11	1857919	1857920	chr11.1857919..1857920	53.3	53.1	37.9	25	53.3	69.7	33.3	53.2	58.8	50	33.3	30.8	3.8	7.4	12.6	10.8	12.1	33.3	19.7	8.3	11.1	0			44.5	26.4	-18.1	0.0124	0.057
chr11	1857939	1857940	chr11.1857939..1857940	39.8	26.9	32.1	37.5	33.3	17.9	29.4	25	34.4	45.5	25	15	3.7	10.7	5.6	12.3	5.6	20	3.4	0	14.3	0			33.9	15.8	-18.1	0.00478	0.0286
chr11	1857957	1857958	chr11.1857957..1857958	60.9	58.5	60.7	72.2	50	79.3	42.6	45.7	51.7	80	21.4	23.8	6.3	15.4	12.5	15.2	11.1	15.4	12.5	8.3	0	0			60.5	26	-34.5	9.78e-06	0.000313				Sig
chr11	1857988	1857989	chr11.1857988..1857989	92.8	85.7	76.5	100	100	96.2	64.9	84	61.9	100	63.6	64.3	64.5	30.4	52.3	47.1	52.9	76.9	70.9	40	83.3	63.6			91	65.7	-25.3	0.000473	0.00533
chr11	1857997	1857998	chr11.1857997..1857998	85.7	91.7	80	100	100	87.5	53.3	86	95	100	70	88.2	72.4	63.6	65.5	43.7	52.5	83.3	60	54.5	0	63.6			91.5	67	-24.5	0.00182	0.0141
chr11	1858019	1858020	chr11.1858019..1858020	98.8	96.2	89.7	72.7		100	98.4	95.5	86.7	100	81.8	100	100	100	96.5	98.6	96.1	100	95.1	93.3	100	45.5			89.3	93.4	4.1	0.688	0.845
chr11	1858024	1858025	chr11.1858024..1858025	95.2	96.5	97.1	71.4		100	87.5	95.6	52.9		66.7	100	86.7	78.9	89.3	94.2	85	90	98.3	50	100	69.2			90	84	-6	0.149	0.324
chr11	1858040	1858041	chr11.1858040..1858041	92.9	84.7	82.4	82.4		96.6	88	88.7	82.6	100	75	33.3	89.3	61.5	87.2	84.6	70.1	65.2	93.7	94.1		45.5		4.3	85.6	74.1	-11.5	0.0919	0.233	-6.2	-3.1	-60.7	Sign
chr11	1858048	1858049	chr11.1858048..1858049	96.3	89.4	75.9	88.2		96.6	85.5	89.4	87.5	80	45.5	86.7	74.1	81.8	53.5	80.9	60.3	59.1	79.4	71.4		57.1		8.3	87.5	70.4	-17.1	0.0109	0.0518	-6.7	-20	-54.8	Sign
chr11	1858067	1858068	chr11.1858067..1858068	78.2	68.3	56.3	72.2		88.5	50	84.5	29.6		30	14.3	25	43.8	40.7	43.4	15.5	24	31.1	33.3				0	68.8	36.9	-31.9	0.000377	0.00452				Sig
chr11	1858076	1858077	chr11.1858076..1858077	81.3	73.7	68.8	50		80	57.5	81.8	55.2		41.7	31.6	17.2	35	43.2	30.1	20	34.6	55	19				0	68.5	40.1	-28.4	0.000634	0.00658
chr11	1858112	1858113	chr11.1858112..1858113	30.9	29.5	16.7	14.3		31.2	19.7	15	15.4		5.9	9.1	0	38.9	10	4.7	5.3	18.2	4.1	0				0	22.9	11.8	-11.1	0.0376	0.125
chr11	1858135	1858136	chr11.1858135..1858136	42.4	44.4	72	61.5		31.3	31.3	16.9	33.3	40	5.6	28.6	0	29.4	15.3	7.1	9	22.2	20.9	0	0			0	55.1	17.1	-38	9.82e-06	0.000314				Sig
chr11	1858147	1858148	chr11.1858147..1858148	69.5	58.8	76.9	22.2		41.7	37.9	31.4	60.9	66.7	37.5	0	0	42.1	39.3	12.3	5.1	30.8	48.9	22.7				0	56.9	29.8	-27.1	0.000593	0.00628
chr11	1858167	1858168	chr11.1858167..1858168	83.3	88.9	81.5	100		64.3	54	68.3	83.3	60	40		80.8	5.3	58.8	41.2	37.7	66.7	73.8	35	20			15.4	88.4	50.3	-38.1	5.47e-06	0.000204				Sig
chr11	1858194	1858195	chr11.1858194..1858195	76.9	85.1	83.3	100		69.2	91.7	94.5	94.7	83.3	88.2	100	85.7	94.1	88.9	84.4	77.3	83.3	25.7	94.4	100			0	86.3	79.7	-6.6	0.552	0.745
chr11	1858262	1858263	chr11.1858262..1858263	64.8	65	53.3	71.4	54.5	47.1	38	24	33.3	25	33.3	14.3	4.2	5.9	33.3	20	10.1	41.2	60	5.6	11.1			71.4	61.8	28.1	-33.7	1.23e-05	0.000365				Sig
chr11	1858265	1858266	chr11.1858265..1858266	52.7	60	55.6	75	70	68.7	48.9	82.1	25	28.6	42.9	14.3	11.1	37.5	14.3	18.6	14	18.8	44.8	37.5	33.3			76.5	62.7	36.3	-26.4	0.00584	0.0332
chr11	1858330	1858331	chr11.1858330..1858331	53.1	62.1	84.6	20.8	54.5	52.6	34.9	23.1	44	22.2	31.6	22.2	57.7	0	31.1	9.8	27.3	65.2	14	23.1	11.1			0	55	27.6	-27.4	0.00474	0.0284
chr11	1858348	1858349	chr11.1858348..1858349	92.1	91.5	100	92	96	81	76.1	67.5	92.3	77.8	64.7	44.4	96	33.3	81	61.9	55	95.7	80	83.3	54.5	10		100	94.3	69.7	-24.6	0.0002	0.00284				Sig
chr11	1858368	1858369	chr11.1858368..1858369	90.8	97.6	100	92.6	100	90.9	81	92.9	92.3	70.6	87.5	55.6	88	71.4	91	89	85.7	80.8	93.1	92.3	80	10		100	96.2	80.7	-15.5	0.00421	0.026
chr11	1858452	1858453	chr11.1858452..1858453	89.8	89.7	94.4	82.8	87.5	71.4	63.3	90.6	81	88.2	30	72.7	48.1	45.8	81.5	60	22.9	45.8	77.6	43.8	27.3	0		50	88.8	55.6	-33.2	3.56e-06	0.000148				Sig
chr11	1858462	1858463	chr11.1858462..1858463	75.8	72.9	88.2	72	88.5	76.9	45.1	60.4	82.6	68.8	33.3	30	16.7	15.4	67.1	41.2	14	26.1	8.7	15.4	9.1	0		50	79.5	36.7	-42.8	1.26e-07	1.23e-05				Sig
chr11	1858467	1858468	chr11.1858467..1858468	73	71.2	87.5	66.7	73.9	57.9	44.4	60.7	78.3	81.3	23.1	36.4	38.5	21.4	71.3	35.7	11.3	31.6	49.2	9.1	16.7	0		0	74.5	37	-37.5	7.13e-06	0.00025	-25.3	-42.3	-74.5	Sig&Sign
chr11	1858478	1858479	chr11.1858478..1858479	61.9	54.2	58.8	63.2	56.3	52.9	33	35.5	52.4	73.7	7.7	22.2	42.3	23.1	66.7	18.7	2.3	42.1	46.9	18.2	18.2	0		0	58.9	30.9	-28	0.000731	0.00734
chr11	1858503	1858504	chr11.1858503..1858504	66	57	82.4	78.6	52.9	29.4	41.6	26.2	13.6	94.1	15.8	0	43.5	26.1	47.1	17.9	19.5	31.3	14.1	12.5	28.6	0		0	67.4	25.6	-41.8	3.23e-07	2.53e-05				Sig
chr11	1858510	1858511	chr11.1858510..1858511	70	65	70.6	60.7	61.1	29.4	32.6	30.8	26.1	50	15	41.7	26.1	13	50	16.7	25.9	21.4	53	7.7	33.3	0		0	65.5	26.3	-39.2	8.16e-09	1.55e-06				Sig
chr11	1858550	1858551	chr11.1858550..1858551	91.7	87.4	100	92.6	100	95	92.6	94.9	96.4	100	100	84.6	85	87.5	82.9	91.4	79.8	61.1	92.9	100		73.9			94.3	88.6	-5.7	0.374	0.589
chr11	1858554	1858555	chr11.1858554..1858555	89.2	92.7	92.9	89.3	84.6	90	84.1	85.7	96	92.9	100	61.5	50	100	93.4	57.1	82.7	100	96.3	76.5		100			89.7	85.4	-4.3	0.359	0.574
chr11	1858557	1858558	chr11.1858557..1858558	95	90.2	100	100	100	95	93.4	92.9	100	100	100	92.9	70	82.4	98.6	94.7	93.6	100	96.2	100		100			97	94.4	-2.6	0.677	0.837
chr11	1858572	1858573	chr11.1858572..1858573	86.1	2.1	90.9	0	40	0	23.7	90.2	58.6	58.8	40	92.9	0	62.5	0	87	38.4	42.1	0	10	0	100			43.8	41.4	-2.4	0.891	0.952
chr11	1858584	1858585	chr11.1858584..1858585	69.6	68.1	84.6	73.3	84.6	89.5	82.3	83	80	90	42.9	26.7	25	58.3	53.7	34.3	41.9	27.8	60.8	57.9	100	38.9		87.5	76	60	-16	0.0728	0.199
chr11	1858605	1858606	chr11.1858605..1858606	79.2	82.2	91.7	92.9	100	100	78.2	92.2	83.9	100	66.7	18.2	26.7	45.5	60.8	64.8	34.7	46.7	63.8	90	85.7	53.8		85.7	89.2	66.5	-22.7	0.00952	0.0472
chr11	1858626	1858627	chr11.1858626..1858627	74.1	73.7	57.1	66.7	86.7	100	58.8	81	92	87	50	14.3	12.5	8.3	50.7	39.1	23.9	82.4	66.7	94.4	10	0		100	71.7	54	-17.7	0.0653	0.184
chr11	1858632	1858633	chr11.1858632..1858633	70.7	81.5	86.7	75	81.3	50	59.3	80	70	78.3	42.9	16.7	10.5	18.2	39.4	32.3	22.2	63.2	65.8	70.6	40	0		70.4	79	46.1	-32.9	9.53e-05	0.00166				Sig
chr11	1858638	1858639	chr11.1858638..1858639	77.7	71.3	66.7	77.8	100	86.7	45.8	71.1	82.1	78.3	71.4	0	15	14.3	45.3	25	23.6	73.3	66.7	94.4	20	0		73.1	78.7	49.2	-29.5	0.00223	0.0164
chr11	1858686	1858687	chr11.1858686..1858687	60.7	57.1	30.8	70	54.5	44.4	16	20.6	52	57.1	28.6	50	72.2	6.3	17.3	8.9	29.5	52.4	75	44.4	0	57.7	0	78.9	54.6	37.4	-17.2	0.0342	0.117
chr11	1858712	1858713	chr11.1858712..1858713	72.3	65.8	56.3	100	69.2	70.8	31.2	35.5	48	66.7	33.3	44.4	16.7	7.7	5.7	11.8	23.9	44	50	0	10	50	0	59.5	72.7	32.1	-40.6	1.91e-06	9.36e-05				Sig
chr11	1858737	1858738	chr11.1858737..1858738	87.2	81	90.9	66.7	100	95.5	75.7	85.1	81.8	93.8	87.5	66.7	78.9	64.7	41.3	60.3	68.3	36	80.5	37.5	84.6	100	100	60	85.2	73.6	-11.6	0.0964	0.241
chr11	1858761	1858762	chr11.1858761..1858762	79.5	78.7	60	46.2	100	68.4	90.9	89.2	85.7	100	63.6	38.5	88.2	73.7	48.7	43.2	55.8	47.1	42.5	60	100	100	100	94.6	72.9	73.2	0.3	0.889	0.951
chr11	1858796	1858797	chr11.1858796..1858797	27.4	24.4	11.1	43.8	0	28.6	16.1	11.1	3.3	72.7	0	0	6.3	11.1	59	1.4	1.3	0	2.4	21.1	0	94.1	80	60.6	21.3	24.7	3.4	0.956	0.981	-4.8	-9.2	56.9	Sign
chr11	1858802	1858803	chr11.1858802..1858803	51.8	48.6	40	35.7		61.9	25	36	11.1	55.6	25	0	6.7	8.3	53.4	5.9	4.3	30	13.5	6.3	12.5	88.2	100	23.7	44	29.9	-14.1	0.0595	0.173	-18.5	-26	26.6	Sign
chr11	1858828	1858829	chr11.1858828..1858829	9.4	7.2	14.3	8.3		4.8	1.9	4.1	4.3	14.3	0	0	30	0	0	0	1.8	0	2.6	0	14.3	0	0	0	9.8	4.1	-5.7	0.148	0.323
chr11	1858877	1858878	chr11.1858877..1858878	56.4	47.5	66.7	83.3		47.1	37	26	61.1	87.5	6.3	21.4	0	21.4	43.1	30	17.8	70.4	76.2	0	77.8	0	0	16.7	63.5	33.7	-29.8	0.0204	0.0813
chr11	1858895	1858896	chr11.1858895..1858896	31.3	40.7	80	50		7.7	14	20.4	53.3	40	25	7.7	66.7	7.7	41.7	22.5	72.5	43.5	74.4	0	0	4.8	100	13.3	50.5	32.4	-18.1	0.327	0.542
chr11	1858918	1858919	chr11.1858918..1858919	72.5	76.3	100	100		84.6	58.6	51.4	81.8	100	25	100	0	40	60	94.9	97.1	70	80.6	50	0	60		81.3	87.2	63.1	-24.1	0.0737	0.2
chr11	1858942	1858943	chr11.1858942..1858943	47.1	44.4	57.1			85.7	55	47.2	91.7	42.9	28.6	0	0	9.1	86	11.1	42.9	46.2	65.4	50	100	0		18.8	49.5	43.4	-6.1	0.699	0.852
chr11	1858947	1858948	chr11.1858947..1858948	60	42.4	57.1			85.7	25	44.4	45.5	71.4	14.3	0	0	14.3	14.6	17.6	3.1	15.4	31	100	0	0		64.3	53.2	30.4	-22.8	0.0384	0.127
chr11	1858960	1858961	chr11.1858960..1858961	64.5	24.1	37.5			71.4	61.9	20.5	11.1	75	42.9	0	42.9	0	20.5	72.7	48.6	30.8	0	14.3	20	93.3		0	42	34.8	-7.2	0.5	0.702
chr11	1858983	1858984	chr11.1858983..1858984	11.1	2.9	20		0	0	0	2.4	15.4	50	0	0	0	0	4.3	12.1	0	0	0	40	0	0		0	8.5	6.9	-1.6	0.572	0.76
chr11	1859003	1859004	chr11.1859003..1859004	22.6	36.4	44.4		16.7	0	5	4.8	28.6	57.1	0	0		0	2.1	3	0	0	0	28.6		0		0	30	8.1	-21.9	0.0022	0.0162
chr11	1859144	1859145	chr11.1859144..1859145	3.3	7.2	0	0	0	4.5	3.8	2.7	0	20	9.1		0	15.4	25	3.3	0	0	0	0	0			0	2.1	5.2	3.1	0.632	0.805
chr11	1859151	1859152	chr11.1859151..1859152	3.4	9.4	20	0	0	0	3.8	0	0	0	0		5.9	0	36.7	0	0	0	0	0	12.5			0	6.6	3.7	-2.9	0.487	0.69
chr11	1859181	1859182	chr11.1859181..1859182	0	0	6.7	0	0	0	0	5.5	0	12.5	0		0	0	0	0	0	0	0	0	0			0	1.3	1.1	-0.2	0.858	0.938
chr11	1859222	1859223	chr11.1859222..1859223	0	0	7.7	0	0	10	0	6.5	0	16.7	0	0	0		0	0	0	0	0	0	0				1.5	2.2	0.7	0.866	0.942
chr11	1859237	1859238	chr11.1859237..1859238	4.4	1.9	0	11.1	9.1	11.8	2.3	12.5	0	16.7	0		0	0	1.4	4.5	0	0	3.2		0				5.3	3.7	-1.6	0.781	0.899
chr11	1859264	1859265	chr11.1859264..1859265	0	2.4	0	0	0	0	0	0	0	0	0	0	0	0	0	0	0	0	0	0	0				0.5	0	-0.5	0.6	0.782
chr11	1859272	1859273	chr11.1859272..1859273	5.1	10	0	40	16.7	14.3	13.8	21.3	0	40	12.5	0	0	0	1.6	0	0	0	7.4	0	0				14.4	6.9	-7.5	0.291	0.503
chr11	1859278	1859279	chr11.1859278..1859279	2.8	7.7	0	0		25	3.4	2.4	0	0	0	0	7.7	0	1.7	2.9	0	0	7.4	0	42.9				2.6	5.8	3.2	0.792	0.906
chr11	1859308	1859309	chr11.1859308..1859309	97.1	0	85.7	0	40	0	17.4	67.9	22.2	88.9	42.9	57.1	85.7	55.6	45.9	96	31	88.9	0		0				44.6	46.6	2	0.939	0.973
chr11	1859326	1859327	chr11.1859326..1859327	76.9	84.6	55.6	92.9	66.7		85.2	69	58.8	80	88.9	42.9	100	76.9	92.5	51.9	53.8	100	100	100	40				75.3	76	0.7	0.817	0.919
chr11	1859349	1859350	chr11.1859349..1859350	55.6	33.3	66.7	50	25		42.9	52.4	37.5	54.5	33.3	20	50	57.1	2.3	0	41	61.5	9.1	83.3	20				46.1	37.7	-8.4	0.356	0.572
chr11	1859372	1859373	chr11.1859372..1859373	25	5.9	50	0	0	33.3	38.2	24.4	28.6	35.7	16.7	16.7	26.7	31.6	9.4	4.3	8.7	0	9.7		0	0			16.2	17.8	1.6	0.774	0.896
chr11	1859381	1859382	chr11.1859381..1859382	12.8	1.9	25	0	0	33.3	2.7	5.8	0	0	0	0	0	0	0	3	5	0	3	16.7	0	0			7.9	4.1	-3.8	0.295	0.507
chr11	1859416	1859417	chr11.1859416..1859417	6.6	4.1	0	0	0	40	20.4	18.3	4.2	5.6	5.9	16.7	26.7	13.6	2.8	0	5.7	0	9.1	25	0	0			2.1	11.4	9.3	0.0467	0.146
chr11	1859445	1859446	chr11.1859445..1859446	4.6	0	15.4	0	0	0	1.9	0	3.7	15.4	0	0	0	0	4	0	0	0	14.3	7.1	0	0			4	2.7	-1.3	0.825	0.923
chr11	1859474	1859475	chr11.1859474..1859475	88.9	95.1	100	90	100	94.4	89.7	86.2	77.8	80	73.3	90	80	90.9	92.5	81.3	79.8	76.9	88.6	100	100	80			94.8	86	-8.8	0.0763	0.205
chr11	1859510	1859511	chr11.1859510..1859511	85.2	87.7	62.5	89.7	100	93.8	86.8	85.5	78.3	90.9	91.7	64.3	81.2	92.9	84.8	92.3	90.7	100	83.9	100	100	100		100	85	89.8	4.8	0.648	0.817
chr11	1859514	1859515	chr11.1859514..1859515	89.1	87.9	100	91.9	93.3	70.6	95.6	81.4	80	100	77.8	57.1	82.4	75	89.2	94.7	89.2	100	92.9	100	100	100		100	92.4	88.1	-4.3	0.519	0.719
chr11	1859536	1859537	chr11.1859536..1859537	67.4	51.8		66.7	40	75	44.2	36.4	61.1	53.8	12.5	23.1	38.5	22.2	43.9	30.6	22.4	36.4	54.8	15.4	16.7	46.2		77.4	56.5	39.5	-17	0.0289	0.104
chr11	1859549	1859550	chr11.1859549..1859550	62.2	60.4		67.9	30	81.3	63.6	74.5	65	66.7	37.5	33.3	21.4	25	45.1	15.2	35	18.2	54.8	20	14.3	70		61.3	55.1	44.6	-10.5	0.117	0.275
chr11	1859568	1859569	chr11.1859568..1859569	31	26.7		16.7	0	37.5	24.4	29.6	26.3	50	0	23.1	0	15	34.1	2.9	4.8		3.2	15.4	0	85.7		61.3	18.6	24.3	5.7	0.791	0.905	4.3	-8.5	54.9	Sign
chr11	1859572	1859573	chr11.1859572..1859573	55.9	41.9		46.2	8.3	50	47.2	24.5	35	80	0	55.6	33.3	27.8	51.2	14.3	14.8		15.4	9.1	20	100		18.8	38.1	35.1	-3	0.439	0.649
chr11	1859575	1859576	chr11.1859575..1859576	59	31.7		56.5	16.7	62.5	45.2	37.8	62.5	90	0	61.1	8.3	6.7	32.6	6.9	11.3		44	16.7	16.7	100		45.2	41	38.1	-2.9	0.583	0.768
chr11	1859623	1859624	chr11.1859623..1859624	21.1	23.4		25	30.8	61.1	35.7	39.7	0	11.1	11.1	19	0	23.1	10.6	11.1	1.8	0	24	16.7	0	0		19.4	25.1	15.8	-9.3	0.284	0.495
chr11	1859650	1859651	chr11.1859650..1859651	69.8	67.3		36.4	28.6	70.6	52.8	84.1	27.3	25	0	41.2	11.8	21.1	25	27.9	22	12.5	45.7	18.2	60	0		63.6	50.5	33.8	-16.7	0.0392	0.128
chr11	1859771	1859772	chr11.1859771..1859772	50	36.2	0	18.8	57.9	73.2	50	54.2	70.6	71.4	23.1	47.1	25	17.6	28.3	5.5	7.9	0	15.4	38.5	37.5	28.6		16.7	32.6	33.9	1.3	0.972	0.989
chr11	1859785	1859786	chr11.1859785..1859786	70	42.2	50	46.7	80	80	58	66.1	81.3	69.2	20	55.6	22.6	23.5	15.7	10.8	9.7	12.5	23.5	38.5	50	14.3		16.7	57.8	37.1	-20.7	0.0269	0.0989
chr11	1859807	1859808	chr11.1859807..1859808	75.6	48.2	76.5	72.7	68.2	88.1	65.1	90.3	88.9	81.3	16.7	58.8	18.4	21.2	32.5	25.3	15.2	31.8	58.6	33.3	37.5	14.3		0	68.2	43.2	-25	0.0129	0.0585
chr11	1859838	1859839	chr11.1859838..1859839	90.5	85.2	68.8	69.2	95.8	97.9	86.7	92.2	100	100	64.7	65	73.5	64.5	67.9	66.7	44.3	75	74.1	72.7	100			50	81.9	76.2	-5.7	0.302	0.515
chr11	1859847	1859848	chr11.1859847..1859848	87.8	78.8	70	73.3	88.5	89.4	83.7	85	100	50	66.7	80	56.8	35.7	70.7	61.4	51.2	81	83.3	56.3	70			71.4	79.7	70.2	-9.5	0.126	0.289
chr11	1859866	1859867	chr11.1859866..1859867	92.1	89.8	100	94.6	100	96	97.7	95	77.8	78.6	95	100	93.3	83.3	95.6	88.7	96.4	100	100	92.3	100	100		100	95.3	93.9	-1.4	0.853	0.937
chr11	1859881	1859882	chr11.1859881..1859882	85.9	84.8	75	88.6	87.5	75	91.4	96.7	96	100	100	100	94.1	96.7	96.2	85.2	89.8	100	95.2	71.4	100	100		100	84.4	93.8	9.4	0.0821	0.216
chr11	1859903	1859904	chr11.1859903..1859904	85.6	75.3	88.9	90.6	71.4	87.8	81.8	82.9	58.1	100	60	73.3	60.5	34.5	74	34.5	51.5	17.6	67.7	66.7	84.6	10		0	82.4	58.1	-24.3	0.0049	0.029	-11.4	-25.7	-77.4	Sign
chr11	1859916	1859917	chr11.1859916..1859917	78.3	67.3	100	81.8	66.7	81.3	69.7	74.1	70	81.8	41.7	83.3	29.7	18.5	51.5	26.6	35.8	60	67.7	100	27.3	0		77.8	78.8	55.4	-23.4	0.0147	0.0645
chr11	1859964	1859965	chr11.1859964..1859965	61.3	51.4	91.7	81.8	55	78.6	59.8	78.2	55.9	76.9	35.7	61.5	7.4	6.3	13.3	16.4	11.6	6.3	31.6	62.5	50	0		12.5	68.2	36.9	-31.3	0.00291	0.02
chr11	1859970	1859971	chr11.1859970..1859971	50	43.7	58.3	57.9	61	50	38.6	59.1	60	45.5	18.2	23.1	0	0	11.1	14.5	2.4	12.5	34	18.8	12.5	0		0	54.2	22.2	-32	0.000179	0.00262				Sig
chr11	1859988	1859989	chr11.1859988..1859989	88.9	75.8	94.1	76.2	77.8	90.3	68.1	88.4	81.8	60	80	7.7	26.9	5.6	38.4	61.9	16.5	25	84.3	57.1	0	100		86.7	82.6	54.4	-28.2	0.00175	0.0138
chr11	1859990	1859991	chr11.1859990..1859991	76	65.3	66.7	70	56.8	81.8	72.9	92.8	77.1	63.6	81.8	23.1	7.7	0	34.4	27.4	23.1	20	68.7	28.6	10	0		13.8	67	40.4	-26.6	0.0039	0.0247
chr11	1859996	1859997	chr11.1859996..1859997	87.8	64.6	100	59.1	75	78.1	75.7	91.4	82.4	72.7	75	56.3	22.2	7.7	47.3	59.4	28	18.7	69.6	53.3	28.6	100		78.8	77.3	58.1	-19.2	0.0438	0.139
chr11	1860023	1860024	chr11.1860023..1860024	83	76.2	75	86.7	73.9	75	85.7	95.2	73.3	66.7	80	61.1	45.8	80	51.4	50	62	18.7	80.4	64.3	71.4	100		78.1	79	68.8	-10.2	0.116	0.273
chr11	1860055	1860056	chr11.1860055..1860056	98.7	88.2	87	100	100	100	94.1	96.2	95.7	100	85.7	94.4	87.5	90.9	89.1	80.8	94.9	100	93.2	100	100	11.1		100	94.8	89.6	-5.2	0.393	0.607
chr11	1860063	1860064	chr11.1860063..1860064	91.8	88	84	73.3	95.5	91.7	86	91.4	87	83.3	75	100	94.1	70	87	89.8	87.8	83.3	100	78.6	80	100		87.5	86.5	87.4	0.9	0.899	0.955
chr11	1860065	1860066	chr11.1860065..1860066	97.3	98.8	84.6	100	100	95.7	93.7	94.3	86.4	100	84.6	100	100	100	92.5	90	94.7	100	95.7	100		100		100	96.1	95.7	-0.4	0.785	0.902
chr11	1860078	1860079	chr11.1860078..1860079	89.2	93.3	88	100	100	100	92.7	94.3	91.7	90.9	92.3	100	83.3	100	67.3	65.1	94.2	41.7	88.1	66.7	100			82.4	94.1	85.3	-8.8	0.114	0.269
chr11	1860082	1860083	chr11.1860082..1860083	95.7	92.2	92	57.1	94.4	100	92.9	95.5	85	100	92.9	100	94.7	100	78.4	71.1	89.4	83.3	90.2	63.6	85.7			82.4	86.3	88.5	2.2	0.968	0.986
chr11	1860114	1860115	chr11.1860114..1860115	77.2	62.5	71.4	58.8	53.3	81.8	76.7	69	85.7	83.3	47.1	44.4	29.2	63.6	37.8	37.9	33.3	55.6	60	11.1	33.3			85.7	64.6	55	-9.6	0.174	0.36
chr11	1860215	1860216	chr11.1860215..1860216	89.5	85.7	71.4			100	92.3	88	90.9			60	50	40	57.7	58.3	36.7	20	73.3					76.5	82.2	64.9	-17.3	0.0427	0.136
chr11	1860218	1860219	chr11.1860218..1860219	89.5	95.8	100			100	90.9	88	81.8				100	56.3	88	100	87.5		92.3					100	95.1	89.5	-5.6	0.428	0.64
chr11	1860224	1860225	chr11.1860224..1860225	84.2	91.7	100	80		100	95	100	90.9				92.9	71.4	87	90.9	81.5		100					73.3	89	89.4	0.4	0.978	0.991
chr11	1860235	1860236	chr11.1860235..1860236	85	95.7	80				100	86.4	85.7				92.9	68.8	77.3	88.9	80.8		83.3					75	86.9	83.9	-3	0.513	0.714
chr11	1860277	1860278	chr11.1860277..1860278	83.3	75					62.5	66.7	100					57.1	92.3	80	68.4		88.9					75	79.2	76.8	-2.4	0.768	0.894
chr11	1860282	1860283	chr11.1860282..1860283	95	77.8					68.8	65.2	87.5					85.7	94.1	87.5	68.4		90					80	86.4	80.8	-5.6	0.476	0.682
chr11	1860285	1860286	chr11.1860285..1860286	90.5	77.3					68.4	65.2	100			100		33.3	83.3	90.9	83.3		90					76.9	83.9	79.1	-4.8	0.627	0.802
chr11	1860291	1860292	chr11.1860291..1860292	91.3	79.2	66.7	100			53.3	79.2	87.5			100			95.2	66.7	68.4		70					75	84.3	77.3	-7	0.359	0.575
chr11	1860303	1860304	chr11.1860303..1860304	76.2	54.5	100	0			33.3	66.7	37.5			16.7	0		15	30.8	25		20					73.3	57.7	31.8	-25.9	0.0297	0.106
chr11	1860310	1860311	chr11.1860310..1860311	89.5	52.2	100	100			64.7	85.2	66.7			16.7	33.3		52	25	23.8		20					80	85.4	46.7	-38.7	0.00751	0.0397
chr11	1860340	1860341	chr11.1860340..1860341	36.7	60.7	85.7	33.3	60	80	45.5	70.4	38.5	80		0	20		11.5	18.2	13		16.7					50	55.3	37	-18.3	0.105	0.255
chr11	1860393	1860394	chr11.1860393..1860394	40.8	34.8	12.5	42.9	54.5	22.2	53.5	39	36.8	75	14.3	0	9.1	25	11.4	17.4	4.1	0	14.8	57.1				61.5	37.1	27.6	-9.5	0.189	0.379
chr11	1860399	1860400	chr11.1860399..1860400	57.1	44.7	22.2	29.4	10	77.8	52.3	66.7	61.1	62.5	50	0	17.4	22.2	16	10.9	11.8	16.7	34.5	42.9				50	32.7	37	4.3	0.85	0.935
chr11	1860438	1860439	chr11.1860438..1860439	91.4	86.8	100	100	100	100	93.9	94.2	94.7	91.7	85.7	86.7	53.8	100	70.5	60	68.3	100	66.7	85.7	87.5	55.6	100	83.3	95.6	83.1	-12.5	0.0487	0.15
chr11	1860610	1860611	chr11.1860610..1860611	70.3	58.3	40	81.5	68.8	30.4	40.6	73.5	48.1	57.1	18.2	0	7	9.1	15.2	13.2	22.4	20	9.5	33.3	25	0	100	53.3	63.8	30.3	-33.5	0.000106	0.00179				Sig
chr11	1860621	1860622	chr11.1860621..1860622	77.4	73.8	71.4	84	76.5	55	49.2	72.2	45.8	91.7	15		14.3	21.7	33.3	15.4	30.9	20	17.1	50	63.6	0	95.8	28.9	76.6	40	-36.6	3.34e-06	0.000141				Sig
chr11	1860631	1860632	chr11.1860631..1860632	94.4	88.8	100	100	83.3	85.7	85.5	82.1	81.5	54.5	93.3		57.8	68.4	77.9	56.7	64.2	50	72.2	100	72.7	70	100	96.7	93.3	76.1	-17.2	0.00161	0.0129
chr11	1860654	1860655	chr11.1860654..1860655	90	83.8	83.3	77.3	84.6	52.9	64.3	76	65.5	44.4	50		71.4	26.3	60.6	52.6	62.5	64.3	75	16.7	50	12.5	100	33.3	83.8	54.4	-29.4	4.56e-05	0.000966				Sig
chr11	1860795	1860796	chr11.1860795..1860796	25	24.5		0		63.6	28.3	35.3	11.1	0	0		14.3		10.4	3.1	10.9		0		33.3	0	0		16.5	15	-1.5	0.436	0.646
chr11	1860859	1860860	chr11.1860859..1860860	87.5	87.9	100	83.3	100	100	96.8	86.4	94.1	46.2	100	88.9	87	72.7	71.2	79.6	87.7	56.3	94.3	100	100	80	100		91.7	85.6	-6.1	0.435	0.645
chr11	1861007	1861008	chr11.1861007..1861008	88	87.9	80	83.3	50	80	84	86.7	100	11.1			60	42.9	36	28.6	51.4	28.6	61.9						77.8	55.9	-21.9	0.00945	0.047
chr11	1861013	1861014	chr11.1861013..1861014	96	91.2	100	100	16.7	73.3	81.5	79.4	100	66.7		20	92.3	83.3	33.3	16.7	61.3	37.5	76.2	100					80.8	65.8	-15	0.085	0.221
chr11	1861048	1861049	chr11.1861048..1861049	100	100	80		100	57.1	82.6	82.8	87.5		100		92.3	80	70.8	35.3	85.2	66.7	70.4	33.3					95	72.6	-22.4	0.000129	0.00206				Sig
chr11	1861059	1861060	chr11.1861059..1861060	93.9	90.3	100			75	79.2	89.7	87.5		100		87.5		68.2	70	90.9		82.8	100					94.7	84.6	-10.1	0.128	0.292
chr11	1861116	1861117	chr11.1861116..1861117	35.4	27.1	25	20	42.9	50	11.4	18.2	61.9	20	9.1		0	0	6.4	0	9.5	0	6.1	0	0				30.1	12.8	-17.3	0.0277	0.101
chr11	1861202	1861203	chr11.1861202..1861203	78.1	73	37.5	66.7	35.7	87.5	44.4	77.8	77.8	40	64.3		87.5	42.9	34.4	31.7	31.6	0	42.9	11.1	0	0	0		58.2	39.6	-18.6	0.0332	0.114
chr11	1861235	1861236	chr11.1861235..1861236	84.3	84.6			90.9	84.6	53.5	78.7	70	22.2	91.7	57.1	93.3	77.8	52.5	77.1	66.7	72.2	80.6	80	100	60	0		86.6	67.7	-18.9	0.0235	0.0897	-16.7	-11	-56.6	Sign
chr11	1861344	1861345	chr11.1861344..1861345	81.8	64.7		42.9	80		30.8	63				20	0	40	28.6	7.7	11.1	0	0	0				0	67.3	16.8	-50.5	1.7e-06	8.57e-05				Sig
chr11	1861358	1861359	chr11.1861358..1861359	84.6	66.7		57.1		100	59.1	60				60		0	46.2	0	21.4	0	5.9	0				100	69.5	37.7	-31.8	0.011	0.0523
chr11	1861362	1861363	chr11.1861362..1861363	76.9	58.3		42.9		40	44.4	64						0	28.6	0	25	0	5.9	14.3		0		0	59.4	18.5	-40.9	0.000306	0.00389				Sig
chr11	1861534	1861535	chr11.1861534..1861535	71.2	63.6	100	50	37.5	84.2	48.8	80.6	78.6	100	53.3	7.7	69.2	27.3	33.3	50	19.5	88.9	69.4	8.3	50	85.7	0	17.6	64.5	51.2	-13.3	0.171	0.356
chr11	1861540	1861541	chr11.1861540..1861541	74	71.4	100	61.1	37.5	64.7	60.5	78.6	78.6	70	50	0	92.3	22.2	40.8	38.5	26.2	55.6	58.6	12.5	50	56.3	0	44.4	68.8	47.4	-21.4	0.0139	0.0617
chr11	1861565	1861566	chr11.1861565..1861566	85.7	69.7	90	78.6	28.6	80	71	81.8	71.4	100	42.9	50	100	100	37.5	37.5	45.7	62.5	68.2		80	87.5	100	86.7	70.5	72.4	1.9	0.707	0.857
chr11	1861608	1861609	chr11.1861608..1861609	77.5	61.1	90.9	42.9	40	85.7	60	84.2	76.9	80	14.3	0	70	33.3	32.4	28.2	25	37.5	41.7	40	20	88.2	0	57.1	62.5	46	-16.5	0.0363	0.122
chr11	1861636	1861637	chr11.1861636..1861637	78.8	97.4	100		40	100	96.6	100	80	100	100	70	100	100	90.6	85.7	86.3	63.6	83.3	100		100	100	0	79	86.5	7.5	0.746	0.881
chr11	1861652	1861653	chr11.1861652..1861653	87.5	84.4	90.9	80		72.7	93.1	95.1	75	100	40	44.4	90	69.2	37.2	78.6	58.8	64.3	100	71.4		90.5	100		85.7	75.3	-10.4	0.16	0.34
chr11	1861657	1861658	chr11.1861657..1861658	97	91.3	80	100		100	96.8	91.9	71.4	100		44.4	45.5	100	68.2	93.3	97.9	85.7	100	85.7		100	100	0	92.1	81.2	-10.9	0.176	0.362
chr11	1861690	1861691	chr11.1861690..1861691	71.4	47.9	81.8			66.7	33.3	37.5	45.5	63.6	0	25	14.3	7.1	15.6	18.8	5.4	15.4	11.5	22.2		71.4			67	28.3	-38.7	0.000425	0.00492				Sig
chr11	1861741	1861742	chr11.1861741..1861742	86.3	79.5	71.4		77.8	68.2	75	88.9	42.9	100		37.5	90.9	38.5	86.7	35.4	37.7	71.4	61.3			75			78.8	65	-13.8	0.0589	0.171
chr11	1861753	1861754	chr11.1861753..1861754	88	72.1	100		72.7	95.2	81.8	92.3	76.9	91.7		44.4	100	33.3	100	66.7	55.7	84.6	82.9	100		52.6			83.2	77.2	-6	0.672	0.835
chr11	1861777	1861778	chr11.1861777..1861778	84.3	81.8	100	100	57.1	84	83.3	92.3	92.9	57.1	80	57.1	100	60	66	55.8	75.8	72.7	71.4	100		73.3			84.6	76.4	-8.2	0.429	0.641
chr11	1861783	1861784	chr11.1861783..1861784	88.7	63		100	76.9	64.3	66.7	82.9	85.7	33.3	60	57.1	88.2	40	88	42.9	66.7	66.7	20.6	50		70.6			82.2	61.5	-20.7	0.0507	0.155
chr11	1861806	1861807	chr11.1861806..1861807	86.5	75.5		100	78.6	75	63.3	84.1	92.9	63.6	87.5	66.7	16.7	75	93.9	74.5	61.3	54.5	73.7	55.6	100	72.2			85.2	71.2	-14	0.1	0.247
chr11	1861809	1861810	chr11.1861809..1861810	78	64.3	33.3	100	85.7	75	78.1	84.8	78.6	54.5	100	75	71.4	21.4	89.4	57.7	67.8	81.8	84.2	50	100	93.8			72.3	74.3	2	0.986	0.994
chr11	1861837	1861838	chr11.1861837..1861838	95.6	90	85.7	92.3	100	79.2	87.5	90.6	68.4	100	100	50	100	100	92.7	81.1	89.5	100	45.9	100	100				92.7	86.6	-6.1	0.216	0.414
chr11	1861849	1861850	chr11.1861849..1861850	92.9	86.8		83.3	100	75	79.4	98.2	63.2	90	75	50	87.5	90.9	98.1	87.8	72	80	92.1	85.7	100				90.8	82.8	-8	0.264	0.472
chr11	1861852	1861853	chr11.1861852..1861853	85.7	90.2	100	75	100	68.2	91.2	94.4	100	100	87.5	100	75	100	94	95.8	91.7	70	87.2	87.5	100				90.2	90.2	0	0.805	0.913
chr11	1861864	1861865	chr11.1861864..1861865	93.2	83.3	100	83.3	80	80	72.2	92.6	30.8	90.9	100	100	100	70	94.2	52	88	66.7	82.9	28.6	88.9				88	77.4	-10.6	0.151	0.327
chr11	1861902	1861903	chr11.1861902..1861903	63.6	68.4	55.6	70	71.4	90.5	52.8	55.3	36.4	66.7	50	16.7	0	15.4	41.2	16.7	4.9		46.9	16.7	50				65.8	37.3	-28.5	0.00201	0.0152
chr11	1861911	1861912	chr11.1861911..1861912	76.7	75.4	0	70	80	100	70.3	75	40	66.7	75	16.7	27.3	18.2	41.7	25.8	15.6		42.4	20	60				60.4	46.3	-14.1	0.229	0.431
chr11	1861999	1862000	chr11.1861999..1862000	86.4	76.9	84.2	92.3	100	78.9	90.9	93		88.9	90	16.7	100	38.5	77.6	80	59.6	64.7	76.9	91.7	62.5	40			88	71.9	-16.1	0.106	0.256
chr11	1862020	1862021	chr11.1862020..1862021	81.4	66	83.3	84.6		81.1	60	61.1		88.9	27.3	0	54.5	35.7	41.2	22.7	17.4	30	25	58.3	71.4	33.3			78.8	44.2	-34.6	8.94e-05	0.00159				Sig
chr11	1862024	1862025	chr11.1862024..1862025	83.3	74	100	76.9		86.8	63	85.3		87.5	63.6	0	66.7	46.2	46.9	40.9	35	21.1	66.7	78.6	37.5	36.4			83.5	53.9	-29.6	0.00104	0.00942
chr11	1862028	1862029	chr11.1862028..1862029	88.1	82.2	75	80		86.5	73.9	83.3		88.9	33.3	0	76.2	30.8	68.1	55	52.5	31.6	72.7	78.6	60	36.4			81.3	58	-23.3	0.00398	0.0251
chr11	1862069	1862070	chr11.1862069..1862070	89.2	77.6	84.2	100	71.4	78.7	82.5	92.1		77.8	90	85.7	91.7	36.4	92.1	62.1	80	61.5	19	69.2	77.8				84.5	73.1	-11.4	0.142	0.314
chr11	1862078	1862079	chr11.1862078..1862079	84.6	70.6	60	58.3	50	82.2	67.4	83.8		72.7	66.7	60	57.7	54.5	91.2	70.4	52.1	63.3	85	54.5	75				64.7	69.1	4.4	0.857	0.938
chr11	1862083	1862084	chr11.1862083..1862084	84.2	84.1	69.6	100	50	75.9	91.1	85.7		80	75	62.5	43.5	45.5	91.2	75	70	51.5	50	62.5	87.5				77.6	69.8	-7.8	0.226	0.426
chr11	1862102	1862103	chr11.1862102..1862103	80.5	77.3	71.4	54.5	88.9	63.8	71.8	95.1	20	63.6	73.3	33.3	70.8	30	72.7	34.6	52.4	16.1	19	87.5	72.7	88.9			74.5	56.8	-17.7	0.0303	0.107
chr11	1862150	1862151	chr11.1862150..1862151	77.1	88.1	73.9	100	60	100	80	89.5		88.9	84.6	90	66.7	50	87.5	93.1	56.8	58.3	83.3		86.7	0		50	79.8	72.8	-7	0.487	0.691	1.4	-2.2	-54.8	Sign
chr11	1862153	1862154	chr11.1862153..1862154	86.5	88.4	70	100	60	93.3	80.6	94.3		90	76.9	81.8	76.9	16.7	95.2	92.9	54.1	50	94.1		100	0		62.5	81	72.5	-8.5	0.34	0.556	-4.7	0.1	-49.7	Sign
chr11	1862158	1862159	chr11.1862158..1862159	88.6	81.4	83.3	91.7	50	92.9	75	85.7	57.1	70	84.6	72.7	100		94.9	85.7	38.6	32	64.7		84.6	0		62.5	79	68.8	-10.2	0.166	0.348	0.8	-12.2	-47.8	Sign
chr11	1862161	1862162	chr11.1862161..1862162	90.9	88.6	100	91.7	50	96.6	75.8	93.9	85.7	50	83.3	60	100		87.5	90	54.8	28	80		100	0		62.5	84.2	71.8	-12.4	0.0684	0.19	-3.6	-10.9	-53	Sign
chr11	1862168	1862169	chr11.1862168..1862169	90.9	38.9	75	46.2	22.2	100	83.3	83.3	77.8	87.5	61.5	11.1	85.7		48.6	53.6	38.1	35	12.5		64.3	0		0	54.6	52.6	-2	0.769	0.894
chr11	1862176	1862177	chr11.1862176..1862177	97.3	85.4	90.9	100	100	100	90.9	94.1	100	100	91.7	45.5			92.5	93.1	69.4	28.6	87.5		86.7	0		50	94.7	75.3	-19.4	0.0217	0.0846	-5.8	-18.4	-69.7	Sign
chr11	1862187	1862188	chr11.1862187..1862188	97.4	89.7	82.4	91.7	100	85.2	68.8	96.8	83.3	100	91.7	87.5	80		88.9	91.7	65.9	26.3	88.2	75	93.3	100		75	92.2	82.2	-10	0.0686	0.191
chr11	1862195	1862196	chr11.1862195..1862196	92.9	87.5	81.3	92.3	55.6	96	76.7	91.4	41.7	60	75	71.4			82.6	65.7	25.6	27.8	55.6	55.6	100	0		62.5	81.9	61.7	-20.2	0.0075	0.0397
chr11	1862200	1862201	chr11.1862200..1862201	87.5	86.1	61.1	53.8	100	91.3	75.9	83.3	91.7	77.8	90	62.5	0		86.4	68.6	28.6	11.1	63.2	50	100	0		71.4	77.7	61.9	-15.8	0.117	0.274
chr11	1862205	1862206	chr11.1862205..1862206	85	81.1	66.7	94.1	100	100	71.8	61.8	38.5	70	66.7	20	71.4		84.4	55.9	19.6	31.2	55	60	60	0		66.7	85.4	54.9	-30.5	0.000458	0.00519
chr11	1862214	1862215	chr11.1862214..1862215	71.4	79.5	57.1	93.8	87.5	86.4	66.7	64.9	69.2	57.1	58.3	20	66.7		63.5	45.7	10	20	31.8	9.1	46.2	0			77.9	44.7	-33.2	0.00038	0.00454				Sig
chr11	1862223	1862224	chr11.1862223..1862224	42.2	60.5	53.3	35.3	85.7	85	54.3	47.6	53.8	46.2	44.4		54.5		32.2	17.5	22	53.8	12	10	35.7	0			55.4	37.9	-17.5	0.122	0.282
chr11	1862231	1862232	chr11.1862231..1862232	65	69.4	40	53.3	100	63.6	47.6	13.3	58.3	78.6	37.5	40	44.4		57.4	24.4	3.3	57.1	65.4	50	41.7	0			65.5	42.7	-22.8	0.0266	0.0981
chr11	1862243	1862244	chr11.1862243..1862244	78.1	91.3	77.8	80		81.8	61	86.4	92.3	84.6		57.1	60		65.6	41.7	20.6	72.2	87	9.1	46.2	0			81.8	57.7	-24.1	0.0061	0.0342
chr11	1862294	1862295	chr11.1862294..1862295	92	88.1	94.4	95.5		100	83.3	89.6	86.4	85.7	81.8	66.7	95.2	85.7	72.5	56.5	80	50	90.6	80	50	33.3			92.5	75.7	-16.8	0.007	0.0378
chr11	1862309	1862310	chr11.1862309..1862310	86.5	82.8	88.2	75		92.9	70.9	94.8	95	100	66.7	35.7	69.6	0	52.2	52.3	51.3	83.3	73.7	81	63.6	83.3			83.1	68.6	-14.5	0.0598	0.173
chr11	1862321	1862322	chr11.1862321..1862322	92.7	92.5	94.4	100		100	93.1	92.6	100	92.3	88.9	73.3	100	37.5	70.1	59.2	76.5	100	94.7	88.9	54.5	83.3		94.1	94.9	83.3	-11.6	0.0424	0.136
chr11	1862330	1862331	chr11.1862330..1862331	98.4	88.7	100	92.3		80	87.5	96.4	70	80	90	66.7	66.7	55.6	66.2	67.3	42.5	29.4	87.8	77.8	81.8	66.7		92.3	94.8	72.5	-22.3	0.000152	0.00233				Sig
chr11	1862337	1862338	chr11.1862337..1862338	88.6	76.7	94.7	93.1		61.5	68.3	91.7	50	72.7	83.3	28.6	44	20	42.5	44.6	30.9	10	57.8	90	36.4	16.7		6.3	88.3	47.5	-40.8	1.14e-06	6.33e-05				Sig
chr11	1862341	1862342	chr11.1862341..1862342	92.7	82.9	90	100		68.7	85	90	44	76.9	92.9	64.3	75.9	60	76.6	73.2	61.7	50	89.8	95.2	54.5	33.3		92.3	91.4	71.3	-20.1	0.00313	0.0211
chr11	1862370	1862371	chr11.1862370..1862371	92.2	75.3	85.7	83.3		82.4	96.6	91.8	85.2	93.3	93.3	35.7	69	64.3	78.9	87.3	55.6	70.4	46	81.8	77.8	40		92.9	84.1	74.6	-9.5	0.214	0.411
chr11	1862441	1862442	chr11.1862441..1862442	76.3	78.7	84.6	73.7	100	100	77.9	92.2	95.5	94.1	80	100	42.9	76.5	52.5	72.4	72	89.5	97.7	73.3	91.7	81.8		100	82.7	82.8	0.1	0.652	0.82
chr11	1862448	1862449	chr11.1862448..1862449	86.9	81.3	83.3	93.8	57.1	80.8	73.8	88.6	85	81.3	40	77.8	20	70.6	60	35.7	42.2	47.8	93	40	100	58.3		100	80.5	66.4	-14.1	0.0258	0.0959
chr11	1862477	1862478	chr11.1862477..1862478	81	78.1	90	100	87.5	88.5	70.8	79.2	46.7	52.9	57.1	66.7	42.1	69.2	77.8	19.6	56	76.2	85.3	66.7	80	77.8		100	87.3	67.4	-19.9	0.0112	0.053
chr11	1862503	1862504	chr11.1862503..1862504	83	82.7	75	100	80	90.5	66.7	83.3	75	42.9	30	63.6	61.9	50	57.1	34.7	16.9	45.8	63.6	50	40	77.8		100	84.1	58.3	-25.8	0.000538	0.00585
chr11	1862535	1862536	chr11.1862535..1862536	86.9	68.6	100	70	22.2	93.3	58	87.7	36.4	33.3	28.6	50	82.1	56.3	73	78	32.5	36	33.3	23.1	20	85.7			69.5	53.4	-16.1	0.0889	0.228
chr11	1862637	1862638	chr11.1862637..1862638	93.8	88.1	86.4	88	76.9	75	83.6	95.1	81.3	90	84.2	76.9	91.3	68.8	60	54.4	59	61.9	75.4	87.5	100	77.8		30.8	86.6	75.2	-11.4	0.0174	0.0725
chr11	1862689	1862690	chr11.1862689..1862690	92.5	92.9	100	100	100	83.9	97.7	96.6	100	100	83.3	100	95.7	92.3	89	56.4	81	81.2	83.6	90	100	100	100	96.4	97.1	90.9	-6.2	0.123	0.284
chr11	1862698	1862699	chr11.1862698..1862699	96.9	84.9	90.6	85.7	73.7	81.8	92	97.7	100	75	85	100	90.4	69.2	75	72.9	60.6	53.8	33.3	81.8	77.8	100	100	34.5	86.4	77.9	-8.5	0.125	0.288
chr11	1862703	1862704	chr11.1862703..1862704	92.6	85.3	93.5	71.4	47.4	71.4	75.5	95.6	84.6	66.7	84.2	72.7	54.9	23.1	31	45.3	43.8	40	18.9	45.5	88.9	81.3	87.5	28.6	78	60	-18	0.0159	0.0681
chr11	1862727	1862728	chr11.1862727..1862728	78.9	59.2	88.2	95.8	72.7	59	57.1	72.4	89.3	62.5	40	38.5	20	18.8	44.3	44.4	32.6	40	73.1	20	0	47.1	80	32.1	79	45.9	-33.1	0.000119	0.00194				Sig
chr11	1862752	1862753	chr11.1862752..1862753	90.1	79.3	84.8	73.1	63.6	68.4	86.4	89.4	75	72.2	64.3	27.3	42.6	63.2	46.1	65.3	54.8	52.9	73.7	56.3	77.8	66.7	61.5	29.6	78.2	61.8	-16.4	0.00807	0.0419
chr11	1862772	1862773	chr11.1862772..1862773	84.2	84.5	96.9	86.4	66.7	68.2	85.1	94.8	80	66.7	76.9	16.7	46.8	52.6	33.6	72	51.1	31.6	73	38.9	70	69.2	53.8	36	83.7	58.8	-24.9	0.000388	0.00461				Sig
chr11	1862788	1862789	chr11.1862788..1862789	87.6	82.7	69	84.2	100	69.6	78.6	92.2	100	63.6	57.1	61.5	55.1	44.4	55.2	71.4	50	50	61.7	50	71.4	69.2	53.8	33.3	84.7	62.5	-22.2	0.00159	0.0128
chr11	1862799	1862800	chr11.1862799..1862800	93.1	86.1	92.6	100	76	86	83.8	95.3	100	54.5	80	83.3	85.7	61.1	80.4	87.5	61.2	50	83.6	88.2	88.9	20	53.8	32	89.6	72.4	-17.2	0.0128	0.0583	-8.5	-12.4	-54.3	Sign
chr11	1862808	1862809	chr11.1862808..1862809	93.3	87.2	82.6	85	83.3	85.4	95.9	94.4	90.6	70	92.9	100	86.4	71.4	97	97.6	73	60	100	83.3	100	100	53.8	46.7	86.3	84.1	-2.2	0.583	0.768
chr11	1862815	1862816	chr11.1862815..1862816	87.5	87.8	71.4	88.9	84	90.7	93.2	88.5	87.5	70	85.7	80	97.7	65.4	81.2	86.9	57	88.5	78	83.3	88.9	100	0	25	83.9	76.2	-7.7	0.194	0.386
chr11	1862884	1862885	chr11.1862884..1862885	86.6	81.8	70	100	76.2	90.7	66.2	84.2	83.3	83.3	57.1	77.8	77.1	48.3	67	59.5	57.7	62.5	92.5	38.5	72.7	16.7	0	60	82.9	62.9	-20	0.00771	0.0405	-8.7	-18.6	-57.4	Sign
chr11	1862961	1862962	chr11.1862961..1862962	90.5	84.8	71.4		100	91.4	94.9	92	77.3	70.6	100	91.7	82.1	52.4	89	90.4	68.8	47.1	86.9	62.5	100	25	100		86.7	79	-7.7	0.273	0.483
chr11	1862966	1862967	chr11.1862966..1862967	89.6	76.7	68.8	100	92.9	97.1	90	77.3	85	68.4	100	100	92	34.8	95.3	88.9	80.8	40	89.7	66.7	100	100	0		85.6	78.1	-7.5	0.475	0.681
chr11	1862995	1862996	chr11.1862995..1862996	91.7	82.7	95		90.9	91.9	94.7	92.8	100	88.2		62.5	92.3	83.3	85.5	91.2	72.9	62.5	78.6	75	100	100	100		90.1	86.6	-3.5	0.611	0.79
chr11	1863021	1863022	chr11.1863021..1863022	80.8	71.4	83.3	16.7	85.7	90.3	67.9	92.9	71.4	61.5	83.3	81.8	34.4	31.3	42.1	56.3	28.8	17.4	54.1	60	60	33.3			67.6	56.9	-10.7	0.0411	0.133
chr11	1863114	1863115	chr11.1863114..1863115	84.9	77.5	89.5	43.8	68.4	61.9	70.3	72	41.7	59.1	64.3	68.8	71.4	8.3	51.5	57.9	32.3	46.7	41.9	12.5	50	54.5			72.8	50.9	-21.9	0.00363	0.0234
chr11	1863151	1863152	chr11.1863151..1863152	75	70.7	100	66.7	70	95.7	69.6	83.1	76.5	52.6	68.8	57.1	54.2	12.5	24	47.1	38.3	27.8	35	14.3	62.5	15.4			76.5	49.1	-27.4	0.00261	0.0185
chr11	1863164	1863165	chr11.1863164..1863165	91.6	68.9	75	100	82.4	95.8	75.4	89.6	81.6	58.8	75	50	57.1	60	40.5	51.9	24.6	33.3	35.9	42.9	100	14.3			83.6	58	-25.6	0.00393	0.0248
chr11	1863213	1863214	chr11.1863213..1863214	73.7	77	92.3	100	64.7	77.3	67.9	91.8	61.5	66.7	75	70	46.7	85.7	39.6	44.2	34.4	35.3	54.8	80	87.5	0			81.5	59.9	-21.6	0.0129	0.0585
chr11	1863270	1863271	chr11.1863270..1863271	89.7	84.7	84.2	94.4	88.2	83.3	65.3	93.9	71.4	57.1	81.8	88.9	78.3	40	61.5	52.5	56.2	37.5	23.8	22.2	20	0			88.2	54.9	-33.3	2.14e-05	0.000552				Sig
chr11	1863284	1863285	chr11.1863284..1863285	75.4	87.5	82.4	94.1	62.5	82.4	64.6	81	57.9	66.7	70	90	61.5	92.3	60.6	44.7	55.3	63.2	92.7	100					80.4	72.2	-8.2	0.178	0.365
chr11	1863317	1863318	chr11.1863317..1863318	81.5	78.3	92.9	93.8	66.7	82.1	71.7	96.1	43.8		71.4	64.3	58.3	57.1	32	56.8	41.3	38.1	50	15.4	60	0			82.6	52.4	-30.2	0.000407	0.00478				Sig
chr11	1863328	1863329	chr11.1863328..1863329	89.2	82.3	78.6	100	54.5	92.3	95.2	90	94.4		87.5	86.7	100	86.7	93.3	78.6	78.4	73.7	97.4	100	100	100			80.9	90.9	10	0.219	0.419
chr11	1863433	1863434	chr11.1863433..1863434	91.4	85	50		60	100	83.3	83.3	79.2			71.4	81.8	16.7	51.2	59.4	26.3		66.7	80	66.7				71.6	66.6	-5	0.132	0.298
chr11	1863435	1863436	chr11.1863435..1863436	88.2	81.8	100		80	100	76.7	75.8	60			46.7	62.5	33.3	54.8	50	27.8		58.3	80	60				87.5	60.5	-27	0.00141	0.0117
chr11	1863501	1863502	chr11.1863501..1863502	81	76.5			100	61.5	73.3	57.7	26.7	0			100	50	73.7	81.8	56.8		92.9		20				85.8	57.9	-27.9	0.022	0.0855
chr11	1863556	1863557	chr11.1863556..1863557	81.8	78.6	62.5	71.4	37.5	45	67.9	80.6	81.3	88.9	85.7	60	50		85.3	42.2	59.5	60	75.9	40	62.5		100	8.3	66.4	64.3	-2.1	0.537	0.733
chr11	1863563	1863564	chr11.1863563..1863564	95.8	86.7	85.7	100	95.5	61.9	83.3	91.9	77.8	66.7	70	83.3	92.9	100	80.6	67.3	55.1		73.5	70	100		100	8.3	92.7	75.4	-17.3	0.00325	0.0217
chr11	1863573	1863574	chr11.1863573..1863574	82.4	81.2	75	94.1	100	19.2	78.4	86.7	93.8	55.6	70	75	52.6	70	77.8	32.7	46.6	55.6	50	54.5	88.9		100	8.3	86.5	62	-24.5	0.000775	0.00767
chr11	1863583	1863584	chr11.1863583..1863584	83.1	83	77.8	100	75	67.9	77.8	87.5	66.7	54.5	90.9	66.7	95.5	62.5	78.2	75.4	61.9	20	35.6	75	33.3		83.3	8.3	83.8	63.4	-20.4	0.0071	0.0381
chr11	1863617	1863618	chr11.1863617..1863618	82.8	72.8	54.5	88.9	89.5	37.1	61.3	81.7	69.7	50	50	58.8	78.3	35.5	72.4	51.1	33.3	92.3	26	70.6	60		100	21.4	77.7	58.3	-19.4	0.0033	0.0219
chr11	1863792	1863793	chr11.1863792..1863793	67.1	62.1	55.9	60	77.8	6.3	35	75	32	44.4	23.5	6.7	40	38.9	18.1	21.2	17.2	26.7	37.5	18.2	64.3			0	64.6	29.7	-34.9	7.45e-06	0.000258				Sig
chr11	1863866	1863867	chr11.1863866..1863867	80.2	79.5	78.3	88.9	83.3	8	63.2	80.8	62	11.8	93.8	46.7	71.1	73.8	72.9	75	77	68.8	83.8	65.2	87.5	83.3		9.5	82	63	-19	0.0159	0.068
chr11	1863883	1863884	chr11.1863883..1863884	77.5	71.1	62.5	76	100	18.8	50	72.7	59.2	13.3	52.6	35.7	57.1	59.6	38.2	40.8	49.5	46.4	20	25	62.5	28.6		4.2	77.4	40.8	-36.6	5.3e-06	0.0002				Sig
chr11	1863923	1863924	chr11.1863923..1863924	85.6	79.4	74.2	71.4	90.9	39.3	70.5	80.4	66.7	18.8	87.5	23.1	86.5	52.3	71.3	65.4	44.7	54.2	45.3	53.8	45.5	33.3	0	4	80.3	49.6	-30.7	0.000132	0.0021	-22	-26	-67.9	Sig&Sign
chr11	1863949	1863950	chr11.1863949..1863950	88.4	93.1	69.7	89.3	100	44	74.8	77.9	85.4	47.6	100	25	91.7	97.4	80.5	70.8	59.6	36	77.6	94.4	73.3	100	100	15.4	88.1	71.1	-17	0.0238	0.0905
chr11	1863971	1863972	chr11.1863971..1863972	82.7	85.5	67.9	96.2	66.7	50	75.9	84.1	85.7	38.1	86.4	83.3	94.7	83.3	89.2	91.3	63.2	24	91.8	100	90.9	92.3	100	14.8	79.8	75.7	-4.1	0.395	0.61
chr11	1863988	1863989	chr11.1863988..1863989	75.3	61.1	61.5	65.5	45.5	55.6	50.5	68.6	76.3	32	55	33.3	34.1	50	72.5	66.7	25.2	3.6	14.1	31.3	90	9.1	0	3.7	61.8	40.6	-21.2	0.0067	0.0366
chr11	1864001	1864002	chr11.1864001..1864002	73.3	58.7	63.3	73.9	50	58.8	45.4	58.8	76.7	29.6	50	0	17.5	37	72	43	28.6	4.3	28.6	30.8	63.6	9.1	100	3.7	63.8	39.9	-23.9	0.00253	0.0181
chr11	1864013	1864014	chr11.1864013..1864014	77.6	86.1	70	90	83.3	64.7	75.7	77.4	75	41.4	66.7	42.9	71.4	60.9	83.5	58.6	51.5	5.6	79.4	46.2	81.8	100	0	14.8	81.4	57.8	-23.6	0.00329	0.0219
chr11	1864023	1864024	chr11.1864023..1864024	73.1	85.7	53.3	90.5	90	56.3	66.7	78.9	63.9	22.2	37.5	33.3	34.3	54.5	56.6	47.4	40.2	7.1	41	58.3	72.7	18.2		3.7	78.5	44	-34.5	7.58e-05	0.0014				Sig
chr11	1864030	1864031	chr11.1864030..1864031	86.8	88.5	78.6	94.4	100	36.4	79.6	83.5	79.4	37.5	62.5	75	85.7	63.6	94	78.1	73.4	55.2	92.1	80	100	100		96.4	89.7	76.2	-13.5	0.046	0.144
chr11	1864039	1864040	chr11.1864039..1864040	87.5	90.9	96.2	100	100	28.6	72.3	82.6	69.7	40.9	73.3	71.4	92.6	66.7	75.7	58.5	83.5	57.6	32.3	88.9	100	81.8		96.4	94.9	70.7	-24.2	0.000104	0.00177				Sig
chr11	1864044	1864045	chr11.1864044..1864045	80.7	72.7	77.8	84	86.7	46.2	68.8	79	68.8	35	60	50	69	73.3	80.7	65.7	73.4	52.8	34.4	55.6	71.4	100		85.7	80.4	65	-15.4	0.0275	0.1
chr11	1864065	1864066	chr11.1864065..1864066	78.1	68.8	72.2	60	80	29.4	40.4	73.7	48.1	39.1	46.7	45.5	62.1	50	43.5	38.5	30.9	15.9	36.4	64.3	90	0	100	80	71.8	49.2	-22.6	0.000928	0.00873
chr11	1864079	1864080	chr11.1864079..1864080	80.4	70.4	23.1	55	37.5	27.3	49.5	76.2	58.6	40	43.8	70	69	35.3	62.8	75.5	26.3	52.4	71.4	46.2	90	0	100		53.3	55.2	1.9	0.813	0.917
chr11	1864084	1864085	chr11.1864084..1864085	81.8	73.6	53.8	52.9	66.7	35	56.5	82.4	67.9	35	37.5	70	76	41.2	54.5	71.1	32.3	44.2	64.9	53.8	85.7	0	100		65.8	56	-9.8	0.0892	0.228
chr11	1864115	1864116	chr11.1864115..1864116	72.3	62.9	50	61.5	84.6	30	48.5	76.8	48.1	21.4	46.2	45.5	35.7	72.7	37.8	49.3	28.6	11.6	25	50	42.9	0	0		66.3	37.2	-29.1	0.000269	0.00354	-19	-31.2	-66.3	Sig&Sign
chr11	1864171	1864172	chr11.1864171..1864172	49.1	51.1	12.5	83.3	70	50	42.6	63.3	53.3		0	18.2	8.7	38.9	14.7	8.9	6	8.3	32.6	50	50		0		53.2	27.8	-25.4	0.00869	0.0441
chr11	1864179	1864180	chr11.1864179..1864180	61.2	63.3		83.3	36.4	42.9	52.9	53.8	60		0	8.3	9.5	41.2	12.3	14.6	6.4	16.1	23.8	16.7	100		0		61	28.7	-32.3	0.000541	0.00588
chr11	1864192	1864193	chr11.1864192..1864193	51.1	46.2		50	25	22.2	39.2	39.6	37.5		0	7.1	9.1	23.5	13.1	13.3	2.4	13.8	25	20			0		43.1	17.7	-25.4	0.00122	0.0105
chr11	1864229	1864230	chr11.1864229..1864230	0	0				0	16.7	0	0		0		50	0	17.4	0	50	85.7	0				0	0	0	15.7	15.7	0.0583	0.17
chr11	1864367	1864368	chr11.1864367..1864368	84.3	80.7	75	100	81.3	60	62.4	79.2	37	73.3	70.6	42.9	40.7	23.8	38.9	52	36.6	13.9	65.8	57.9		33.3	0	9.1	84.3	44.3	-40	4.71e-07	3.34e-05				Sig
chr11	1864382	1864383	chr11.1864382..1864383	87.3	78.9	87.5	77.8	89.5	75.6	63.2	82	46.2	81.3	56.3	38.5	51.6	35.3	47.9	45.1	42.2	58.8	75.3	50	90	55.6	0	39.4	84.2	54.4	-29.8	3.19e-05	0.000741				Sig
chr11	1864467	1864468	chr11.1864467..1864468	78.6	89.6	100	100	86.4	69.8	76.7	85.7	57.6	76.9	69.2	60	57.6	77.8	34.7	45.9	50.5	84.6	59.4	41.2	93.8	100	77.4	0	90.9	64.1	-26.8	0.000737	0.00739
chr11	1864502	1864503	chr11.1864502..1864503	87.7	82.2	87.5	100	75	63.2	88	88.5	70.8	83.3	80	42.9	76	75	80.2	69.8	64.9	78.9	83.6	64.7	100		100	25	86.5	74.2	-12.3	0.113	0.268
chr11	1864513	1864514	chr11.1864513..1864514	75	74.5	44.4	100	70.6	54.1	72.2	79.3	68.8	63.6	53.8	16.7	80	61.5	47.2	30.8	29.2	25	38.8	11.8	72.7		100	0	72.9	50.3	-22.6	0.0142	0.0627
chr11	1864516	1864517	chr11.1864516..1864517	96.6	85.1	77.8	100	76.5	71	77.8	91.1	94.1	63.6	91.7	100	85.7	81.8	89.5	90.9	63.3	52.2	93.5	70.6	100		100	0	87.2	78.7	-8.5	0.205	0.4
chr11	1864591	1864592	chr11.1864591..1864592	0	0				0	0	0	0					0	0	0	12.5	66.7	0	0					0	7.2	7.2	0.419	0.632
chr11	1864611	1864612	chr11.1864611..1864612	77.3	76.5	100	83.3	50	47.1	54.8	75	37.5		62.5	40	66.7	87.5	26.8	37.5	28.2	72.7	34.8	0	60				77.4	48.7	-28.7	0.000974	0.00902
chr11	1864645	1864646	chr11.1864645..1864646	7.1	14.3	14.3	23.1	58.3	0	25	0	0		9.1		0	0	0	0	52.2	95.7	0	0					23.4	14	-9.4	0.448	0.658
chr11	1864685	1864686	chr11.1864685..1864686	76.5	83.3	75	70	100	87	76.2	75	37.5		75	77.8	46.7	91.7	45.2	50	60	90.5	76.2	45.5	88.9				81	68.2	-12.8	0.106	0.257
chr11	1864696	1864697	chr11.1864696..1864697	81.3	82.6	93.8	87.5	100	48	59.1	86.8	50	60	60	62.5	62.5	81.8	46.2	50	51.4	83.3	90	70	100				89	66.3	-22.7	0.00106	0.00952
chr11	1864754	1864755	chr11.1864754..1864755	59.5	43.3	54.2	47.8	52.4	46.8	41.2	58.1	63.2	41.2	50	29.4	30.4	26.7	17.1	24	8.6	64.7	30	25	50	6.9		60	51.4	37.4	-14	0.0435	0.139
chr11	1864830	1864831	chr11.1864830..1864831	76.9	68.6	81.5	96.8	73.7	96.2	91.3	93.7	85.2	94.1	88.9	70	61.4	83.3	52.1	54.3	53.7	46.2	32.4	33.3	100	20.6		90.5	79.5	69.3	-10.2	0.193	0.385
chr11	1864883	1864884	chr11.1864883..1864884	73.1	59.7	75	82.8	88.5	74.7	68.2	87.7	55.9	70	50	40.9	35.1	35.3	6.2	15.5	23	25.5	18.2	50	87.5	11.4		82.6	75.8	46.5	-29.3	0.000862	0.0083
chr11	1864948	1864949	chr11.1864948..1864949	93.2	88	88.9	86.4	89.3	80	84.7	95.5	80	91.7	97	84.6	89.8	81.5	82.1	86.3	58.7	73.9	89.3	66.7	100	91.2		93.1	89.2	84.8	-4.4	0.27	0.479
chr11	1864975	1864976	chr11.1864975..1864976	88.8	85.3	87.5	85.7	100	97	72.5	83.1	96.8	75	96.6	85	94.2	87	80.8	59.7	66.7	75.7	92.7	94.4	72.7	46.2		88.9	89.5	81.4	-8.1	0.16	0.34
chr11	1864978	1864979	chr11.1864978..1864979	94.1	89.6	73.9	85.2	100	75.9	80.6	92.3	83.9	88.9	71.4	57.1	81.5	57.1	80.3	51.4	56.8	57.1	24.1	76.5	88.9	50		76.5	88.6	69.5	-19.1	0.00132	0.0111
chr11	1864992	1864993	chr11.1864992..1864993	94.9	82.6	86.4	95.8	100	94.9	89.9	91.4	88.9	95.7	59.3	57.9	100	100	91.7	75	51.4	40.7	80	71.4	94.1	40.9		80	91.9	78	-13.9	0.0351	0.119
chr11	1864998	1864999	chr11.1864998..1864999	88	86.4	65	96.3	89.5	82.5	91.5	92.6	90	100	73.9	65	94	85	81.9	69.1	65.8	59.3	80	85.7	100	87.5		84.6	85	82.7	-2.3	0.558	0.749
chr11	1865007	1865008	chr11.1865007..1865008	83.1	74.4	81	76	72.2	91.4	76.5	88.7	75	95.7	39.1	17.6	57.1	76.2	56.7	34.9	41.6	38.5	54.8	76.9	73.7	47.8		87.5	77.3	62.8	-14.5	0.0367	0.123
chr11	1865113	1865114	chr11.1865113..1865114	94.7	87.5	93.3	95.5	100	96.9	95.6	95.6	76.5	72.7	90.9	85.7	88.5	100	79.7	90.2	80	85.7	26.3	80	100	100		85.7	94.2	85	-9.2	0.102	0.251
chr11	1865123	1865124	chr11.1865123..1865124	94.6	75.9	100	89.5	77.8	93.7	81.4	92.4	87.5	84.6	100	71.4	92.9	93.8	94.3	94.3	83	75	85.3	80		46.2		100	87.6	85.6	-2	0.897	0.954
chr11	1865151	1865152	chr11.1865151..1865152	82.4	84.8	100	95.2	87.5	78.6	72.1	98.4	66.7	93.3	88.9	75	65	76.5	58.9	59.1	64.4	58.3	77.3	42.9		46.2		100	90	71.9	-18.1	0.00688	0.0373
chr11	1865163	1865164	chr11.1865163..1865164	84.9	85.4	80	94.1	87.5	80.8	75.6	81.7	57.1	75	77.8	37.5	63.6	66.7	56.6	48.6	54.5	47.1	57.9	75		78.6		66.7	86.4	64.8	-21.6	0.000391	0.00463				Sig
chr11	1865223	1865224	chr11.1865223..1865224	39.1	54.5	37.5	58.3	50	52.4	36.2	56.3	38.9	60	50	16.7	37.5	0	12.5	20.6	6.3	16.7	18.2	30		16.7		60	47.9	31.1	-16.8	0.0357	0.121
chr11	1865257	1865258	chr11.1865257..1865258	58.5	60	55.6	61.5	100	47.8	50	82.6	70.6	66.7	36.4	33.3	60.5	45.5	24.1	23.7	11.3	12	25	41.7		16.7			67.1	40.5	-26.6	0.00907	0.0455
chr11	1865332	1865333	chr11.1865332..1865333	78.7	68.2	100	100	83.3	80.8	68.3	71.4	76.9		78.6		38.5	10	49.2	42.6	49	78.9	92.3	16.7	57.1	28.6			86	55.9	-30.1	0.00615	0.0344
chr11	1865409	1865410	chr11.1865409..1865410	72.6	45.7	87.5	42.9	50	60	47.7	73.3	33.3		30		17.2	33.3	22.6	27.7	16.7	33.3	11.9	42.9	80	11.1		12.5	59.7	34.6	-25.1	0.00545	0.0315
chr11	1865437	1865438	chr11.1865437..1865438	52.8	55	100	44.4	12.5	71.4	66.7	69			12.5		22.7		11.4	17.5	13.5	22.2	6.3	60		10		11.1	52.9	30.3	-22.6	0.0329	0.113
chr11	1865447	1865448	chr11.1865447..1865448	68.9	65.6	100	33.3	10	60.9	48	73			12.5		23.5	16.7	6.1	17.6	13.3	0	3.4	0		62.5		20	55.6	25.5	-30.1	0.00947	0.047
chr11	1865478	1865479	chr11.1865478..1865479	79.5	76.2	87.5	50	100	66.7	78.9	66.7	66.7				100		75.8	66.7	45.2	40	64.7			0		0	78.6	56	-22.6	0.0392	0.128
chr11	1865510	1865511	chr11.1865510..1865511	53.6	75	83.3	57.1		89.5	50	66.7	27.3		60		75		50	30	50		87.5			83.3		100	67.2	64.1	-3.1	0.867	0.942
chr11	1865560	1865561	chr11.1865560..1865561	100	88.9	37.5	100		43.8	9.1	70.4	33.3		60		100	20	45.5	7.7	43.5		58.8		40				81.6	44.3	-37.3	0.000807	0.0079
chr11	1865575	1865576	chr11.1865575..1865576	87.1	77.8	85.7	83.3		53.8	25	76	40	100	20		100	20	58.1	50	30.4		12.5		60				83.5	49.7	-33.8	0.000284	0.00367				Sig
chr11	1865610	1865611	chr11.1865610..1865611	73.3	50		85.7	50	33.3	33.3	45	33.3		16.7		57.1	16.7	25.8	18.2	8	40	0	16.7	50				64.8	28.1	-36.7	8.74e-05	0.00156				Sig
chr11	1865656	1865657	chr11.1865656..1865657	75	100	100			25	57.1	78.6	60				40	40	70	66.7	68.8		12.5	60					91.7	52.6	-39.1	0.000447	0.00511
chr11	1865689	1865690	chr11.1865689..1865690	66.7	60	100		83.3	16.7	15	63.2			40	33.3		45.5	54.2	52.6	37.5		54.5	40	85.7				77.5	44.9	-32.6	0.00956	0.0473
chr11	1865709	1865710	chr11.1865709..1865710	80.6	75.9	100	100	71.4		34.6	87			60	50	66.7	75	78.8	48.1	58.1	100	78.6		71.4				85.6	67.4	-18.2	0.0805	0.213
chr11	1865740	1865741	chr11.1865740..1865741	77.5	53.2	80	100	50	40	25.6	66.7	60	12.5	12.5	14.3	80	46.2	2.2	27.3	32.7	0	3.6	0	12.5				72.1	27.3	-44.8	1.11e-05	0.000343				Sig
chr11	1865771	1865772	chr11.1865771..1865772	61.4	65.6	66.7	80	30.8	58.3	22.2	55.4	0	41.2	33.3	0	35.3	6.7	1.6	9.8	6.3	0	0	0	0				60.9	16.9	-44	1.88e-07	1.67e-05				Sig
chr11	1865773	1865774	chr11.1865773..1865774	73.7	83.3	88.9	100	58.3	75	32.7	81	9.1	56.3	66.7	25	76.5	60	11.1	54.3	29.4	23.8	5.1	25	20				80.8	40.7	-40.1	7.09e-06	0.000249				Sig
chr11	1865792	1865793	chr11.1865792..1865793	72.6	76.8	44.4	90.5	53.8	73.3	51.7	82.9	26.7	55	60	44.4	70.6	62.5	62.7	65.5	21.1	41.7	9.5	18.2	80	100			67.6	54.5	-13.1	0.0439	0.139
chr11	1865837	1865838	chr11.1865837..1865838	75	75	63.6	85.7	69.2	80	54.4	71.6	33.3	43.5	60	25	50	57.1	70.1	73.8	45.8	25	7.5	60		33.3			73.7	49.4	-24.3	0.00122	0.0105
chr11	1865864	1865865	chr11.1865864..1865865	72.1	56.3	62.5	54.5	76.5	65.4	31.3	70.4	33.3	50	37.5	30.8	55.6	53.3	52.1	35.5	4.1	52.9	30.4	0		0			64.4	37.7	-26.7	0.00267	0.0188
chr11	1865893	1865894	chr11.1865893..1865894	76.7	62.5	50	69.6	56.3	65.6	28.8	71.1	52.9	52.6	75	14.3	40.5	27.8	39.2	57.9	19.2	66.7	54.5	0	14.3	38.9			63	42.3	-20.7	0.00483	0.0288
chr11	1865928	1865929	chr11.1865928..1865929	57.8	54.8	55.6	48	54.5	44.4	18.2	52.7	7.1	45.5	11.1	11.1	18.6	12.5	14.3	1.4	3.3	0	1.8	0	22.2	46.7	0		54.1	17.3	-36.8	1.31e-07	1.28e-05				Sig
chr11	1865968	1865969	chr11.1865968..1865969	69.7	77.5	89.5	72	87.1	62.5	65.2	74.7	44.4	46.2	50	11.1	81.5	36	46.9	3.6	38.2	26.3	44.6	23.1	80	0	100	0	79.2	43.9	-35.3	0.000132	0.0021				Sig
chr11	1865976	1865977	chr11.1865976..1865977	87	85.5	82.6	68	85.7	68.2	64.8	75.8	57.1	75	75	16.7	80.4	45.8	48.1	22.4	39.6	0	70.8	25	70	24.2	100	100	81.8	55.7	-26.1	0.000694	0.00707
chr11	1866000	1866001	chr11.1866000..1866001	84.2	89.5	64	95.8	78.4	63.6	73.1	75.5	70	75	75	15	85.7	22.7	71.8	4	64.2	40	82.9	36.8	20	3.2	100	0	82.4	51.5	-30.9	0.000578	0.00616
chr11	1866012	1866013	chr11.1866012..1866013	84.6	78.3	0	79.2	71.1	67.7	76.1	76.7	63.6	53.8	80	15	89.1	5	31.2	60.8	50	47.6	77.4	15	0	0	100	0	62.6	47.8	-14.8	0.298	0.512
chr11	1866031	1866032	chr11.1866031..1866032	76.3	69.9	42.9	59.1	61.8	52.2	58.2	66.7	60.9	30.8	50	25	71.4	35.3	62.2	30.3	39.4	68.4	75.4	45	53.8	3.1	100	0	62	48.8	-13.2	0.0949	0.238
chr11	1866057	1866058	chr11.1866057..1866058	60.6	56	66.7	60	72.2	63.5	45.8	57.3	45.8	50	58.3	17.4	37	25	26.6	39.3	45.2	45	75	41.2	53.8	22.2	0	0	63.1	39.4	-23.7	0.00304	0.0207
chr11	1866059	1866060	chr11.1866059..1866060	71.4	63.5	44.4	51.9	80.6	50.8	47.5	59	50	30	69.2	17.4	39.1	25	33.9	33.3	43.4	15.8	75.5	70.6	23.1	66.7	0	0	62.4	39.5	-22.9	0.00446	0.0272
chr11	1866649	1866650	chr11.1866649..1866650	57.7	64.3	66.1	64.8	79.5	81.7	51.1	95.1	79.8	78	46.3	40	60	44.4	9.8	38.6	28.6	19.8	15.4	11.1	71.4	20.5		66.7	66.5	47.7	-18.8	0.0252	0.0943
chr11	1866705	1866706	chr11.1866705..1866706	81.8	92.8	89.6	76.1	100	96.1	96.4	95.7	89.1	94.3	92.5	92.5	94	88.1	51.9	89.6	86	87.5	94.1	66.7	95.5	79.1		100	88.1	88.3	0.2	0.97	0.987
chr11	1866720	1866721	chr11.1866720..1866721	69.4	75.4	83.3	84.4	73.3	76.2	72.6	70.2	41.8	70.3	66.7	58.3	79.2	62.2	63	46.2	48.2	64.7	65.6	25.8	79.2	70.2		58.3	77.2	62.1	-15.1	0.0129	0.0588
chr11	1866844	1866845	chr11.1866844..1866845	71.9	42.6	51.4	59.4	37	50.8	35.7	59.2	26.2	40	35.3	19	21.6	10.7	19.1	22.9	16.4	30.4	28.6	5.3	24	44.3	84.6	6.7	52.5	30.6	-21.9	0.00389	0.0247
chr11	1866862	1866863	chr11.1866862..1866863	85.2	80.4	61.3	83.3	82.8	66.7	69.2	83.6	73.9	81	50	47.8	82.9	61.5	57.8	61.7	45.8	47.7	65.7	28	86.4	74.1	100	55	78.6	65.2	-13.4	0.0351	0.119
chr11	1866868	1866869	chr11.1866868..1866869	84	81.8	86.7	89.3	92.9	76.8	65.5	83.1	74.4	90.9	66.7	43.5	95.2	73.1	91.4	75	58.9	95.7	77.1	82.1	87.5	87.8	100	52.9	86.9	77.8	-9.1	0.117	0.274
chr11	1866972	1866973	chr11.1866972..1866973	65.3	60.5	46.7	70	64.3	70.3	44	69.2	33.3	50		12.5	32.1	0	39.1	44.1	13	33.3	51.3	10	31.3	0	0	25	61.4	31	-30.4	0.000389	0.00462				Sig
chr11	1867022	1867023	chr11.1867022..1867023	37.8	41	75	42.9	42.9	55	30.6	50	7.7	33.3		30	9.1	12.5	14.9	20.5	9.6	0	12.5	9.1	11.8	0		7.1	47.9	18.5	-29.4	0.000564	0.00605
chr11	1867028	1867029	chr11.1867028..1867029	68.8	62.5	61.5	37.5	53.8	66.7	75.6	81.1	41.7	33.3		11.1	20	57.1	40	25.7	21.7	7.1	35.7	8.3	14.3	14.8		20	56.8	33.8	-23	0.00203	0.0152
chr11	1867049	1867050	chr11.1867049..1867050	32.2	19.6	29.4	25	13.3	33.3	25	33.3	25	44.4	0		13	10	13.8	17.1	23.7	5.9	3.3	0	16.7	84.6		7.4	23.9	21	-2.9	0.596	0.779
chr11	1867139	1867140	chr11.1867139..1867140	89	68.6	88	72.2	59.1	72	42.7	83.9	64.4	64.3	70	50	94.1	84.6	92.9	95.3	88.9	96.3	93.4	5.3	76.9	0			75.4	69.1	-6.3	0.543	0.738
chr11	1867160	1867161	chr11.1867160..1867161	85.5	73.2	88	75	71.4	73.3	79	85.7	97.5	92.3	50	21.4	73	65.4	63.2	71	49.4	26.1	78.6	55.6	73.3				78.6	65.9	-12.7	0.0876	0.225
chr11	1867190	1867191	chr11.1867190..1867191	76	65	81	63.6	53.3	66	58.7	83.1	78.1	81.8	45.5	37.5	60.5	57.7	51.9	45.2	34.6	84.2	71.7	26.3	85	50			67.8	59.9	-7.9	0.22	0.42
chr11	1867207	1867208	chr11.1867207..1867208	82.6	63.5	56.3	75	69.2	82.9	67.1	84.3	64.5	71.4	44.4	58.3	69.7	65.2	52.8	47.5	52.3	37.5	82.6	22.2	100	50			69.3	61.9	-7.4	0.34	0.556
chr11	1867255	1867256	chr11.1867255..1867256	84.4	89.2	90.9	90.9	100	81.8	69.2	81	81	50		69.2	90	70	47.2	57.6	60.8	38.5	94.4	60	86.7	44.4			91.1	67.6	-23.5	0.000887	0.00846
chr11	1867261	1867262	chr11.1867261..1867262	70	56.8	46.2	72.7	40	75	55.6	46.2	63.2	57.1		80	80.8	18.2	25.5	43.3	60	41.7	60	72.7	69.2	0			57.1	53	-4.1	0.538	0.734
chr11	1867372	1867373	chr11.1867372..1867373	75.9	66.7	50	65	44.4	87.8	55.6	69.1	41.7	91.7	50	22.2	84.8	12.5	43.3	17.5	7.7	35.7	58.5	52.2	0	40	0	80	60.4	44.8	-15.6	0.0469	0.146
chr11	1867383	1867384	chr11.1867383..1867384	70.4	69.4	25	57.1	45.5	88.4	53.8	56.9	38.5	80	53.3	11.1	75.8	22.2	46.2	21.1	3.8	20	55.3	30	10	50	0	83.3	53.5	42.1	-11.4	0.165	0.346
chr11	1867471	1867472	chr11.1867471..1867472	84.7	85.3	59.3	75.9	60	89.6	51.3	82.9	78.6	64.3	60	100	83.3	76.5	81	47.5	58.8	25	93	87.5	14.3	8.3	100	72.7	73	67.1	-5.9	0.305	0.518
chr11	1867506	1867507	chr11.1867506..1867507	97.8	90.5	92.9	87	92.9	93.8	90.3	89.4	100	87.5	80	100	100	94.1	94	93.2	88.8	94.4	100	100	100	100		100	92.2	94.8	2.6	0.614	0.792
chr11	1867543	1867544	chr11.1867543..1867544	79.3	89	67.9	78.3	90	94.9	71.9	90.9	33.3	82.4	46.2	18.2	33.3	50	82.3	68.8	43.7	50	78.4	44.4	100	70		49.2	80.9	61.5	-19.4	0.0162	0.0689
chr11	1867546	1867547	chr11.1867546..1867547	95.2	78.4	88	91.3	77.8	95	76.6	86.1	22.2	100	63.6	27.3	48.3	64.3	95.9	69.7	34.6	68.4	87.5	0	75	70		49.2	86.1	63	-23.1	0.00328	0.0218
chr11	1867578	1867579	chr11.1867578..1867579	74.4	73.1	88	70.6		80	67.7	83.8	46.7	61.5	55.6	70	24	45.5	69.4	38.2	34.7	23.5	72.7	0	90	100		83.8	76.5	58.2	-18.3	0.0319	0.111
chr11	1867584	1867585	chr11.1867584..1867585	81.3	74.6	83.3	90		90.3	75	91.5	46.7	61.5	66.7	54.5	50	72.7	72.2	53.7	40.8	38.9	73.5	0	70	90		80	82.3	62.7	-19.6	0.015	0.0655
chr11	1867709	1867710	chr11.1867709..1867710	93.6	88.2	85	76	100	97.7	89.7	89.8	95.7	94.7	87	77.8	80.8	66.7	89.5	75.8	70.8	90	82		85.7	74.1		29.2	88.6	81	-7.6	0.184	0.373
chr11	1867802	1867803	chr11.1867802..1867803	75.6	66.1	94.1	69.6	83.3	68.3	47.9	37.6	45.5	58.3	25	33.3	25	18.2	12.5	16.4	13	40.9	50	50	50	36.4	0	0	77.7	33.1	-44.6	5.75e-09	1.16e-06				Sig
chr11	1867834	1867835	chr11.1867834..1867835	88	84.5	64.7	68.4	100	73.8	77.3	93	64.7	91.7	52.4	57.1	84	38.1	50.7	77.4	43.7	69	76.5	80	85.7	95.7	100		81.1	72.8	-8.3	0.145	0.319
chr11	1867837	1867838	chr11.1867837..1867838	89.4	84.8	57.9	100	100	71.4	71.8	88.8	85.7	42.9	36.8	38.5	66.7	31.8	39.2	60	33.3	48.1	69.7	80	20	37.5	100		86.4	56.8	-29.6	0.000157	0.00239				Sig
chr11	1867973	1867974	chr11.1867973..1867974	87.1	76.7	96.6	86	82.6	84.9	77.9	94.6	82.5	76.2	86.7	55	92	76	61.4	39.7	43.2	50	36.2	60	93.3	85.7	5.6		85.8	66.7	-19.1	0.00955	0.0472
chr11	1867985	1867986	chr11.1867985..1867986	91	79.5	96.7	96.3	91.7	85.3	79.7	94	91.7	66.7	77.1	66.7	91.5	84.6	61.9	82.5	51.8	43.5	19.6	66.7	94.1	92.3	5.6		91	69.7	-21.3	0.0027	0.0189
chr11	1868069	1868070	chr11.1868069..1868070	79.3	82.7	90.5	94.7	100	75	66.7	79.1	65.4	62.5	56.5	64.3	53.8	38.5	29.2	19.7	26.2	44.7	25.5	30	68.4	70	5.6		89.4	49	-40.4	2.48e-08	3.66e-06				Sig
chr11	1868097	1868098	chr11.1868097..1868098	84.2	81.8	81	78.8	95	71.4	69.2	84.3	61.9	66.7	20	83.3	64.3	27.3	48	32.4	40.6	77.4	58.8	66.7	36.8	22.2	94.4	100	84.2	59.2	-25	0.000338	0.00417				Sig
chr11	1868146	1868147	chr11.1868146..1868147	92.6	91.7	100	95.8	90	93.3	98.2	97.6	80	88.2	82.4	90.9	95.5	88.2	82.4	76.6	72.3	80	76.4	66.7	100	20		69	94	81	-13	0.0164	0.0695
chr11	1868164	1868165	chr11.1868164..1868165	84.9	84.5	86.4	91.7	65.4	78.9	83.6	94.6	66.7	100	78.9	88.9	76.3	61.1	45.7	59.1	29.9	56.2	29.1	18.2	100	18.2		90.6	82.6	65.3	-17.3	0.0268	0.0985
chr11	1868177	1868178	chr11.1868177..1868178	91.1	83.8	90.9	69.6	100	82.9	79.7	96.6	47.1	84.2	87.5	60	67.6	76.2	47.1	51.4	27.4	41.7	23.1	38.5	85.7	18.2		90.9	87.1	61.4	-25.7	0.000807	0.0079
chr11	1868185	1868186	chr11.1868185..1868186	71.6	69.4	72.7	43.5	70.8	77.5	58.2	71.3	45	80	86.7	88.9	40.5	47.6	35	32	8.6	35.3	26	23.1	73.3	9.1		90.9	65.6	51.6	-14	0.0698	0.193
chr11	1868223	1868224	chr11.1868223..1868224	69.1	76.2	68.8	71.4	70	64.4	57.3	61	52.4	68.8	60	87.5	27.5	24.1	9.3	22.7	8.2	13.3	28.3	27.3	64.7	10		85.2	71.1	42.9	-28.2	0.0002	0.00285				Sig
chr11	1868271	1868272	chr11.1868271..1868272	89.9	87.9	66.7	53.8	88	88.2	73.4	88	20	83.3	64.7	42.9	80	82.6	85.2	81.8	60.7	68.2	85.4	87.5	84.6	87.5		100	77.3	75.8	-1.5	0.507	0.708
chr11	1868278	1868279	chr11.1868278..1868279	91.6	94.3	100	100	100	86.2	87.3	92.4	86.7	90.9	66.7	85.7	80.8	78.3	86.2	73.4	65.5	85.7	94.3	100	92.9			88.5	97.2	84.8	-12.4	0.00346	0.0227
chr11	1868288	1868289	chr11.1868288..1868289	90.6	89.8	100	100	92	96.2	86.5	88.9	100	100	56.3	80	50	100	74.4	76.3	70.2	88.2	87.9	100	92.9			100	94.5	85.2	-9.3	0.138	0.308
chr11	1868296	1868297	chr11.1868296..1868297	91.4	86	100	88.9	100	96	89.8	87.5	81.8	83.3	66.7	83.3	79.2	94.1	83.8	65.4	56.4	16.7	85.3	60	71.4	0		100	93.3	72.3	-21	0.00476	0.0285
chr11	1868310	1868311	chr11.1868310..1868311	93.6	89.7	100	85.7	95.2	90.9	92.3	96.9	81.8		100		100	92.3	93.2	91.8	89.6	50	96.9		100	0			92.8	84	-8.8	0.256	0.464
chr11	1868348	1868349	chr11.1868348..1868349	88.9	77.8			100	85.7	92.3	85.7	100		80		100	100	96.9	83.9	69.4	100	100		100	0			88.9	85.3	-3.6	0.859	0.939
chr11	1868351	1868352	chr11.1868351..1868352	85.7	87.5			100	61.5	80	90	100		100		93.3	57.1	100	76.7	58.8	25	63.2		100	0			91.1	71.8	-19.3	0.0646	0.183
chr11	1868356	1868357	chr11.1868356..1868357	70	66.7			75	53.8	56.5	64.3	100		18.2		66.7	40	65.5	20	9.4	37.5	11.8			0			70.6	41.8	-28.8	0.0102	0.0495
chr11	1868487	1868488	chr11.1868487..1868488	87.5	81.5	100		85.7	87.1	90.9	90.3	100			33.3	37.5		57.1	47.1	25	17.6	66.7	20	90	8.3			88.7	55.1	-33.6	0.00111	0.00983
chr11	1868495	1868496	chr11.1868495..1868496	79.2	96.8	76.9		88.9	66.7	87.5	86.5	100				81.8	80	77.8	70	57.6	77.8	89.5	90	88.9	23.1		0	85.5	71.8	-13.7	0.0933	0.236
chr11	1868507	1868508	chr11.1868507..1868508	89.3	91.4	66.7		90	100	89.2	92.3	100		83.3	40	66.7	80	63.2	59.1	47.2	40	78.9	72.7	100	20			84.3	70.8	-13.5	0.0737	0.2
chr11	1868531	1868532	chr11.1868531..1868532	88.6	100	92.3	60	92.9	90.9	89.7	100	100		87.5		91.7	100	83.7	84.6	61.5	90.9	84.2	66.7	71.4			28.6	86.8	82.1	-4.7	0.218	0.417
chr11	1868543	1868544	chr11.1868543..1868544	91.9	92.9	86.7		94.1	90.6	90.5	97.6	100		100	85.7	50	100	93	84.6	62.5	100	88.9	72.7	54.5	16.7			91.4	80.5	-10.9	0.0871	0.225
chr11	1868551	1868552	chr11.1868551..1868552	85.3	97.4	50		100	90.6	80.5	95.6	100		50	57.1	84.6	100	88.4	60	57.5	90.9	90	100	90	7.7			83.2	77.7	-5.5	0.54	0.736
chr11	1868554	1868555	chr11.1868554..1868555	42.1	58.3	70		100	87.9	86.7	89.1	85.7		77.8	71.4	61.5	0	52.4	61.5	45.2	0	95.2	12.5		10			67.6	55.8	-11.8	0.495	0.698
chr11	1868564	1868565	chr11.1868564..1868565	100	91.7	73.3		100	90.9	81.4	72.7	92.3		100	85.7	78.6	37.5	84.4	80	45.9	87	90.9	80	10	23.1			91.2	71.3	-19.9	0.00882	0.0446
chr11	1868566	1868567	chr11.1868566..1868567	91.4	88.9	60		100	81.8	92.7	79.2	100		88.9	80	92.9	62.5	91.3	82.6	60	77.8	85	100	12.5	16.7			85.1	75.2	-9.9	0.222	0.422
chr11	1868583	1868584	chr11.1868583..1868584	82.8	76.7	57.1		92.3	88.2	69.2	76.7	69.2		37.5	40	84.6	0	75.6	59.1	52.8	43.8	40	77.8	0	18.2		0	77.2	49	-28.2	0.00491	0.0291
chr11	1868592	1868593	chr11.1868592..1868593	78.6	88.9	81.3		92.9	91.2	65.8	71.4	91.7		62.5	40	84.6	25	74.4	38.1	27.3	35.7	56.2	40	50	15.4		85.7	85.4	56.2	-29.2	0.000394	0.00466				Sig
chr11	1868620	1868621	chr11.1868620..1868621	82.4	66.7			71.4	100	71.4	60.9	100		62.5		25	60	46.7	38.5	12.5	25	66.7	42.9		10			73.5	51.6	-21.9	0.045	0.142
chr11	1868700	1868701	chr11.1868700..1868701	92.3	75.9	100		44.4	86.7	96.6	80	87.5		55.6	100	100	85.7	75	58.8	45.5	28.6	88.9	50		100			78.2	75.9	-2.3	0.747	0.882
chr11	1868725	1868726	chr11.1868725..1868726	96.6	88.2	87.5		57.1	100	88.9	96.8	100	83.3	66.7	100	42.9	88.9	75	73.7	69	83.3	80	100		0		100	82.3	79.3	-3	0.459	0.667
chr11	1868735	1868736	chr11.1868735..1868736	86.5	90.2	87.5		90	85.7	46.9	88.9	80	55.6	57.1	71.4	87.5	22.2	53.8	36.4	38.2	71.4	22.2	60	57.1	0		33.3	88.5	53.8	-34.7	3.02e-06	0.000131	-22.4	-40.1	-71.9	Sig&Sign
chr11	1868740	1868741	chr11.1868740..1868741	97.1	95	100		100	94.7	41.9	80.6	47.1	62.5	62.5	75	62.5	20	48.6	40.9	38.9	58.3	27.8	16.7	83.3			32.7	98	52.6	-45.4	9.04e-13	8.29e-10				Sig
chr11	1868745	1868746	chr11.1868745..1868746	81.6	70.5	87.5	80	100	84.2	38.2	76.2	76.5	25	50	71.4	57.1	33.3	68.3	44	33.3	35.7	11.1	33.3	80			22.7	83.9	49.4	-34.5	7.15e-05	0.00134				Sig
chr11	1868754	1868755	chr11.1868754..1868755	86.1	76.6	100		100	94.7	45.9	86	50	50	94.1	50	100	20	46.8	56.7	57.5	35.7	22.2	16.7	40			26.1	90.7	52.5	-38.2	7.22e-05	0.00135				Sig
chr11	1868772	1868773	chr11.1868772..1868773	90.2	83.6	90	90	100	83.3	86.5	90.8	31.6	66.7	82.4	22.2	83.3	36.4	87.3	57.9	82.2	89.5	86.4	40	57.1			26.7	90.8	65.3	-25.5	0.00157	0.0127
chr11	1868784	1868785	chr11.1868784..1868785	93	94	100	100	92.3	100	94.4	90.9	95.2	88.9	94.7	80	100	75	94.9	86	83.7	73.7	96.4	60	85.7			22.7	95.9	83.7	-12.2	0.0336	0.115
chr11	1868804	1868805	chr11.1868804..1868805	95.2	95.9	81.8	100	100	100	93.3	97.3	100	92.9	87	83.3	100	76.9	98.4	81.8	82.7	42.9	100	37.5	94.1			19	94.6	81.6	-13	0.03	0.107
chr11	1868821	1868822	chr11.1868821..1868822	94	81.9	83.3	66.7	83.3	96.9	91.3	95.2	100	87.5	80	45	92.3	92.9	89.1	80.4	63	50	85.7	100	75			3.9	81.8	78.1	-3.7	0.434	0.645
chr11	1868833	1868834	chr11.1868833..1868834	92.5	94.9	100	100	83.3	100	89.6	98.7	92	100	100	82.6	94.4	100	93.8	55.6	81.1	46.4	83.3	83.3	88.2			30.6	94.1	83.5	-10.6	0.0625	0.179
chr11	1868867	1868868	chr11.1868867..1868868	98.4	89.3	90.9	100	85.7	96.3	87	93.1	87.5	100	94.1	90	90	100	79	86	87.2	70.8	94.1	75	93.3			27.8	92.9	85.4	-7.5	0.11	0.263
chr11	1868879	1868880	chr11.1868879..1868880	95.2	84.1	80	93.3	84.6	96.3	87.8	100	95.5	88.2	77.8	90	95	100	80.4	77.5	78.9	72.2	87.1	50	92.9			30.2	87.4	82.3	-5.1	0.329	0.544
chr11	1868882	1868883	chr11.1868882..1868883	91.1	95.2	90	100	100	92.3	100	95.4	94.7	94.1	94.1	100	94.4	92.3	95.9	85	92.3	100	100	87.5	93.3			94	95.3	94.4	-0.9	0.995	0.998
chr11	1868998	1868999	chr11.1868998..1868999	84.6	76.9				100	100	87.5	100				100	100	66.7	85.7	92.3	100						100	80.8	93.8	13	0.189	0.38
chr11	1869010	1869011	chr11.1869010..1869011	100	100				100	90	85.7	100				100	80	87.5	100	80								100	91.5	-8.5	0.133	0.3
chr11	1869024	1869025	chr11.1869024..1869025	100	100				85.7		100	100				40		66.7	100	100								100	84.6	-15.4	0.105	0.256
chr11	1869293	1869294	chr11.1869293..1869294			80					83.3	83.3				40							57.1					80	65.9	-14.1
chr11	1869330	1869331	chr11.1869330..1869331				100			60	91.7	100				90		57.1		60			80					100	77	-23
chr11	1869454	1869455	chr11.1869454..1869455	81.5	76.1	73.3	97	40.9	48.8	45.8	81	54.3	13	50	39.1	64.3	47.8	50	20.8	15.2	25.5	29.1	53.8	70	33.3		17.6	73.8	42.2	-31.6	0.000251	0.00336				Sig
chr11	1869474	1869475	chr11.1869474..1869475	96.7	88.3	84.8	84.4	74.2	63.8	66.7	85.9	65.4	28.6	35.3	55.6	67.8	63	80.5	50	43.9	40.3	19.6	82.1	52.6	41.2		25	85.7	53.7	-32	1.79e-06	8.91e-05				Sig
chr11	1869478	1869479	chr11.1869478..1869479	93.8	93.5	88.2	88.2	87.1	85	58.2	93.5	80	65.2	55	75.9	70	65.4	76.6	55.8	47	50	48.3	82.1	78.9	60		31.3	90.2	65.5	-24.7	4.36e-06	0.000172				Sig
chr11	1869481	1869482	chr11.1869481..1869482	81.7	87.5	91.7	96.9	80	76.2	69.2	94.3	68.1	34.8	50	62.1	53.4	66.7	50.6	28.8	34.8	39.1	36.4	67.7	84.2	35.3		26.7	87.6	54.4	-33.2	7.72e-07	4.88e-05				Sig
chr11	1869516	1869517	chr11.1869516..1869517	98.4	94.3	97.1	97.1	93.5	98.5	89.3	96.8	100	100	82.4	85.2	96.9	70.6	94.4	68.6	77.6	52.5	87.5	92.9	100	57.1		20	96.1	81.7	-14.4	0.00713	0.0383	-5	-14.2	-57.5	Sign
chr11	1869589	1869590	chr11.1869589..1869590	79.1	80.4	84.6	75	90.5	81.8	52.6	70	81.8	52.9	53.8	42.9	43.8	33.3	32.6	11.1	14.6	23.1	48.3	15.4	38.5	50			81.9	43.9	-38	5.57e-07	3.8e-05				Sig
chr11	1869602	1869603	chr11.1869602..1869603	83.7	81.4	69.2	89.7	70	92.1	76.9	77.9	81.3	61.5	70	60	90.3	80	75	40	45.2	65.6	70.8	77.8	60				78.8	70.3	-8.5	0.135	0.304
chr11	1869652	1869653	chr11.1869652..1869653	79	93.3	94.1	90.5	78.6	83.3	69.2	90.4	91.2	93.8	83.3	42.9	51.6	57.1	78.4	65.4	47.5	54.5	82.6	100	80	28.6			87.1	70.6	-16.5	0.0193	0.0782
chr11	1869661	1869662	chr11.1869661..1869662	88.9	76.7	89.5	95	61.5	72	44.8	74	51.6	81.3	36.4	27.3	40	50	24.4	26.1	26.3	30	48	88.9	90	28.6			82.3	49.4	-32.9	5.71e-06	0.00021				Sig
chr11	1869670	1869671	chr11.1869670..1869671	83.3	78.8	90	94.7	78.6	59.1	57.7	73.3	71.4	69.2	88.9	35.7	36.7	37.5	52.5	40.9	27.8	11.1	65.2	90	40	40			85.1	52.8	-32.3	5.43e-06	0.000204				Sig
chr11	1869709	1869710	chr11.1869709..1869710	82.5	90	95.2	100	100	95.8	52.6	67.4	81.8	60	83.3	47.1	78.3	73.3	61.5	35.3	52.8	55.6	82.6	72.7	100	12.5		0	93.5	61.8	-31.7	1.72e-05	0.000472	-22.5	-27.8	-87.3	Sig&Sign
chr11	1869775	1869776	chr11.1869775..1869776	77.8	73.3	70	85.7	93.3	93.8	33.3	70.7	41.7	40	40	28.6	41.7	66.7	37.2	32.1	21.6	22.2	53.6	71.4				44.8	80	46.2	-33.8	2.35e-05	0.000595				Sig
chr11	1869797	1869798	chr11.1869797..1869798	69.4	74.3	60	75	63.6	50	33.3	65.9	31.3		33.3	37.5	45.5	72.7	30.2	6.5	17.1	29.4	52	85.7				50	68.5	42.7	-25.8	0.000748	0.00747
chr11	1869812	1869813	chr11.1869812..1869813	84.4	75.8	87.5	88.9	50	57.1	51.7	75.8	47.1	57.1		28.6	30	75	46.3	33.3	26.2	28.6	52	80				50	77.3	49.3	-28	0.000102	0.00175				Sig
chr11	1869814	1869815	chr11.1869814..1869815	78.1	78.1	87.5	66.7	42.9	53.8	44.4	77.4	70.6	71.4		37.5	27.3	100	50	25	19.5	20	54.2	66.7				50	70.7	51.2	-19.5	0.00539	0.0312
chr11	1869875	1869876	chr11.1869875..1869876	64.4	59.5	50	100	33.3	88.2	75	83.7	53.3	75	33.3	71.4	55.6	100	44.6	34.1	36	38.5	21.7	83.3		54.5	0	48.6	61.4	55.4	-6	0.426	0.638
chr11	1869908	1869909	chr11.1869908..1869909	91.2	86.8	100	100	70	81.5	89.1	88.5	86.4	76.9	100	80	91.7	78.6	90.5	88.1	70.8	78.6	87.1			100	100		89.6	86.7	-2.9	0.476	0.682
chr11	1869913	1869914	chr11.1869913..1869914	98.3	89.3	100	100	85.7	82.6	96	76.9	100	76.9	100	92.3	58.6	70	92.5	86	89.4	80	96.9			100	0		94.7	81.1	-13.6	0.0328	0.113
chr11	1869930	1869931	chr11.1869930..1869931	94.1	100	66.7	95.2	81.3	100	79.7	89.6	75	100	100	92.3	93.7	95.8	91.1	92.8	70.1	94.4	85	40		100	100		87.5	88.2	0.7	0.749	0.883
chr11	1869935	1869936	chr11.1869935..1869936	92.5	83.1	100	100	57.1	96.4	71.2	78.6	80	100	80	84.6	67.6	76	58	62	65.3	94.1	31.9	42.9		100	100		86.5	75.8	-10.7	0.14	0.311
chr11	1869994	1869995	chr11.1869994..1869995	65.8	63.2	78.3	69.6	60	82.8	54.4	83.8	53.8	78.6	45.5	27.3	26.8	55.6	10	19	10.8	33.3	15.7	37.5	22.2	66.7	0	28.6	67.4	39.6	-27.8	0.000669	0.00685
chr11	1870011	1870012	chr11.1870011..1870012	68.9	63.5	77.3	61.5	62.5	82.4	54.2	82.2	52.6	90.9	22.2	27.3	30.8	25	12	21.5	11.3	24.1	6	37.5	66.7	70	100	28.6	66.7	44.5	-22.2	0.0072	0.0385
chr11	1870045	1870046	chr11.1870045..1870046	85.7	78.8	96.6	84.2	89.7	93.8	73.7	87.6	78	70.6	81.8	36.4	72.7	61.5	44.6	32.4	28	51.2	32.8	77.8	72.2	5.3	0	0	87	52.7	-34.3	3.02e-05	0.000716	-14.1	-38.6	-85.2	Sig&Sign
chr11	1870129	1870130	chr11.1870129..1870130	92.7	89.5	100	100	91.4	85	87	93.3	88.6	90.5	100	71.4	83.8	100	53.5	43.8	66.7	56.8	80	55.6	70.6	80		76	94.7	76.8	-17.9	0.00085	0.00823
chr11	1870190	1870191	chr11.1870190..1870191	81.4	75.6	76.9	80	80.8	87	48	82.4	82.4	66.7	52.9	60	61.4	54.5	39.2	49.3	21.7	33.3	61.2	26.7	88.9	0	0	4.8	78.9	48.4	-30.5	0.000161	0.00244	-12.8	-33.2	-77.3	Sig&Sign
chr11	1870254	1870255	chr11.1870254..1870255	90.6	88.2	95.7	72.2	81.3	85.9	86.5	90.6	76.5	70.8	93.8	56.3	95	70.6	91	82.2	65.6	36.4	54.8	66.7	81.3	4.3	0		85.6	67.1	-18.5	0.0103	0.0499	-4.9	-17.3	-83.5	Sign
chr11	1870268	1870269	chr11.1870268..1870269	95.8	93	100	57.9	84.6	90.4	89	92.7	100	91.3	100	41.2	100	75	95.3	90.1	82.6	51.4	75.8	92.3	100	43.5	100		86.3	83.9	-2.4	0.547	0.741
chr11	1870277	1870278	chr11.1870277..1870278	98.9	96.3	100	83.3	100	90.7	96.9	97.2	100	85.7	100	85.7	97.2	83.3	89.5	94.8	90.3	59.5	95.2	100	100	100	100		95.7	92.6	-3.1	0.278	0.488
chr11	1870312	1870313	chr11.1870312..1870313	92	92.7	100	100	75	90.7	91	90.2	100	90	100	86.7	94.3	80	89.5	67.9	72.1	85.7	90.1	90.9	77.8	95.8			91.9	87.8	-4.1	0.272	0.482
chr11	1870321	1870322	chr11.1870321..1870322	91.1	94.7	100	93.3	95	85	93.3	95.6	100	80	100	73.3	89.2	78.6	83.1	47.3	63.5	90.9	93.6	100	55.6	100			94.8	84.1	-10.7	0.0386	0.127
chr11	1870464	1870465	chr11.1870464..1870465	94.5	85.2	92.9	92.3	100	100	91.1	92.8	100	70	91.7	80	100	53.3	92.9	96.2	95.6	72.4	86.5	100	100	85.7		100	93	89.3	-3.7	0.556	0.748
chr11	1870476	1870477	chr11.1870476..1870477	100	96.6	100	92.3	88.2	100	98	98.7	66.7	85.7	100	66.7	100	78.6	92.2	87.8	75.4	40.7	91.7		100	88.9		100	95.4	86.5	-8.9	0.0573	0.168
chr11	1870489	1870490	chr11.1870489..1870490	86	94	100	75	88.9	91.7	93.2	91.7	90	100	100	22.2	100	54.5	79.2	53.3	78.6	72.7	92.9		80	77.8		100	88.8	81	-7.8	0.211	0.408
chr11	1870632	1870633	chr11.1870632..1870633							85.7	90.9							66.7	77.8										80.3
chr11	1870677	1870678	chr11.1870677..1870678							80																			80
chr11	1870695	1870696	chr11.1870695..1870696															60											60
chr11	1870775	1870776	chr11.1870775..1870776															87.5	57.1										72.3
chr11	1870779	1870780	chr11.1870779..1870780																62.5										62.5
chr11	1870783	1870784	chr11.1870783..1870784								83.3							100	85.7										89.7
chr11	1870819	1870820	chr11.1870819..1870820	88.9	100		60		100	100	69.2	57.1	100			33.3	100	66.7	93.3	100		100						83	83.6	0.6	0.854	0.937
chr11	1870823	1870824	chr11.1870823..1870824	100	100			80	100	90	85.7	87.5	83.3			18.2	40	70	52.9	78.6		87.5						93.3	72.2	-21.1	0.00937	0.0466
chr11	1870874	1870875	chr11.1870874..1870875	83.3	85.7	100		88.9	88.9	70.6	89.7	83.3	100		66.7	100		51.7	33.3	68.2	84.6	81.8		100				89.5	78.4	-11.1	0.173	0.359
chr11	1870948	1870949	chr11.1870948..1870949	93.9	89.3	87.5	100	100	100	100	97.7	100		100	100	100	100	80	84.2	91.4	100	100	100	80	50		50	94.1	90.2	-3.9	0.549	0.742	5.6	-3.3	-44.1	Sign
chr11	1870952	1870953	chr11.1870952..1870953	100	92.9	100	100	90	84	87.1	95.1	78.6		100	75	100	75	59.5	91.7	81.6	93.3	100	100	80	21.4		50	96.6	80.7	-15.9	0.00626	0.0348	-9.7	-10	-60.9	Sign
chr11	1870976	1870977	chr11.1870976..1870977	93.2	85.7	100	68.8	90	90	78.4	90.5	85.7		100	76.9	66.7	88.9	78.3	83.7	95.7	48.4	84.6	100	100	23.5		60	87.5	79.5	-8	0.248	0.454	-2.9	-3.2	-45.8	Sign
chr11	1871032	1871033	chr11.1871032..1871033	80.4	69.6	45.5	45.5	77.8	62.2	55.1	58.5	37.5	40	45.5	41.7	46.9	71.4	52.9	44.2	26.7	50	52.2	100		5.9			63.8	49.4	-14.4	0.0342	0.117
chr11	1871065	1871066	chr11.1871065..1871066	83	88.7	100	100	100	87.8	89.8	82.9	42.9		92.9	93.8	100	60	94.4	86.5	77.8	84.6	93.1	83.3		73.3			94.3	82.9	-11.4	0.219	0.419
chr11	1871085	1871086	chr11.1871085..1871086	89.6	94.6	100	100	25	95.6	94.2	88.9	44.4	100	93.3	68.8	94.6	100	82.4	77.5	78	71.9	93.5	100		38.9			81.8	82.6	0.8	0.771	0.895
chr11	1871101	1871102	chr11.1871101..1871102	83.7	82.8	68.8	94.1	80	80.4	70.6	75	42.9	100	56.3	33.3	63.6	63.6	55.8	41.5	26	50	50	64.3		33.3			81.9	56.7	-25.2	0.000186	0.00269				Sig
chr11	1871107	1871108	chr11.1871107..1871108	88.2	89.1	93.8	89.5	100	95.7	92.5	85.4	50	100	100	86.7	94.3	100	89.6	55.8	56.4	78.1	91.9	92.9		61.1			92.1	83.2	-8.9	0.153	0.331
chr11	1871150	1871151	chr11.1871150..1871151	82.5	75.4	68.8	88.2	93.3	72.5	81.4	72.6	56.3	66.7	94.1	58.3	53.1	33.3	50.8	67.4	56.9	67.7	75.6	61.5	100	11.8			81.6	63.5	-18.1	0.0123	0.0566
chr11	1871153	1871154	chr11.1871153..1871154	89.5	87	100	100	100	94.9	76.7	79.3	88.2	85.7	100	46.2	82.8	63.6	54.8	88.6	80.4	68.8	85.7	66.7	85.7	11.8			95.3	74.1	-21.2	0.00139	0.0116
chr11	1871182	1871183	chr11.1871182..1871183	66	60	64.7	66.7	73.3	67.7	58.3	64.7	64.7	83.3	25	28.6	12.9	37.5	27.9	29.2	25.9	24.2	47.2	7.7	81.8				66.1	42.9	-23.2	0.003	0.0205
chr11	1871226	1871227	chr11.1871226..1871227	90.4	89.2	100	100	91.7	92.9	86	72.2	77.3	87.5	66.7	75	88.2	26.7	73.2	70.2	67.5	66.7	81.5	85.7	92.3				94.3	75.6	-18.7	0.000946	0.00883
chr11	1871231	1871232	chr11.1871231..1871232	77.4	86.8	100	100	66.7	92.6	69.1	71.6	95.7	100	33.3	50	52.9	40	46.7	52	30.4	38.5	62.7	85.7	73.3				86.2	62.2	-24	0.00246	0.0177
chr11	1871244	1871245	chr11.1871244..1871245	90.2	88.1	100	100	100	81	88.2	88	96	100	88.9	88.9	71.4	66.7	73.7	80	67.4	91.7	85.4	57.1	100				95.7	82.8	-12.9	0.0285	0.103
chr11	1871276	1871277	chr11.1871276..1871277	89.2	82.6	83.3	100	84.6	90.5	78.1	79.6	91.7	75	61.1	55.6	45.5	35.7	85	85.2	67.8	26.3	79.6	94.1	63.6				87.9	69.7	-18.2	0.00906	0.0455
chr11	1871305	1871306	chr11.1871305..1871306	83.5	80.2	85.7	69.6	63.6	100	66.7	82.6	55.6	75	81.3	58.3	75	84.6	29.2	51.9	38.9	64	40.6	70.6	47.4			83.3	76.5	65	-11.5	0.0551	0.164
chr11	1871342	1871343	chr11.1871342..1871343	91.2	92.5	100	86.4	73.3	80	85.7	88.4	100	87.5	92.3	82.4	78.6	92.9	85.6	70	83.7	60.7	94.2	76	73.7			100	88.7	84.2	-4.5	0.239	0.443
chr11	1871345	1871346	chr11.1871345..1871346	92.2	95.2	100	70	75	85.7	83.1	89.5	100	87.5	100	89.5	96.4	100	89.5	95.1	87.4	63	98.1	96.3	90			100	86.5	91.2	4.7	0.542	0.737
chr11	1871363	1871364	chr11.1871363..1871364	93.9	96.9	100	69.2	88.2	85	92.6	87	94.4	90	90.9	85	89.7	78.9	77.2	74.1	76.9	93.7	94.1	87	100			100	89.6	88	-1.6	0.415	0.627
chr11	1871368	1871369	chr11.1871368..1871369	93.9	91.9	100	100	73.3	100	87.8	90.1	90.5	88.9	90.9	89.5	85.7	100	87.4	72.1	90	83.3	96.2	79.2	94.4			100	91.8	89.8	-2	0.571	0.759
chr11	1871402	1871403	chr11.1871402..1871403	90.6	84.2	92.9	85.7	92.3	81	73.3	85.2	94.1	80	100	78.9	75	83.3	77.2	60.3	67.9	10	82	50	90			100	89.1	75.8	-13.3	0.0311	0.109
chr11	1871407	1871408	chr11.1871407..1871408	95.1	86.4	92.3	75	92.3	71.4	63.1	77.5	84.2	62.5	100	70	66.7	72.2	63.2	60.9	65.5	37.8	85.7	14.3	64.7			100	88.2	68.2	-20	0.00106	0.00955
chr11	1871433	1871434	chr11.1871433..1871434	90.8	84.5	76.9	64.3	80	71.4	79.7	90.5	82.4	77.8	61.5	57.1	52.2	56.3	35.2	47.5	40	37.8	72.1	12	76.9			100	79.3	61.8	-17.5	0.00582	0.0331
chr11	1871492	1871493	chr11.1871492..1871493	71.4	79.2	64	63.6	100	76	55.2	33.3	63.6	57.1	75	71.4	54.2	22.2	36.5	50	15.6	33.3	63.6	35.7	71.4			66.7	75.6	51.8	-23.8	0.00237	0.0172
chr11	1871567	1871568	chr11.1871567..1871568	84.6	100	100	85.7		80	82.1	82.9	92.3		40	20	71.4	76.9	92	79.2	81.5	31.6	88.2	75	100				92.6	72.9	-19.7	0.008	0.0416
chr11	1871584	1871585	chr11.1871584..1871585	89.2	89.5	89.5	100		80	55.6	66.7	81.8		40		61.5	78.6	81.8	50	59.1	25	73.3	100					92	65.6	-26.4	0.000605	0.00636
chr11	1871812	1871813	chr11.1871812..1871813	70	80				88.9	83.3	85.7							60	12.5	76.9		71.4						75	68.4	-6.6	0.64	0.812
chr11	1871846	1871847	chr11.1871846..1871847	95.7	75				100	100	100			16.7		100	40	45.5	46.7	54.5	22.2	66.7		80	0			85.3	59.4	-25.9	0.0177	0.0736
chr11	1871857	1871858	chr11.1871857..1871858	88	70				100	90.9	92.9	0		50		85.7	11.1	76.5	60	70.6	25	100			0			79	58.7	-20.3	0.105	0.255
chr11	1871862	1871863	chr11.1871862..1871863	64	63.6				100	100	85.7	20		83.3		93.3	33.3	63.6	52.9	55.6	30	83.3		71.4	0			63.8	62.3	-1.5	0.977	0.991
chr11	1871890	1871891	chr11.1871890..1871891	91.9	96.3	100			73.7	93.3	85.2	25	37.5	100		100	75	47.2	34.8	52	38.5	82.8	80	87.5	0			96.1	63.3	-32.8	0.000226	0.0031				Sig
chr11	1871900	1871901	chr11.1871900..1871901	77.3	58.1	83.3			91.7	39.1	79.3	50	75	91.7		100	54.5	51.2	44.4	72	69.2	84.8	66.7	12.5	45.5			72.9	64.2	-8.7	0.586	0.77
chr11	1871954	1871955	chr11.1871954..1871955	87.7	93.7	100	100	100	95.7	93.2	85.7	81	100	93.8	71.4	97.1	100	97	87.2	95.9	79.2	97.8	100	88.9	61.1			96.3	89.7	-6.6	0.357	0.573
chr11	1871971	1871972	chr11.1871971..1871972	96.2	95.7	85.7	81.8	100	95.7	83.3	89.3	75	90.9	82.4	42.9	97.1	93.8	90	40.4	90.6	88	91.7	100	100	56.3			91.9	82.8	-9.1	0.049	0.151
chr11	1872008	1872009	chr11.1872008..1872009	95.9	98.5	100	55.6	92.3	92.5	95.2	84.6	94.4	100	80		100	92.9	93.1	59.2	97.9	100	90.2	80	100	56.3			88.5	88.5	0	0.552	0.745
chr11	1872020	1872021	chr11.1872020..1872021	100	87.1	93.8	100	100	87.5	87.2	86.3	94.7	50	91.7	40	93.1	82.4	92.9	85.4	87.2	91.7	82.1	100	100	100			96.2	85.4	-10.8	0.0747	0.202
chr11	1872026	1872027	chr11.1872026..1872027	100	98.4	100	100	100	92.9	89.2	87.2	100	87.5	77.8	60	100	100	81	84.1	86	88.9	91.9	100	100	92.9	5.6		99.7	84.7	-15	0.00204	0.0153
chr11	1872160	1872161	chr11.1872160..1872161	100	96	90	100	83.3	80	90.6	87.8	95.2	100			100	76.5	77.8	80	82.7	93.3	84.6	100		57.1	100		93.9	87	-6.9	0.104	0.253
chr11	1872164	1872165	chr11.1872164..1872165	97.3	96	100	100	100	89.5	78.8	87.2	87	90.9			100	55.6	81	78.6	89.1	93.3	100	77.8		0	100		98.7	80.6	-18.1	0.00314	0.0212
chr11	1872208	1872209	chr11.1872208..1872209	97	93.2	88.9	94.1	100	95.5	96.4	88.4	92.6	100			88.9	94.1	82.4	100	92.9	100	100	71.4		83.3	100		94.6	92.4	-2.2	0.595	0.778
chr11	1872212	1872213	chr11.1872212..1872213	93.6	90.2	100	94.1	100	100	96.6	86.7	83.3	87.5			83.3	70.6	83.9	83.3	86.8	86.7	95.5	71.4		12.5	72.1		95.6	80	-15.6	0.0126	0.0578	-8.7	-11	-53.3	Sign
chr11	1872216	1872217	chr11.1872216..1872217	100	86.5	100	94.1	95.2	100	89.7	88.6	82.6	100			95.5	88.2	100	100	94.9	100	94.4	71.4		57.1	100		95.2	90.8	-4.4	0.585	0.77
chr11	1872222	1872223	chr11.1872222..1872223	89.3	92.5	88.9	100	100	95.7	88.9	81.6	90.9	100		80	95.2	94.1	94.1	88	94.6	71.4	100	87.5		62.5	100		94.1	89	-5.1	0.342	0.558
chr11	1872329	1872330	chr11.1872329..1872330	83.3	71.4		60	100		100	100	36.4				71.4		42.9		70								78.7	70.1	-8.6	0.349	0.565
chr11	1872353	1872354	chr11.1872353..1872354					100		83.3						100									33.3			100	72.2	-27.8	0.104	0.255
chr11	1872367	1872368	chr11.1872367..1872368					100		100																		100	100	0	0.878	0.948
chr11	1872376	1872377	chr11.1872376..1872377					100		100																		100	100	0	0.882	0.949
chr11	1872393	1872394	chr11.1872393..1872394							83.3																			83.3
chr11	1872415	1872416	chr11.1872415..1872416							80																			80
chr11	1872435	1872436	chr11.1872435..1872436							83.3								100											91.7
chr11	1872439	1872440	chr11.1872439..1872440							83.3	40							100							83.3				76.7
chr11	1872447	1872448	chr11.1872447..1872448	100						66.7	80							100							100			100	86.7	-13.3	0.334	0.549
chr11	1872542	1872543	chr11.1872542..1872543	94.7	94.4			100	92.3	72.2	88.9			80		83.3		100	90.9	73.7		92.3		100	100			96.4	88.5	-7.9	0.215	0.413
chr11	1872580	1872581	chr11.1872580..1872581	100	97.1			100	94.7	83.9	81.8	100		100	100	100	75	100	100	88.9	66.7	90		100	100			99	92.1	-6.9	0.111	0.265
chr11	1872586	1872587	chr11.1872586..1872587	89.7	100	100		83.3	95.2	78.8	82.4	87.5		100	83.3	92.3	55.6	75.9	91.7	69.7	57.1	91.3		77.8	84.6			93.2	81.5	-11.7	0.0387	0.127
chr11	1872660	1872661	chr11.1872660..1872661	95.4	93.4	100	100	100	97.5	87.3	87.5	87.1	77.8	90.9	100	100	100	91.9	87.5	89.5	96	97.8		100	100	100	82.4	97.8	93	-4.8	0.249	0.455
chr11	1872672	1872673	chr11.1872672..1872673	97.1	88.1	100	100	92.9	97.3	85.5	84.9	81.8	87.5	90.9	88.9	100	100	88.5	94	93.2	60.7	95.7	100	100	80	100	82.4	95.6	90.1	-5.5	0.273	0.483
chr11	1872753	1872754	chr11.1872753..1872754	89.7	84.2	83.3	100	100	82.8	92.8	89.7	93.9	90.9	84.6	100	100	95	92.6	91.4	90.7	100	95.1	85.7	62.5	100	100	100	91.4	92	0.6	0.538	0.734
chr11	1872756	1872757	chr11.1872756..1872757	93.1	88.6	83.3	100	100	74.2	75.7	80	87.5	80	83.3	100	100	80	89.5	84.2	87.2	100	94.6	93.8	50	54.5	32.4	0	93	76.2	-16.8	0.0158	0.068	-8.5	-7.4	-64	Sign
chr11	1872829	1872830	chr11.1872829..1872830	97.5	92.4	95	100	84.6	90	82.5	88.1	97.1	94.1	100	100	88	100	91.6	92.6	95.5	100	100	100	71.4	68.2	100		93.9	92.2	-1.7	0.621	0.797
chr11	1872845	1872846	chr11.1872845..1872846	96.8	93.2	89.5	100	90.9	84.8	95.5	96.1	89.3	100	92.9	100	100	96.4	84.8	89	89.6	84	93.3	65		81	45.2		94.1	87.5	-6.6	0.1	0.247
chr11	1872857	1872858	chr11.1872857..1872858	91	96.5	94.1	92.9	100	100	93.9	94.9	95.7	92.3	100	100	94.7	96	98.9	94.9	95.3	95.5	98.2	78.9		78.9	100		94.9	94.6	-0.3	0.864	0.941
chr11	1872879	1872880	chr11.1872879..1872880	94.1	93	100	88.2	87.5	94.1	77.1	79.7	100	91.7	100	80	100	85.7	92.6	85.5	54.7	80	91.7	68.4	83.3	61.1	100		92.6	84.8	-7.8	0.0739	0.201
chr11	1872905	1872906	chr11.1872905..1872906	84.3	76.5	82.6	76.5	91.7	76.7	47.9	39.3	59.1	75	53.8	36.4	37.5	37.5	42.9	35	35.8	37.5	28.3	0	0	73.3	53.7		82.3	42.8	-39.5	3.51e-08	4.66e-06				Sig
chr11	1872933	1872934	chr11.1872933..1872934	89.6	98.6	100	100	100	84	95.3	94.1	95	85.7	84.6	100	100	92.3	85.1	79.2	91.4	88.2	88.9	90	80	84.2	100	88.5	97.6	89.8	-7.8	0.0509	0.155
chr11	1872947	1872948	chr11.1872947..1872948	90.5	98.6	100	91.7	100	95	89.6	97.5	95.5	77.8	100	100	93.3	94.1	94.3	100	93.1	100	98	100	80	94.4	100	88.9	96.2	94.3	-1.9	0.769	0.894
chr11	1873016	1873017	chr11.1873016..1873017	92.7	94.3	66.7	91.7	100	94.4	93.1	84.9	96	100	90	100	94.4	75	71.1	86	90.4	65.5	93.9	60	75	100		51.1	89.1	84.5	-4.6	0.143	0.315
chr11	1873055	1873056	chr11.1873055..1873056	97.2	97.3	100	100	86.7	78.9	96.7	82.1	100	87.5	92.9	100	100	90	91.9	84.5	97.5	83.8	84.4	100		68		50	96.2	87.5	-8.7	0.0256	0.0954
chr11	1873088	1873089	chr11.1873088..1873089	87.3	86.1	90	89.5	90.9	100	66.7	82.1	92.6	72.7	73.3	45.5	90.9	81.8	67.4	67.2	62.5	59.5	68.4	54.5	20	23.1		29.6	88.8	64.3	-24.5	0.000633	0.00657	-10.4	-31.7	-62.4	Sign
chr11	1873099	1873100	chr11.1873099..1873100	80.3	88.1	72.7	100	90.9	90.9	75.4	81.8	79.3	100	76.9	60	100	66.7	62.2	69.1	70.3	75.6	25.6	54.5	20	100		0	86.4	67.1	-19.3	0.0231	0.0884
chr11	1873122	1873123	chr11.1873122..1873123	95.2	97	100	92.9	100	95.2	87.5	88.2	91.7	90	83.3	60	77.8	80	80.6	75.5	88.4	69.2	79.5	77.8		48		0	97	74.9	-22.1	0.000189	0.00272	-13.3	-18.5	-73	Sig&Sign
chr11	1873179	1873180	chr11.1873179..1873180	92.2	91.8	100	90	100	100	93.2	90.5	93.8	55.6	87.5	100	100	63.6	92.3	90.4	95.7	78.3	91.7	80		30		4.3	94.8	79.2	-15.6	0.0368	0.123	-7.7	-6.7	-77.7	Sign
chr11	1873197	1873198	chr11.1873197..1873198	95.4	97.7	100	100	100	92	92.7	55	100	100	62.5	100	100	80	89.6	84.8	70.5	58.8	90	88.9		37.5	100	4.3	98.6	78.1	-20.5	0.00181	0.0141
chr11	1873204	1873205	chr11.1873204..1873205	92.9	95.7	100	100	83.3	100	83.3	82.2	90.9	91.7	87.5	75	66.7	85	72.7	92.7	70.7	88.2	96.4	70		45.5	100	4.3	94.4	77.9	-16.5	0.00987	0.0483
chr11	1873209	1873210	chr11.1873209..1873210	87.5	89.6	87.5		100	89.5	87.2	79.5	92.3	100	85.7	62.5		72.7	75.6	75	51.4	13.3	70.4	71.4		50	84.6	4.3	91.2	68.6	-22.6	0.005	0.0296
chr11	1873333	1873334	chr11.1873333..1873334	93	92.9	87.5	100	100	95.7	93.2	94.2	96	66.7	55.6	100	100	81.8	78.7	77.6	79.4	58.1	91.9	88.9	95.2	87.5	100		94.7	85.6	-9.1	0.0704	0.194
chr11	1873366	1873367	chr11.1873366..1873367	97.6	92.9	94.1	100	100		37.5	88.6	100	100	100		91.4	100	94.3	95.1	94.7	100	93.5	100		100			96.9	92.5	-4.4	0.389	0.604
chr11	1873393	1873394	chr11.1873393..1873394	96.6	96.1	88.5	76.9	95.7	97.3	88.3	91.6	89.7	100	76.9	76.5	96.9	88.2	66.7	87.9	86	64.7	81	100	80	100		100	90.8	87.3	-3.5	0.241	0.445
chr11	1873505	1873506	chr11.1873505..1873506	94	95.7	100	100	94.4	100	85.2	95.7	96	100	93.8	90.9	100	77.8	88.1	94.5	90.5	81	90.9	100	87.5	83.3	100		96.8	92	-4.8	0.194	0.387
chr11	1873565	1873566	chr11.1873565..1873566	89.1	83.1	92.9	70	94.4	100	82.1	79.3	75	77.8	75	76.9	80.8	29.4	52.6	70.2	45.1	10	75.5	16.7	50	100	100	36.4	85.9	64.9	-21	0.00642	0.0354
chr11	1873625	1873626	chr11.1873625..1873626	86.8	80	91.7	87.5	88.9	65.6	59.3	86	73.3	100	27.8	60	65	71.4	44.9	50	33.8	18.7	66.7	20	28.6	90.9	28	30	87	53.7	-33.3	1.34e-05	0.000391				Sig
chr11	1873634	1873635	chr11.1873634..1873635	81.3	70	91.7	87.5	85	75	46.4	81.3	76.5	69.2	22.2	100	60	47.1	48.3	44	35.9	15.8	64.4	12.5	28.6	90.9	0	30	83.1	49.9	-33.2	0.000169	0.00251				Sig
chr11	1873650	1873651	chr11.1873650..1873651	90.9	75.3	91.7	100	88.2	78.1	79.6	85.3	81.3	92.3	55.6	50	85.7	82.4	50.6	68.5	65	50	26.2	0	100	100	100	33.3	89.2	67.6	-21.6	0.0103	0.0498
chr11	1873661	1873662	chr11.1873661..1873662	94	87	78.6	100	81.3	89.3	98.2	95.3	84.2	91.7	100	100	100	82.4	62.5	87	75.6	93.8	31.8	40	100	100	100	50	88.2	83.3	-4.9	0.377	0.593
chr11	1873678	1873679	chr11.1873678..1873679	91.7	89	92.3	95.2	91.7	100	96.4	89.6	90.5	100	93.8	75	100	75	66.7	67.3	70	54.2	89.1	66.7	75	100	100	40	92	81.5	-10.5	0.0828	0.217
chr11	1873686	1873687	chr11.1873686..1873687	76.2	68.7	57.1	75	91.7	63	61.7	75.9	35	90	16.7	28.6	66.7	22.7	26	18.5	36.4	15.4	35.2	55.6	36.4	92.9	0	40	73.7	43	-30.7	0.000182	0.00265				Sig
chr11	1873691	1873692	chr11.1873691..1873692	91.4	88	100	100	100	83.3	93.3	94.4	100	90	66.7	66.7	77.3	77.3	59.5	54.5	70.3	48	59.6	22.2	100	100	100		95.9	75.7	-20.2	0.00257	0.0183
chr11	1873699	1873700	chr11.1873699..1873700	92	91.9	100	96	93.8	73.1	93.1	88.9	95	85.7	70.6	66.7	95.7	92.6	74	76.8	79.7	51.9	88.5	100	70	92.9	100	83.3	94.7	83.1	-11.6	0.0116	0.0544
chr11	1873707	1873708	chr11.1873707..1873708	92.5	93.9	100	86.2	83.3	75.9	87.3	88.2	90.5	100	83.3	58.3	88.5	92.3	81.5	72.6	73.9	57.6	85.7	100	62.5	93.8	100	40	91.2	80.6	-10.6	0.0295	0.106
chr11	1873745	1873746	chr11.1873745..1873746	92.6	94.4	66.7	100	94.1	100	91.7	87.6	96.3	100	100	100	93.9	73.9	89.4	88.1	81.7	94.4	75	70	100	100	0	100	89.6	86.4	-3.2	0.477	0.683
chr11	1873748	1873749	chr11.1873748..1873749	94.3	89.9	81.3	97.1	88.9	87.8	90.1	84.4	92.3	100	80	94.1	88.6	84	75.3	89.9	60.2	52.8	55.6	55.6	77.8	92.9	0	80	90.3	75.9	-14.4	0.00903	0.0454
chr11	1873757	1873758	chr11.1873757..1873758	92.6	83.7	93.3	84.8	87.5	95.2	82.9	87	100	88.9	100	88.2	91.4	84.6	82.8	77.1	71.3	60	68.4	58.3	88.9	100	0	66.7	88.4	78.5	-9.9	0.152	0.328
chr11	1873770	1873771	chr11.1873770..1873771	82.9	77.3	73.3	81.3	56.3	69	49.3	61.1	57.1	100	92.3	46.7	90.9	22.7	65.5	53.8	34.3	50	27.2	88.9	22.2	96.4	0	66.7	74.2	57.6	-16.6	0.0192	0.0781
chr11	1873840	1873841	chr11.1873840..1873841	83.1	81.2	73.9	65.9	100	61.5	64.7	76.2	55.2	62.5	60	44.4	44.1	59.3	55.3	50	32.1	32.4	69	37.5	57.1	90.9		80	80.8	57.3	-23.5	0.00101	0.00922
chr11	1873884	1873885	chr11.1873884..1873885	87.4	82.5	68	87.2	92.9	79.1	68	81.2	61.5	86.4	50	40	28.9	57.7	69.9	59.6	44.2	41.7	25.6	62.5	83.3	100		100	83.6	63.3	-20.3	0.00596	0.0337	-22.2	-28.3	16.4	Sign
chr11	1873920	1873921	chr11.1873920..1873921	88.7	92.2	84.6	90.3	94.1	83.8	87.4	81.5	83.3	100	72.7	71.4	80.6	82.1	81.4	84	48.3	66.7	79	50	91.7	100		10.8	90	75.3	-14.7	0.0132	0.0594
chr11	1873926	1873927	chr11.1873926..1873927	87.4	86.7	84.8	90.3	76.2	87.5	75.8	79	64.3	100	68.8	50	69.4	88.5	65.2	85.4	40.8	41.2	62.7	66.7	90.9	71.4		10.5	85.1	67.7	-17.4	0.00509	0.03
chr11	1873949	1873950	chr11.1873949..1873950	70.8	67	100	72.4	76.2	17.5	22.3	74.1	43.8	36.4	40	22.2	36.8	76	9.3	16	12.5	0	20.2	12.5	0	75		0	77.3	28.6	-48.7	6.74e-08	7.69e-06				Sig
chr11	1874017	1874018	chr11.1874017..1874018	86.3	90.1	89.3	84.2	95.5	84.8	76.3	88.5	25	42.9	66.7	14.3	64.3	36.8	70.4	68.2	46.2	15.4	76.3	44.4	81.3			0	89.1	53	-36.1	7.72e-06	0.000265				Sig
chr11	1874049	1874050	chr11.1874049..1874050	83.9	80.6	90	76.5	69	76.7	75	73.2	46.2	33.3	66.7	7.7	50	70.6	56.7	44.4	38.5	50	50	9.1	68.8		87.5		80	53.2	-26.8	0.000237	0.00322				Sig
chr11	1874070	1874071	chr11.1874070..1874071	86.1	72.1	100	87.5	82.1	67.7	70.8	65	37.5	40	50	33.3	55.6	75	36.7	51.3	35.4	61.5	60.6	0	42.9	40	0		85.6	45.7	-39.9	4.09e-07	3.01e-05				Sig
chr11	1874086	1874087	chr11.1874086..1874087	76.9	79.2	100	87.5	88	90.6	76.6	81.3	27.3		83.3	50	60	75	55.8	51.6	36.8	87.5	87	40	66.7		100		86.3	66.8	-19.5	0.0158	0.0678
chr11	1874093	1874094	chr11.1874093..1874094	67.7	70.2	100	81.8	61.5	86.1	81	72.3	15.4		83.3	33.3	35.7	53.8	51.3	35.5	33.3	29.2	60	50	66.7		88.9		76.2	54.7	-21.5	0.0201	0.0805
chr11	1874129	1874130	chr11.1874129..1874130	85.7	90.9	100	88.9	90.9	89.5	66.7	95	90		100	0	50	81.8	41.7	42.1	35.1	76.2	66.7		77.8	50	100		91.3	66.4	-24.9	0.00131	0.0111
chr11	1874216	1874217	chr11.1874216..1874217	91.2	82.9	91.7	100	52.6	80	58.7	59.5	47.4	33.3	45.5	0	11.1	77.8	61.5	38.5	33.3	46.7	77.8	75	0	23.1		13.3	83.7	43.5	-40.2	2.04e-05	0.000537				Sig
chr11	1874246	1874247	chr11.1874246..1874247	79.4	91.7	60	80	78.6	70	63.9	70.3	64.3	0	88.9	12.5	50	75	55.1	61.5	31.4	58.3	65.2	90.9	66.7	100		0	77.9	56.9	-21	0.00848	0.0434
chr11	1874266	1874267	chr11.1874266..1874267	64.4	53.4	85.7		60	8.8	15.4	47.9	50	12.5	23.1	0	4.8	8.3	18.3	10.3	7.7	13.8	32	53.3	0	6.3		0	65.9	17.4	-48.5	8.15e-09	1.55e-06				Sig
chr11	1874291	1874292	chr11.1874291..1874292	28.9	92.6	91.7	85.7	28.6	70	79.7	83.9	50	22.2	40	0	4.8	75	45.5	26.5	18.5	77.8	5.9	73.3	84.6	0		21.4	65.5	43.3	-22.2	0.127	0.291
chr11	1874320	1874321	chr11.1874320..1874321	86.7	84.1	68.2	100	61.5	87.9	64.4	82.4	63.2	20	78.3	77.8	39.3	76.9	33.3	46.7	44.3	53.8	50	33.3	100	0		92.3	80.1	58	-22.1	0.00613	0.0344
chr11	1874379	1874380	chr11.1874379..1874380	98.8	88.1	100	62.5	100	93.3	84	86.2	78.3	40	84.2	100	93.9	76.9	90	62.5	67.4	73.9	77.5	81.8	90	42.9		100	89.9	79	-10.9	0.0368	0.123
chr11	1874388	1874389	chr11.1874388..1874389	94.3	90.8	100	76.9	100	90	82.5	84.1	81	45.5	66.7	64.7	75.8	58.3	83.3	68.3	53.3	29.2	84.6	42.9	30	6.2		9.1	92.4	58.6	-33.8	2.83e-06	0.000126	-20.3	-36.5	-84.8	Sig&Sign
chr11	1874397	1874398	chr11.1874397..1874398	93.5	78.7	90	100	92.9	90.9	77.5	85.1	68.4	40	77.8	50	53.3	70	60	43.2	42.2	58.3	44.2	61.1	18.2	50		9.1	91	55.5	-35.5	1.14e-06	6.33e-05				Sig
chr11	1874404	1874405	chr11.1874404..1874405	92.3	89.1	85.7	88.2	93.3	69.7	26.8	86.9	65	50	82.4	60	56.7	90	73.9	40.2	58.2	72.7	69.8	57.9	0	60		9.1	89.7	57.2	-32.5	1.35e-06	7.2e-05				Sig
chr11	1874411	1874412	chr11.1874411..1874412	96.7	93.9	100	100	100	73	77.2	84.9	70	50	93.8	83.3	57.1	88.9	73.7	81	74.4	59.1	86.7	58.8	63.6	85		9.1	98.1	70.5	-27.6	1.13e-07	1.15e-05				Sig
chr11	1874439	1874440	chr11.1874439..1874440	95.6	95.7	100	100	90.9	91.9	84.5	84.5	76.5	37.5	61.5	90	96.3	83.3	95.8	82.4	73.2	84	89.8	57.9	100	85.7		100	96.4	81.9	-14.5	0.00132	0.0112
chr11	1874442	1874443	chr11.1874442..1874443	90.2	83.5	81.8	100	100	94.6	82.4	83.7	61.1		83.3	38.1	76	75	87.8	57.6	53.3	75	92	68.8	100	70		6.3	91.1	70.9	-20.2	0.00713	0.0383
chr11	1874445	1874446	chr11.1874445..1874446	85.2	86	100	95.5	100	84.2	81.8	83.8	68.8	80	91.7	65	60.7	50	65	65.6	40.2	61.5	82	80	55.6	81.8		5.9	93.3	66.9	-26.4	0.000104	0.00177				Sig
chr11	1874449	1874450	chr11.1874449..1874450	90.8	90.8	95.5	100	100	92.1	80	85.4	47.4	83.3	91.7	65	96.2	92.3	87	75.8	60.6	73.1	93.5	73.3	50	78.3		0	95.4	73.6	-21.8	0.00087	0.00835
chr11	1874452	1874453	chr11.1874452..1874453	94	92.8	100	100	100	91.2	88.5	90.2	50	83.3	91.7	94.4	92.3	92.3	88.2	70	49.5	78.3	91.3	60	57.1	66.7		5.9	97.4	74.5	-22.9	0.000182	0.00265	-11.4	-26.7	-61.1	Sig&Sign
chr11	1874462	1874463	chr11.1874462..1874463	81.2	87.3	72.2	77.3	100	61.1	67.9	77.7	61.1	72.7	90.9	23.8	80	86.7	84.5	28.6	38.2	37.5	84.6	78.6	50	36		0	83.6	58.9	-24.7	0.00153	0.0125	-14.5	-26.2	-65.6	Sign
chr11	1874470	1874471	chr11.1874470..1874471	69.1	66.3	94.4	64	92.9	65.8	42.1	61.9	55.6	58.3	87.5	0	46.7	41.2	42.2	5	24.4	25.9	73.1	64.3	33.3	48		0	77.3	43.1	-34.2	0.000276	0.00361				Sig
chr11	1874560	1874561	chr11.1874560..1874561	92.5	84.3	71.4	94.7	85.7	67.9	55.8	75.3	94.1	78.6	76.9	13.3	89.7	55.6	49.2	20.5	34.6	25	57.8	69.2	25	45.5	67.9	16.7	85.7	53.6	-32.1	5.88e-06	0.000215				Sig
chr11	1874644	1874645	chr11.1874644..1874645	91	79	77.8	90	100	73.3	73.1	78.7	84.6	73.3	62.5	14.3	66.7	33.3	48.5	20.4	20.5	0	56.8	30.8		5.6	0	50	87.6	44	-43.6	8.23e-07	5.1e-05				Sig
chr11	1874679	1874680	chr11.1874679..1874680	87.2	83.3	81.8	100		77.8	61.8	70.8	100	92.3	71.4	83.3	71.4	40	59.4	76.5	50	55.6	32.4	40		50	100	0	88.1	62.9	-25.2	0.00111	0.00983
chr11	1874681	1874682	chr11.1874681..1874682	87.8	81.2	80	75		82.1	46.3	71.9	66.7	92.3	57.1	71.4	95	20	61.8	66.7	23.3	50	41.7	30		9.1	100	0	81	54.7	-26.3	0.00145	0.012
chr11	1874715	1874716	chr11.1874715..1874716	90.3	85.4	100	81.8		100	79.2	83.9	76.5	80	66.7	61.5	94.1	75	38.7	39.2	60.7	66.7	80.6	71.4				0	89.4	67.1	-22.3	0.00664	0.0364
chr11	1874731	1874732	chr11.1874731..1874732	80.6	86.9	75	90	83.3	94.4	72.7	78.7	60	66.7		80	94.7	60	40.6	60.9	30.6	45.5	65.5	42.9		0			83.2	59.5	-23.7	0.00399	0.0251
chr11	1874839	1874840	chr11.1874839..1874840	67.5	60.2	45.5	75	64.3	73	52	57.7	26.9	50	50	21.4	60	16.7	33.7	7.4	24.7	17.6	63.9	100	80	40			62.5	45.6	-16.9	0.036	0.121
chr11	1874904	1874905	chr11.1874904..1874905	68.7	64.1	60	80	80	59.6	55	70.4	44	48	31.6	29.4	25	30.8	13.1	15.6	15.1	25	22.4	15.4	38.5	100			70.6	37.6	-33	2.07e-05	0.000541				Sig
chr11	1874963	1874964	chr11.1874963..1874964	93.4	86.7	94.1	100	85.7	97.5	93.1	94.7	82.4	88	100	70	92	95.5	77.4	85.9	82.9	86.1	92	75	100			100	92	89	-3	0.703	0.855
chr11	1875018	1875019	chr11.1875018..1875019	76.7	71.2	84.2	90.5	80	41.2	67.4	63.9	61.1	36.8	62.5	88.9	41.4	30.8	63.9	43.9	44.2	3.1	66.2	23.5	35	0		0	80.5	43	-37.5	8.1e-06	0.000274	-25.6	-40.5	-80.5	Sig&Sign
chr11	1875098	1875099	chr11.1875098..1875099	88.2	92.3	87.5	100	100	88.2	85.7	90	79.4	70	94.1	82.4	100	87	51.5	73.7	63.4	88	95.2	57.9	83.3	83.3			93.6	80.8	-12.8	0.0173	0.0724
chr11	1875118	1875119	chr11.1875118..1875119	92.6	89.4	100	76.7	100	87.9	90.5	91.8	96.8	66.7	100	78.6	81	100	73.1	86	78.1	88.2	88.5	58.8	100	28.6		100	91.7	83	-8.7	0.185	0.374
chr11	1875185	1875186	chr11.1875185..1875186	87.4	87.3	89.3	100	100	86.4	80	78.6	70.8	88.2	88.2	35.3	68.4	55	72.9	81.4	50.8	55	90.7	53.8	60	75		100	92.8	71.7	-21.1	0.00197	0.015
chr11	1875223	1875224	chr11.1875223..1875224	81.2	70	76	66.7	50	73.9	52.2	68.1	35.5	60	43.8	20	18.5	14.3	40.4	16	23.6	12.5	26	42.9	16.7	75		81.5	68.8	40	-28.8	8.26e-05	0.00149	-25.9	-43.3	9.5	Sig&Sign
chr11	1875258	1875259	chr11.1875258..1875259	82	78.7	83.3	81.3	100	74.1	68.2	85.7	81.5	72.7	72.7	40	57.1	33.3	29.8	23.5	46.4	26.3	61.4	60	85.7	36.4	0	72.2	85.1	54.1	-31	5.36e-05	0.00109				Sig
chr11	1875271	1875272	chr11.1875271..1875272	84	82.6	75	88.9	71.4	64	65.8	78.5	73.9	72.7	66.7	47.1	74.1	33.3	26	24.3	36.3	13.3	42.9	60	14.3	36.4	0	63	80.4	47	-33.4	2.18e-06	0.000103				Sig
chr11	1875282	1875283	chr11.1875282..1875283	83.1	88.9	100	100	100	96	80.8	84.2	82.8	83.3	100	81.3	96.3	80	79.8	40.6	69.7	64.3	82.4	80	66.7	42.1	100	80	94.4	78.4	-16	0.0086	0.0439
chr11	1875318	1875319	chr11.1875318..1875319	94.7	100	83.3	100	92.3	100	94.5	90	92.9	100	85.7	71.4	92.6	92.9	75	89.1	75.3	90	91.3	71.4	100	35.7	78.9	21.1	94.1	81.5	-12.6	0.0125	0.0575	-2.9	-9.5	-48.8	Sign
chr11	1875322	1875323	chr11.1875322..1875323	90.6	93.6	100	100	100	95.7	87.9	93.2	100	100	87.5	92.9	100	100	95.6	94.1	77.3	88.9	95.2	85.7	100	100	100	21.1	96.8	90.3	-6.5	0.261	0.469
chr11	1875360	1875361	chr11.1875360..1875361	93.3	95.1	100	100	87.5	91.3	92.9	88.7	93.8	100	87.5	66.7	87.5	84.6	66	85.4	75.4	50	96.3	76.9		100	94.7	26.3	95.2	81.3	-13.9	0.009	0.0453
chr11	1875363	1875364	chr11.1875363..1875364	50	84.6	90	100	100	95.7	89.1	76	81.3		87.5	66.7	43.5	69.2	56.3	69.8	47.7	25	72.4	72.7		55.6	26.3	0	84.9	60.9	-24	0.0451	0.142
chr11	1875390	1875391	chr11.1875390..1875391	79.2	84.2	72.7	90	80	76	65.9	54	70.6		75	33.3	13.3	26.7	53.2	25.7	44.4	25	45.2	45.5		26.7	82.4	0	81.2	44.9	-36.3	4.91e-06	0.00019				Sig
chr11	1875409	1875410	chr11.1875409..1875410	94.1	88.1	100	88.9	100	96	59.6	80.7	73.7	100	84.6	62.5	68.8	35.7	54	32.3	55.4	22.2	23.5	33.3	60		100	0	94.2	57.9	-36.3	5.26e-06	0.0002				Sig
chr11	1875428	1875429	chr11.1875428..1875429	91.4	82	87.5	75		88	71.4	87.9	86.4	100	86.7	44.4	72.2	43.8	75	20	59.3	50	64.9	30.8		44.4	97.1	9.1	84	62.9	-21.1	0.006	0.0338
chr11	1875449	1875450	chr11.1875449..1875450	91	94.7	77.8		100	76.9	74.1	82.1	81.8	100	88.9	55.6	100	72.2	77.8	65	79.7	31.8	75.7	76.9		44.4	100	14.3	90.9	72.1	-18.8	0.00459	0.0278
chr11	1875461	1875462	chr11.1875461..1875462	94.2	90.6	100	60	60	89.3	75	88.7	81.5	100	80	72.7	87.5	76.9	89.8	69.4	59.7	66.7	82.9	58.3		42.9	100	0	81	73.4	-7.6	0.179	0.366
chr11	1875496	1875497	chr11.1875496..1875497	95.1	86.4	87.5	100	69.2	88.9	89.2	86.5	85.3	85.7	100	92.9	100	95	58.2	80.6	75.6	62.5	82.1	93.3		100	100	0	87.6	82	-5.6	0.36	0.575
chr11	1875511	1875512	chr11.1875511..1875512	90.2	85.7	100	93.8	93.3	46.4	33.7	88.5	81.8	81.8	94.1	7.1	68.4	100	66.7	37.5	69	40	60.3	30.8	0	37.5	97.4	3.4	92.6	55	-37.6	1.86e-05	0.000501				Sig
chr11	1875537	1875538	chr11.1875537..1875538	95.3	93	90	76.2	87.5	74.1	87.4	81.7	87.2	77.8	87.5	100	68.2	90	52.1	64.9	56.4	81.8	67.5	46.2	71.4	82.4	100	46.7	88.4	74.9	-13.5	0.00778	0.0408
chr11	1875608	1875609	chr11.1875608..1875609	89.5	86.2	94.7	85.4	66.7	85.7	59	41.7	36.2	55.6	29.4	33.3	83.9	12.5	46.4	32.1	21.8	50	79.6	40	36.4	0		8.8	84.5	41.8	-42.7	2.2e-09	5.66e-07	-35.9	-40.7	-80.1	Sig&Sign
chr11	1875617	1875618	chr11.1875617..1875618	60.8	64.3	65.2	75	37.5	59.1	47.3	29.3	53.5	43.8	15.8	25	16.7	10.3	7.1	11.1	15.9	50	54.2	14.3	30	0		8.8	60.6	27.3	-33.3	2.31e-06	0.000108				Sig
chr11	1875622	1875623	chr11.1875622..1875623	61.7	45	68.2	52.1	37.5	45.5	47	30.7	68.3	47.1	14.3	18.8	6.5	6.3	11.9	13.4	10.2	50	57.4	14.3	22.7	0		0	52.9	25.8	-27.1	0.000563	0.00605
chr11	1875627	1875628	chr11.1875627..1875628	86.2	88.2	95.5	100	87.5	86.4	69.5	50	65	88.9	50	41.2	65.5	23.3	29.4	50	39	53.3	90.2	21.4	45.5	0		8.8	91.5	48.7	-42.8	1.53e-08	2.57e-06	-31.5	-44.5	-87.1	Sig&Sign
chr11	1875646	1875647	chr11.1875646..1875647	76.7	81.2	95.7	76.7	57.9	42.9	70.2	65.1	82.9	80	50	47.1	31	45.7	31	31.1	29	6.3	43	6.3	43.5	0		14.3	77.6	40	-37.6	1.85e-06	9.12e-05	-20.4	-50.5	-70.5	Sig&Sign
chr11	1875716	1875717	chr11.1875716..1875717	96.9	90.5	86.7	86.5	87	100	83.1	82.2	87.9	76.5	61.9	42.9	73.1	78.6	44	37.7	56.7	24	61.7	85.7	86.7	50		60	89.5	66.3	-23.2	0.00016	0.00242				Sig
chr11	1875798	1875799	chr11.1875798..1875799	70.2	65.3	71.4	83.9	75	72.2	50	61.5	50	28.6	55	80	8	10.5	13.8	6.2	21.8	16.7	18.8	17.6	60	0		28.6	73.2	33.3	-39.9	1.22e-07	1.2e-05				Sig
chr11	1875820	1875821	chr11.1875820..1875821	65.3	57.1	44.4	68.8	40	60	35.1	39.8	45.5	12.5	31.6	66.7	9.4	0	11.1	3	10.8	9.1	14.3	20	25				55.1	24.6	-30.5	9.33e-06	0.000304				Sig
chr11	1875827	1875828	chr11.1875827..1875828	56.7	58.1	87.5	75.8	47.4	60	48.6	72.9	22.2	71.4	45	66.7	11.8	23.1	10.1	4.3	12.9	13	15.4	9.1	58.3				65.1	34	-31.1	0.000292	0.00376				Sig
chr11	1875856	1875857	chr11.1875856..1875857	88.5	93.6	100	94.3	100	72.7	83.1	95.1	90	100	90	100	90.9	80.8	89.3	54.1	85.6	64.3	87.2	61.5	83.3			18.8	95.3	79.2	-16.1	0.00386	0.0245
chr11	1875878	1875879	chr11.1875878..1875879	97.4	95.1	96.8	85.4	73.9	75	65.8	85.6	90.9	81.8	81	87.5	93.7	60	80	86.4	58.2	33.3	83	27.3	76.9	14.3		2.8	89.7	65.8	-23.9	0.000811	0.00793	-9.6	-26.1	-81.2	Sign
chr11	1875883	1875884	chr11.1875883..1875884	91.3	87.1	96.8	86.8	45.5	58.3	68.4	87.1	75	81.8	75	100	70.6	72	55.9	72.7	25.6	7.1	59.6	16.7	88.9	0		51.4	81.5	59.2	-22.3	0.00749	0.0396
chr11	1875887	1875888	chr11.1875887..1875888	98.8	92.8	93.5	100	95.7	45.5	81	91.1	87.5	90.9	95.2	100	84.4	72.7	60	91.7	66.7	50	85.2	61.5	90	25		66.7	96.2	74.7	-21.5	3.81e-05	0.000841				Sig
chr11	1875931	1875932	chr11.1875931..1875932	47.4	49.5	43.9	47.2	21.7	28.6	20.4	38.4	38.5	46.7	37.5	14.3	7.9	11.5	7.8	3.8	3.3	3.7	10.4	6.7	66.7	0		0	41.9	19.2	-22.7	0.000182	0.00265				Sig
chr11	1875986	1875987	chr11.1875986..1875987	56.3	54.7	62.5	43.5	71.4	23.8	18.3	23.8	15.8	47.1	31.6	9.1	9.4	0	14.2	9.2	4.4	0	28.2	0	0	12.5		60	57.7	17.1	-40.6	4.7e-09	1e-06				Sig
chr11	1876091	1876092	chr11.1876091..1876092	95.8	79.6	44.4	66.7	100	70	68.3	80.6	54.5	57.1		60	41.2	50	72.5	50	34.9	30.8	79.3	33.3	80		83.3		77.3	59.1	-18.2	0.0205	0.0816
chr11	1876156	1876157	chr11.1876156..1876157	22	55.6		10		26.7	25.6	22.9		20			0	25	47.4	3.3	0	33.3	8.7	40			0		29.2	19.5	-9.7	0.214	0.412
chr11	1876167	1876168	chr11.1876167..1876168	81.8	93.8		57.1	100	75	39	61.3				66.7	63.6	44.4	57.7	29	31.6	20	81				0		83.2	47.4	-35.8	0.000113	0.00188				Sig
chr11	1876186	1876187	chr11.1876186..1876187	43.9	89.8	100	100	100	50	26.5	29.8	50	88.9	66.7	0	87.5	62.5	80.8	37.5	57.7	50	88.2	85.7		28.6			86.7	55.6	-31.1	0.0132	0.0596
chr11	1876260	1876261	chr11.1876260..1876261	47.8	92.9	100	100	92.9	95.8	80	95.1	81.8	92.3	100	100	92.9	69.6	95.9	96.8	73.8	94.4	95	83.3		88.9	100		86.7	90.3	3.6	0.509	0.71
chr11	1876273	1876274	chr11.1876273..1876274	88.2	92.9	100	100	80	83.3	78	91.5	72.7	90.9	90	88.9	71.4	60	76.1	70.4	33.9	62.5	81.6	90		88.9	100		92.2	78.2	-14	0.0214	0.0839
chr11	1876289	1876290	chr11.1876289..1876290	95.5	87.5	100	100	77.8	100	84.9	90.9	80	100	66.7	100	94.4	95.7	92.1	90.7	63.5	73.7	96.7	70		50	0		92.2	79.4	-12.8	0.0709	0.195	-1.9	-11	-67.2	Sign
chr11	1876292	1876293	chr11.1876292..1876293	93.4	87.2	71.4		100	100	76.2	84.2	66.7	100	55.6	100	94.4	78.9	82.8	54.5	23.3	94.4	96.9	85.7		37.5	0		88	72.4	-15.6	0.0585	0.171	-4	-15.1	-69.2	Sign
chr11	1876347	1876348	chr11.1876347..1876348	76.4	66.7	80	100		70	73.6	50	40	60	25		82.4	17.6	66.7	68.4	24.6	92.3	18.7	80		93.9	100		80.8	60.2	-20.6	0.0668	0.187	-28.4	-22.3	16.2	Sign
chr11	1876349	1876350	chr11.1876349..1876350	81.7	79.5	53.3	87.5		84.6	61.5	45	27.3	40	75		61.1	6.3	62.7	53.2	26.2	78.6	54.1	100		40	100		75.5	57.2	-18.3	0.0217	0.0846
chr11	1876365	1876366	chr11.1876365..1876366	97.3	85.7	81.8	100		100	87.3	88.9	66.7	60	66.7		78.3	27.8	74.2	80.6	36.1	65.2	82.1			61.9	100		91.2	71.7	-19.5	0.00411	0.0256
chr11	1876447	1876448	chr11.1876447..1876448	78.7	65.7	92.3	86.8	81.3	68.4	73.3	80	44.4	66.7	18.8	40	83.3	72.2	53.8	74	38	25	17	0	71.4	100			81	54.5	-26.5	0.00659	0.0362
chr11	1876524	1876525	chr11.1876524..1876525	70.3	72.4	75	96.7	50	56	40.7	34.3	55	35.3	63.6	40	14.3	5.3	12.6	32.4	10	34.3	26.5	57.1	28.6	11.1	0	0	72.9	29.3	-43.6	6.56e-08	7.6e-06				Sig
chr11	1876594	1876595	chr11.1876594..1876595	43.9	33.9	81	0	77.3	0	0	45.3	50	73.3	0	0	47.2	0	26	36.1	32.2	0	45.7	15.4	0	29.6	0	0	47.2	21.1	-26.1	0.0688	0.191
chr11	1876619	1876620	chr11.1876619..1876620	87.1	90.1	100	100	90	84.8	89.2	87.9	75	84.6	58.3	47.1	72.2	82.4	50.4	82.1	49.4	13.5	64.4	50	66.7	50	100	0	93.4	63.6	-29.8	4.93e-05	0.00102				Sig
chr11	1876632	1876633	chr11.1876632..1876633	82.5	83.8	95	84.6	86.4	82.4	75.3	81.9	58.3	58.3	42.9	47.1	41.2	92.9	44.6	42.6	42.2	9.4	64.4	61.5	33.3	44.4	0		86.5	51.3	-35.2	4.31e-06	0.000171				Sig
chr11	1876717	1876718	chr11.1876717..1876718	45.5	83.3	94.1	100	76.9	48.1	17.9	37.9	77.4	66.7	85.7	0	48.1	58.3	89.2	16.7	32.1	37.5	67.9	50		42.9		0	80	45.7	-34.3	0.00199	0.015
chr11	1876748	1876749	chr11.1876748..1876749	61.2	77.1	60	52.6	90	57.1	63	69.1	68		71.4	25	46.2	46.7	70.1	45.8	33.8	12	17.3	56.3		42.9		16.7	68.2	46.3	-21.9	0.0139	0.0617
chr11	1876753	1876754	chr11.1876753..1876754	77.6	79.7	80	73.7	42.9	84.6	55.1	75.7	50		85.7	37.5	45.8	18.2	67.2	38.7	23.3	8	36.7	81.3		0		40	70.8	46.7	-24.1	0.00139	0.0116
chr11	1876830	1876831	chr11.1876830..1876831	79	77.3	94.4	70.6		77.8	64.6	86.6	57.1	66.7	50		73.5	46.7	40.6	25	15.8	3.8	36.5	35.3		0			80.3	45.3	-35	0.000115	0.0019				Sig
chr11	1876867	1876868	chr11.1876867..1876868	33.9	84.3	80	94.1		70.8	84.7	89.1	54.5	75	53.3	87.5	0	20	68.3	25.4	16.9	71.4	8.7	30	57.1	20		40	73.1	48.5	-24.6	0.0608	0.175
chr11	1876881	1876882	chr11.1876881..1876882	92.7	93.9	89.5	94.4		95	86.7	91.5	95	100	93.3	100	90	68.8	80	61.7	69.4	66.7	89.6	50	87.5	40		60	92.6	79.2	-13.4	0.0148	0.0649
chr11	1876886	1876887	chr11.1876886..1876887	93.9	92.5	94.4	93.8		100	76.7	91.9	73.7	70	81.3	100	100	56.3	56.5	77.6	78.3	75	90.2	60	44.4	40			93.7	74.8	-18.9	0.00283	0.0196
chr11	1876909	1876910	chr11.1876909..1876910	95.5	93.9	100	100		82.6	85.7	91.2	62.5	81.8	93.3	100	90	78.6	92.4	95.8	82.4	72.7	96.3	84.6	77.8				97.3	85.5	-11.8	0.00869	0.0441
chr11	1876922	1876923	chr11.1876922..1876923	83.1	76.3	80	55.6		88.9	64.4	67.6	62.5	90	68.8	71.4	45.8	30.8	28.1	65.3	33.3	21.9	78.8	30	11.1	60			73.8	54	-19.8	0.0113	0.053
chr11	1876939	1876940	chr11.1876939..1876940	91.8	90.7	100	94.7		100	76.7	93.3	95.5	100	70.6	83.3	90.9	69.2	76.5	93.2	72.7	44.8	74.5	40	100	80			94.3	80.1	-14.2	0.0191	0.0778
chr11	1876944	1876945	chr11.1876944..1876945	46	91.8	100	100		100	87.8	88.3	77.8	100	53.8	100	0	30.8	92.9	41.9	50	75	10.9	44.4	88.9	50			84.5	64.3	-20.2	0.133	0.301
chr11	1876995	1876996	chr11.1876995..1876996	83	82.9	100	83.3		87	73.7	91.8	82.6	83.3	85.7	66.7	18.8	60	11.5	25	28.8	24	27.1	55.6					87.3	54.8	-32.5	0.000421	0.00489				Sig
chr11	1877044	1877045	chr11.1877044..1877045	75	80.9	87.5	100		85	66.7	74.1	70	42.9	83.3	75	50	33.3	28.6	22.2	14.7	27.3	15.6			0			85.8	45.9	-39.9	8.09e-05	0.00147				Sig
chr11	1877129	1877130	chr11.1877129..1877130	92.9	98.5	81.8	50	100	96.7	97.7	95.9	84.6	66.7	100	88.9	85	84.6	40	66	69.1	81.2	88.4	50	100				84.6	80.9	-3.7	0.316	0.53
chr11	1877138	1877139	chr11.1877138..1877139	95.9	89.9	81.8	100		87.5	86.8	98.6	91.7	85.7	100	77.8	95.2	92.9	53.4	71.7	75.5	81.2	79.5	75	80				91.9	83.3	-8.6	0.0975	0.243
chr11	1877143	1877144	chr11.1877143..1877144	94.2	90	90.9	100	60	96.6	89.7	94.5	90.9	85.7	81.8	77.8	62.5	78.6	54.9	59.2	63.8	68.8	84.2	69.2	80			0	87	72.8	-14.2	0.00998	0.0487
chr11	1877195	1877196	chr11.1877195..1877196	76.9	92.5	81.8	100	100	80	80.9	86.1	57.1	80	90	58.3	53.6	82.4	83.3	66.7	35.9	10.5	72.7	53.8	71.4	33.3		0	90.2	60.9	-29.3	0.000878	0.0084	-16	-33.9	-73.6	Sign
chr11	1877294	1877295	chr11.1877294..1877295	82.9	88.9	91.7	84.2	66.7	84.4	77.3	67.7	61.5	77.8	76.9	10	50	35.7	85.1	37.2	41.7	47.4	77.1	64.3	33.3			37.5	82.9	56.8	-26.1	0.000109	0.00183				Sig
chr11	1877308	1877309	chr11.1877308..1877309	82.5	76	85.7	63.2	100	93.3	75	85.9	58.3	75	61.5	50	42.9	53.8	72.7	41.7	43.9	44.4	74.3	80	29.4			50	81.5	60.7	-20.8	0.017	0.0714
chr11	1877316	1877317	chr11.1877316..1877317	93	80.9	100	62.5	100	96	78.6	88.1	35.7	62.5	71.4	42.9	30.8	33.3	73	53.8	33.3	68.4	83.9	9.1	68.8			50	87.3	57.6	-29.7	0.00106	0.00954
chr11	1877359	1877360	chr11.1877359..1877360	93.9	94.3	100	100	100	100	97.2	98.2	100		100	100	87	77.8	88.9	92.7	80.7	82.4	91.2	100	85.7			100	97.6	92.6	-5	0.285	0.496
chr11	1877461	1877462	chr11.1877461..1877462	91.8	82.6	69.6	90	90	70.4	79.1	79.4	65.4	80	58.3	91.7	76.3	40	63.6	43.6	56.5	100	85.7		87.5			100	84.8	73.6	-11.2	0.0653	0.184
chr11	1877470	1877471	chr11.1877470..1877471	95	90.7	96.3	44.4	83.3	80.6	63.4	95.5	93.1	60	63.6	71.4	85.7	40	44.8	45.8	60	81.8	86.5	33.3	58.3	46.7		100	81.9	67.2	-14.7	0.0103	0.0498
chr11	1877481	1877482	chr11.1877481..1877482	84.6	81.2	89.3	63.6	92.3	76.3	58.9	78.1	83.9	14.3	69.2	50	50	50	45.3	42.1	48.8	50	22.2	50	46.2	46.7		0	82.2	49	-33.2	1.01e-06	5.88e-05				Sig
chr11	1877649	1877650	chr11.1877649..1877650	92.6	88.9	81.5	82.1	100	73.7	75.6	86.3	62.9	90.9	88.2	78.6	87.9	64.7	32.2	67.1	71	92.9	82.8	38.5	94.7	42.1		40	89	70.6	-18.4	0.00388	0.0246
chr11	1877689	1877690	chr11.1877689..1877690	88.4	89.4	81	89.3	93.8	78.1	94	87.9	93.8	91.7	50	93.3	85.7	83.3	95.1	87.1	95.2	46.7	94	58.3	100	100			88.4	84.4	-4	0.532	0.729
chr11	1877691	1877692	chr11.1877691..1877692	95.1	89.5	100	100	88.2	83.9	96.5	92.1	96.9	100	70	100	96.3	75	92.8	98.8	98	83.3	96.2	100	100	93.5			94.6	92.5	-2.1	0.706	0.857
chr11	1877702	1877703	chr11.1877702..1877703	98.3	99.1	92.6	100	94.1	78.8	97.6	96.2	100	100	90.9	100	95.7	94.4	95.9	96.3	93.7	90	88.5	92.3	100	100			96.8	94.7	-2.1	0.297	0.51
chr11	1877756	1877757	chr11.1877756..1877757	92.7	88.1	100	90	100	61.1	88.8	95.7	92.9	100	83.3	90.9	70.4	88.2	44.2	72.9	44.6	73.3	78.4	50	76.5	65.7			94.2	75.1	-19.1	0.0013	0.011
chr11	1877768	1877769	chr11.1877768..1877769	91.2	89.8	87.5	90	87.5	80.6	97.6	88.4	100	100	80	90.9	94.7	81.3	63.5	85.1	56.2	58.6	87	50	69.2	61.8			89.2	79.1	-10.1	0.0547	0.163
chr11	1877780	1877781	chr11.1877780..1877781	83.5	79.1	83.3	83.3	94.1	78.4	89	94.2	88.2	85.7	83.3	87.5	90	80	45	73.4	41.2	34.5	78.3	54.5	66.7	19			84.7	69.9	-14.8	0.0429	0.137
chr11	1877918	1877919	chr11.1877918..1877919	85	86.5	78.6	100	63.6	92.9	85.9	88.1	73.9		72.7		100	87.5	78.7	42.3	32	93.1	81	100	87.5				82.7	79.7	-3	0.492	0.695
chr11	1878004	1878005	chr11.1878004..1878005	87.2	89.5	100	68.4	77.8	71.4	69.8	85.7	77.8		72.7	100	74.1	30	41.1	55.6	29.6	92.9	81	33.3				100	84.6	67.7	-16.9	0.0161	0.0687
chr11	1878019	1878020	chr11.1878019..1878020	95.8	86	100	100	66.7	71.4	51.2	86	85		100	75	55.6	43.8	77.4	73.9	59	56.3	83.7	100	100			100	89.7	76.1	-13.6	0.0133	0.0599
chr11	1878062	1878063	chr11.1878062..1878063	84	84.2	62.5	94.7	80	89.2	90.2	75.8	78.9		66.7	57.1	100	92.3	90.9	44.4	57.8	92.3	87.5	50	80			100	81.1	78.3	-2.8	0.606	0.787
chr11	1878093	1878094	chr11.1878093..1878094	90.4	79.2	81.3	100	100	96.4	91.4	93.3	100		100	100	94.4	83.3	93.8	87.8	77.1	88.9	96.8	50	80			100	90.2	89.6	-0.6	0.697	0.851
chr11	1878102	1878103	chr11.1878102..1878103	82	80.9	53.8	100	90	76.7	60	93.2	55.6		91.7	80	82.4	69.2	63.3	40	30.8	87.5	78.8	0				100	81.3	67.3	-14	0.112	0.267
chr11	1878357	1878358	chr11.1878357..1878358	76.9	66.7	68.8	66.7	64.7	56.3	30	79.5	45	29.2	16.7	41.7	52.9	0	29.7	16.2	17.4	23.3	34.8	15		10	0		68.8	29.3	-39.5	1.74e-07	1.57e-05				Sig
chr11	1878371	1878372	chr11.1878371..1878372	94.7	83.3	100	100	93.3	64.3	73.8	88	47.4	70	52.6	69.2	87.5	45.5	55.1	74.1	44.6	42.9	54.8	52.9		42.9	100		94.3	62.7	-31.6	5.52e-07	3.77e-05				Sig
chr11	1878384	1878385	chr11.1878384..1878385	90.2	92.8	83.3	100	100	73.3	79.1	91.3	28.6	90.9	73.7	100	100	76.9	94.2	94.1	78.7	94.7	80.4	43.5		70	100		93.3	80.6	-12.7	0.031	0.109
chr11	1878404	1878405	chr11.1878404..1878405	96.7	89.2	100	84.6	100	75	75.6	87.7	73.3	90.5	82.4	83.3	93.3	90	90.8	53.2	78.3	75.7	95.1	25		80	100		94.1	79.4	-14.7	0.00817	0.0423
chr11	1878436	1878437	chr11.1878436..1878437	91.9	92.9	91.7	100	100	100	73	86.3	100	100	85.7	88.9	89.5	62.5	79.2	59.1	50.8	86.5	80.6	35.7	0	37.5			95.3	71.5	-23.8	0.000928	0.00873
chr11	1878470	1878471	chr11.1878470..1878471	95.8	82.5	78.6	92.3	65	71.4	97.7	87.7	87.5	90	72.7	70	70.4	42.9	80.4	75	61.1	87	66.7	41.7		20			82.8	70.1	-12.7	0.131	0.297
chr11	1878490	1878491	chr11.1878490..1878491	76.8	59.2	38.5	42.9	70.6	47.4	32	57.1	24.1	37.5	11.1	10	17.9	12.5	14.3	17.4	0	0	17.2	7.7					57.6	20.4	-37.2	2.99e-06	0.00013				Sig
chr11	1878569	1878570	chr11.1878569..1878570	89.6	84	92.9	100	95	95.5	90	85.6	100	82.4	87.5	100	93.9	88.9	94.3	71.4	64.2	68.2	96	100	33.3				92.3	84.5	-7.8	0.27	0.479
chr11	1878609	1878610	chr11.1878609..1878610	90.6	93.7	100	92.9	100	93.7	96.5	94.7	100	94.4	100	100	96.9	100	90.3	87.5	79.8	100	85.4	100	57.1				95.4	92.3	-3.1	0.584	0.769
chr11	1878619	1878620	chr11.1878619..1878620	91.9	92.8	100	100	100	93.3	86.8	89.2	86.4	75	91.7	66.7	50	70	87.3	54.2	48.8	96.3	83.3	85.7	16.7				96.9	73.8	-23.1	0.000233	0.00319				Sig
chr11	1878654	1878655	chr11.1878654..1878655	96.3	89.3	91.7	88.9	87.5	90.9	80.9	83.9	76.5	78.9	55.6	83.3	84	54.5	58.6	66.7	42.7	52.6	76.9						90.7	70.4	-20.3	0.00039	0.00462				Sig
chr11	1878724	1878725	chr11.1878724..1878725	91.7	97.1	86.7	60	100	50	77.3	83.3	73.3	66.7	100	100	88.9	50	72.5	57.1	71.4	88.9	75	60					87.1	74.3	-12.8	0.0324	0.112
chr11	1878758	1878759	chr11.1878758..1878759	82.9	91.4	90.9	85.7	100	66.7	64.9	97.1	76.9	83.3	54.5		33.3	83.3	48	43.5	32	60	55	50					90.2	60.6	-29.6	9.41e-05	0.00164				Sig
chr11	1878806	1878807	chr11.1878806..1878807	96.6	86.8	80	90.9	100	87.5	63.6	83.8	88.2	50	87.5	100	76.9	76.9	73.4	70.2	64.7	55.6	82.2	28.6	83.3			0	90.9	69	-21.9	0.00103	0.00936
chr11	1878809	1878810	chr11.1878809..1878810	90.5	92.2	93.8	92.9	87.5	78.6	71.8	85.4	76.5	57.1	100	100	90	90.9	75	63.2	51	62.5	81	10	80			0	91.4	69	-22.4	0.00118	0.0103
chr11	1878852	1878853	chr11.1878852..1878853	94.1	92.9	73.3	70.6	100	72	91.3	87.1	78.3	100	80	72.7	87.1	93.3	77.5	80.8	77.1	78.6	86.8	61.5	100			58.8	86.2	81.3	-4.9	0.25	0.457
chr11	1878869	1878870	chr11.1878869..1878870	88.3	95.7	89.5	100	91.7	85	85.9	94.8	90.6	75	81.8	83.3	91.2	94.1	62.7	85	73.2	43.7	81.1	33.3	100			100	93	80	-13	0.0284	0.103
chr11	1878894	1878895	chr11.1878894..1878895	89.3	80.8	96.4	86.7	83.3	89.8	91.7	88.3	84.8	90.9	100	100	74.5	58.8	76.4	66.3	60.6	42.3	35.7	12.5	92.3	100		62.5	87.3	73.7	-13.6	0.0413	0.133
chr11	1878957	1878958	chr11.1878957..1878958	88.6	85.7	84	88.9	100	84.5	70.1	92.1	75.8	92.3	60	83.3	30.4	79.2	41.8	33.3	34.4	80.8	43.5	50	88.9	71.4		62.5	89.4	65.2	-24.2	0.000273	0.00358				Sig
chr11	1879015	1879016	chr11.1879015..1879016	100	100	94.4	100	100	96.9	100	88.2	100	100	100		100	100	100	100	100	100	95.2	100	83.3				98.9	97.6	-1.3	0.728	0.87
chr11	1879053	1879054	chr11.1879053..1879054	78.3	90.9	80			90.9	76	93.3					100	100	92.3	78.6	65	50	88.9	100		40			83.1	81.2	-1.9	0.871	0.944
chr11	1879070	1879071	chr11.1879070..1879071	88.2	60	88.9			100	100	100							70	70	100	58.8	85.7			100			79	87.2	8.2	0.694	0.849
chr11	1879145	1879146	chr11.1879145..1879146	83.3	50					50								0	50									66.7	33.3	-33.4	0.102	0.251
chr11	1879232	1879233	chr11.1879232..1879233	88.2	64.3				45.5	85.7	87.5	33.3	40	20		66.7	100	76.5	38.9	32		100	50					76.2	59.7	-16.5	0.153	0.331
chr11	1879275	1879276	chr11.1879275..1879276	89.5	100	85.7	83.3	100	95.5	86.7	94	100		92.3		92.9	100	94.4	67.6	64.9	80	91.3	81.8			100		91.7	88.7	-3	0.409	0.622
chr11	1879277	1879278	chr11.1879277..1879278	97.4	100	66.7	80	100	84	96.6	97.9	100	100	100		85.7	100	89.5	63.9	55.9	100	95	100			100		88.8	91.2	2.4	0.907	0.959
chr11	1879326	1879327	chr11.1879326..1879327	47.3	81.5	72.2	93.3	56.3	73.7	80.4	86.5	64.3	63.6	47.1	20	4	23.5	60.3	32.1	8.3	77.8	3	54.5	100		0		70.1	47	-23.1	0.0383	0.126
chr11	1879368	1879369	chr11.1879368..1879369	94.1	93.7	94.1	100	100	91.7	88.3	87.9	92.9	88.9	100		100	84.6	64.5	87.9	72.1	90.9	51.4	82.4	100		100	100	96.4	87.3	-9.1	0.0438	0.139
chr11	1879375	1879376	chr11.1879375..1879376	90.7	91.3	94.4	100	100	80.6	83.6	75.9	100	100	85.7		88	90.9	86.1	91.5	81.4	100	29.7	82.4	100		100	100	95.3	86.8	-8.5	0.108	0.26
chr11	1879457	1879458	chr11.1879457..1879458	78.1	70.3	82.4	84.6	62.5	83.3	46.4	67.5	83.3	76.9	18.2	28.6	28	61.1	25.3	17.2	15.5	24	36.2	16.7	0			0	75.6	37	-38.6	1.47e-06	7.69e-05				Sig
chr11	1879483	1879484	chr11.1879483..1879484	90.1	85.2	100	75	87.5	88.9	78.2	88.5	100	76.5	57.1	55.6	61.9	63.6	69.3	52.2	50	34.6	77.8	50	0	60		0	87.6	59.1	-28.5	0.000273	0.00358				Sig
chr11	1879520	1879521	chr11.1879520..1879521	78.9	88.4	76.5	84.2	88.9	33.3	78.3	68.1	85	90.9	63.2	72.7	92.9	52	81.8	50	40.4	59.1	81.2	77.8				25	83.4	65.7	-17.7	0.0191	0.0778
chr11	1879628	1879629	chr11.1879628..1879629	87.6	82.2	78.9	85.7	81.3	77.3	60.3	64.9	74.3	60.9	36	53.8	22.2	42.1	61.7	60	36	23.3	74.5	60	27.3	80	72.2		83.1	54.8	-28.3	3.77e-06	0.000154				Sig
chr11	1879633	1879634	chr11.1879633..1879634	90.5	88.1	78.9	95.7	73.3	82.6	68.3	82.4	86.1	88	39.1	69.2	34.5	42.1	47.5	68.8	44.9	33.3	83.7	90	70	100	100		85.3	68.4	-16.9	0.00385	0.0245
chr11	1879640	1879641	chr11.1879640..1879641	94.4	89.9	86.7	100	92.9	72.7	72.1	87.5	74.3	100	73.7	100	65.5	57.9	79.6	69.3	52.4	24.1	86	100	60	50	100		92.8	73.6	-19.2	0.00161	0.0129
chr11	1879652	1879653	chr11.1879652..1879653	94.6	92.3	87.5	94.7	100	68.2	80.6	88.6	97.2	76.2	73.9	100	94.1	94.7	93.7	68.4	91.7	96.2	93	75	90	100	100		93.8	87.9	-5.9	0.143	0.316
chr11	1879656	1879657	chr11.1879656..1879657	98.1	94.3	92.9	100	89.5	81	85.7	83.9	97.2	81	100	100	89.2	85	92.5	91.1	92.4	100	90.9	75	90	100	100		95	90.8	-4.2	0.184	0.373
chr11	1879701	1879702	chr11.1879701..1879702	90.7	91.7	100	77.8	95.2	72.2	67.2	80.6	88.5	100	93.8	100	85.3	77.8	84.5	96.9	71.1	38.9	86.4			100	100		91.1	84	-7.1	0.164	0.345
chr11	1879783	1879784	chr11.1879783..1879784	90.7	89.6	83.3	100	96	90.9	80	91.4	89.5	90	80	100	93.9	75	74.6	51.8	75.3	97.3	75.7		100	100	100		91.9	86.2	-5.7	0.247	0.453
chr11	1879803	1879804	chr11.1879803..1879804	94.8	91.3	83.3	100	84.6	81.8	81	97.2	89.5	92.3	87.5	44.4	91.7	71.4	72.6	85.7	69.4	78.9	47.4	42.9	60	83.3	100		90.8	76.5	-14.3	0.0206	0.0816
chr11	1879838	1879839	chr11.1879838..1879839	77.5	79.2	80	80	86.4	61.5	72.1	93.7	61.1	88.9	33.3	37.5	55.6	94.4	40	32.6	31.2	47.2	40	50		27.3	76.7		80.6	55.5	-25.1	0.00104	0.00943
chr11	1879871	1879872	chr11.1879871..1879872	93.6	95.5	75	100	95	96	96.6	86.5	100	100	100	66.7	97	94.7	93.9	81.8	71.7	42.4	86.5	44.4	100	60	100		91.8	84.3	-7.5	0.184	0.373
chr11	1879875	1879876	chr11.1879875..1879876	100	95.6	100	100	94.7	92	94.8	98	100	100	85.7	66.7	87.1	100	97	87.9	85.2	63.6	100	50	100		100		98.1	88.7	-9.4	0.0296	0.106
chr11	1879890	1879891	chr11.1879890..1879891	85.2	83.3	87.5	60	90	79.2	72.5	72.5	70	85.7	100	42.9	50	87.5	40.6	55.9	37.5	43.7	70.6	25	50		100		81.2	63.7	-17.5	0.0113	0.0531
chr11	1879944	1879945	chr11.1879944..1879945	75	69	57.1	66.7	83.3	43.7	18.2	55.2	100				16.7	57.1	48	50	48.3	37.5	68.4	0	0		4.8	85.7	70.2	42.2	-28	0.00293	0.0202
chr11	1880059	1880060	chr11.1880059..1880060	97.4	91.3	100	62.5	83.3	76.9	96.2	92.3	100				89.7	100	78.6	96	65.6	77.8	87		100	100		80	86.9	88.6	1.7	0.68	0.84
chr11	1880075	1880076	chr11.1880075..1880076	93.2	87	100	100	100	92.9	89.2	97.6	87.5			100	93.3	100	77.3	77.8	80.6	100	100		100	100		43.8	96	89.3	-6.7	0.335	0.551
chr11	1880226	1880227	chr11.1880226..1880227	95.5	97.1	85.7	100	92.3	96.2	93.9	97.6	46.2	90	100	100	92.9	100	90.6	87.7	93	96.4	96.4		80	90			94.1	90.7	-3.4	0.287	0.499
chr11	1880276	1880277	chr11.1880276..1880277	88.5	82	80	92.9	80	78.1	79.5	84.9	37.5	66.7	15.4	100	100	100	83.9	40.5	77.1	71	88.1	60	83.3	59.3	100	100	84.7	75	-9.7	0.13	0.296
chr11	1880329	1880330	chr11.1880329..1880330	88.2	80.9	64.7	84.4	92.9	91.9	67.5	73.3	75.9	71.4	66.7	60	25	50	50.6	30.4	46.3	51.6	80.3	33.3	55.6	11.8	100	72.2	82.2	58.6	-23.6	0.00121	0.0105
chr11	1880417	1880418	chr11.1880417..1880418	89.6	86.5	94.4	95	77.8	79.3	84.5	40.2	90.9	81.8	83.3	100	30	100	67.4	73.2	65.5	57.1	82.5	66.7	100	56	100	57.1	88.7	74.5	-14.2	0.0118	0.0551
chr11	1880442	1880443	chr11.1880442..1880443	82.5	87	95.7	91.9	93.3	89.7	85.5	92.6	96.4	100	72.7	100	60	100	80.4	62.9	70.7	70	85.7	54.5	100	96.3	100	64.7	90.1	83.3	-6.8	0.292	0.504
chr11	1880652	1880653	chr11.1880652..1880653	85.3	88	100	87.5	95.7	74.5	81.8	73.1	81.5	45.5	66.7	58.3	50	50	50.6	17	50	31.8	74.5	70.6	100	10.5	33.3	60	91.3	56.8	-34.5	1.15e-06	6.37e-05				Sig
chr11	1880810	1880811	chr11.1880810..1880811	0	63.2	85.7	76.9	36.8	32.7	27.1	45.8	76.5	66.7	28.6	0	0	50	14.3	0	12.9	0	0	55.6	0	0		0	52.5	22.8	-29.7	0.0736	0.2
chr11	1880983	1880984	chr11.1880983..1880984	92.2	75.6	100	100		94.4	79.2	90.9	100	40	100		94.1	100	86.5	88.9	62.5	91.7	78.9	42.9	100	70.8		100	92	83.6	-8.4	0.558	0.749
chr11	1881117	1881118	chr11.1881117..1881118	84.9	80.3	78.6	80.8	95	77.4	72.1	79.7	76.9	100	63.6		81.6	53.8	64.4	61.4	43.8	70.4	59.6	0	72.7	43.6	100		83.9	65.9	-18	0.00957	0.0473
chr11	1881218	1881219	chr11.1881218..1881219	82.5	79.5	100	81.6	93.3	95	81.3	93.3	84	100	76	50	90.6	66.7	75.3	65.5	33.3	81.5	86.5	52.9	83.3	59.3	100	22.7	87.4	73.5	-13.9	0.0529	0.159
chr11	1881231	1881232	chr11.1881231..1881232	98	96.4	88.6	82.4	97.8	100	89.6	94.8	97.3	100	65.4	71.4	65.7	87.5	91.4	77.6	76.3	90.9	91.7	85	100	53.6	100	90.7	92.6	85.7	-6.9	0.136	0.305
chr11	1881581	1881582	chr11.1881581..1881582	94.4	91.2	89.9	88.6	92.2	72.7	82.4	100	89	93.6	96.3	93.1	100	79.2	87	100	92	94.1	100	78.6	91.3	79.6	100		91.3	90.5	-0.8	0.758	0.889
chr11	1881795	1881796	chr11.1881795..1881796	79.4	63.3	65.5	57.9	78.6	52.8	69	79.1	69.1	79.8	43.8	45.5	43.1	44.3	48.4	36.4	39.2	24.7	50	52	56.8	34.6	64.3	19.6	68.9	50.1	-18.8	0.00622	0.0346
chr11	1882199	1882200	chr11.1882199..1882200	75.5	73.5	80.4	74.5	70.8	72.6	69	80.6	48.1	81.5	87.6	87.8	47.9	70.4	84.2	84.1	74.1	76.1	19.4	75	44.2	74.7	18.4	93.1	74.9	67.8	-7.1	0.265	0.473
chr11	1882266	1882267	chr11.1882266..1882267	63.6	43.7	47.5	70.9	50.5	53.3	63	47.5	39.3	60.9	58.5	38.8	72.5	14.3	39.7	39	3	65.8	71.4	52.5	30.6	45.6	21	49	55.2	45.6	-9.6	0.205	0.401
chr11	1882291	1882292	chr11.1882291..1882292	58.8	51.9	59.8	43.4	52.1	66.2	67.4	80.2	43	63	53.7	65.2	43.1	32.5	48.1	30.5	11.3	26.1	80.6	18.3	38.7	33.6	98.4	38.3	53.2	49.4	-3.8	0.621	0.798
chr11	1882462	1882463	chr11.1882462..1882463	70.2	64.4	70.3	88.3	82.7	70.4	60.3	78	48.4	69.8	33.8	36.6	66.2	28.1	50.7	54.2	24.2	34.8	65	16.2	85.7	27	82.7	84.5	75.2	53.5	-21.7	0.00347	0.0227
chr11	1883306	1883307	chr11.1883306..1883307			87.5	80	100	100			100			40	80	87.5						50		90			89.2	78.2	-11	0.455	0.664
chr11	1883455	1883456	chr11.1883455..1883456	96.6	89.5	90.5	100	90.5	97.8	88.9	82.5	97.1	100	100	95	96.4	100	100	95.8	93.1	100	83.9	100	100	92.9	100	100	93.4	96	2.6	0.561	0.751
chr11	1883544	1883545	chr11.1883544..1883545	91.7	93.5	100	76.5	100	93.3	90.9	92.7	100	80	91.7	84.6	73.2	100	96.1	91.8	89.5	76.9	14.6	80	96	85.3	39.1	100	92.3	82.9	-9.4	0.15	0.326
chr11	1883994	1883995	chr11.1883994..1883995	52.6	69.2	81.8	100	60	41.7	50	61.1	75						41.2	16.7	42.9	42.9	42.9	30				20	72.7	42.2	-30.5	0.00485	0.0289
chr11	1884244	1884245	chr11.1884244..1884245	95	95.2	100	100	75	100	92.9	95.9	87.5		100	83.3	87.5	89.5	100	100	92.7	100	94.4	100	100	100			93	95.2	2.2	0.655	0.822
chr11	1884325	1884326	chr11.1884325..1884326	84.9	89.2	88.5	83.3	82.6	65.5	71.2	91.9	84.2	85.7	60	62.5	85.2	100	93.8	35.2	52.6	35.7	43.5	50	92.9				85.7	69.4	-16.3	0.0172	0.072
chr11	1884341	1884342	chr11.1884341..1884342	27.7	88	100	90.5	86.2	41	26.8	95	57.9	66.7	28.6	37.5	19.4	78.3	94.5	44.3	10.2	42.9	6.1	50	0	83.3			78.5	46	-32.5	0.0117	0.0548
chr11	1884384	1884385	chr11.1884384..1884385	93.3	98.8	100	90.9	83.9	92.9	69.3	90.9	94.4	93.3	100	100	100	100	95.9	45.5	94.9	86.7	82.2	76.9	78.6	100			93.4	88.3	-5.1	0.235	0.438
chr11	1884411	1884412	chr11.1884411..1884412	94.2	94	96.9	100	88.6	100	72.5	89.2	88.2	100	92.9	100	91.4	100	88.9	73	88.9	85.7	91.8	58.3	70	100			94.7	87.7	-7	0.118	0.276
chr11	1884421	1884422	chr11.1884421..1884422	95.7	85.9	93.3	100	84.2	100	78.3	89.9	100	78.6	81.3	100	94.7	95.7	95.6	85.1	89.7	92.9	89.8	64.3	72.7	88.9			91.8	88.1	-3.7	0.573	0.761
chr11	1884430	1884431	chr11.1884430..1884431	95.1	96.7	100	95.2	100	97.7	74.7	88.7	100	80	88.2	100	88.2	95.5	66.7	52.7	96.2	92.9	83	84.6	100	80		60	97.4	85	-12.4	0.00402	0.0252
chr11	1884433	1884434	chr11.1884433..1884434	93.7	96.7	92.9	100	97.2	81	68.5	78.9	81.8	80	73.3	85.7	100	86.4	86.1	79.2	86.8	92.9	81.8	91.7	57.1	60			96.1	80.7	-15.4	0.000275	0.0036				Sig
chr11	1884445	1884446	chr11.1884445..1884446	91.9	93.6	78.6	100	92.5	88.4	52.6	90.5	83.3	78.9	86.7	84.6	75	100	93.5	83.8	96.3	92.9	90.5	100	76.5	100		81	91.3	86.4	-4.9	0.242	0.447
chr11	1884447	1884448	chr11.1884447..1884448	90.6	96.7	89.3	95.5	94.9	100	53.1	79.7	85	73.7	84.6	100	100	100	91.5	83.8	92	92.3	88.1	84.6	100	83.3		25	93.4	84.3	-9.1	0.0794	0.211
chr11	1884459	1884460	chr11.1884459..1884460	92.3	96	92.9	100	87.2	100	79.6	95	90.9	94.7	90.9	91.7	97.1	100	96.2	74.7	96.3	92.9	100	100	100	63.6		100	93.7	92.4	-1.3	0.81	0.915
chr11	1884467	1884468	chr11.1884467..1884468	85	82.7	100	95.8	83.8	87.5	54.7	78	85.7	65	57.1	63.6	100	75	91.4	14	70.7	75	84.1	92.9	31.3	63.6		80	89.5	70.5	-19	0.0108	0.0515
chr11	1884517	1884518	chr11.1884517..1884518	97.1	93.1	92.3	100	100	100	85.4	98.9	100	95.2	100	100	100	94.7	93.3	95	97.7	100	23.8	100	100	50		100	96.5	90.8	-5.7	0.211	0.409
chr11	1884625	1884626	chr11.1884625..1884626	83.9	81.2	87.5	100	100	29.5	61.7	85	92.6	42.9	75	78.9	83.3	88.2	67.5	87	87.6	30	87.4	66.7	77.8	68	100	9.1	90.5	69.4	-21.1	0.00687	0.0373
chr11	1884664	1884665	chr11.1884664..1884665	72.9	58.8	52.6	80	84	25	46.5	75.8	44.8	0	62.5	72.7	25.8	50	34.4	64.7	78.8	68.3	83.6	78.6	14.3	57.9	100	98.5	69.7	57	-12.7	0.186	0.376
chr11	1884668	1884669	chr11.1884668..1884669	69.3	26.6	40	36.4	83.3	25	28.4	71.6	22.2	11.1	41.7	44.4	18.2	22.7	6	9.8	48.3	31.8	79.7	58.8	28.6	55	100	4.5	51.1	37.3	-13.8	0.213	0.41
chr11	1884793	1884794	chr11.1884793..1884794	71.2	75.6	75	67.6	76.9	69.6	39.1	67.8	61.5	5.9	29.4	66.7	78.8	64.3	61.2	78.9	46.2	28	81.3	85.7	78.6	33.3	100	31.3	73.3	58.3	-15	0.054	0.161
chr11	1884807	1884808	chr11.1884807..1884808	77.2	87.1	90.9	85.3	85.7	33.3	55.7	80	67.5	23.5	42.9	85.7	76.9	100	86.3	82	83.1	60	80.9	66.7	90.9	62.5	100	27.4	85.2	68.7	-16.5	0.0258	0.0958
chr11	1884810	1884811	chr11.1884810..1884811	72	68.5	61.5	57.6	76.9	47.4	34.5	53.6	20.5	5.9	35.7	83.3	69	27.3	54.3	77.5	82	70.6	74.6	31.3	72.7	66.7	100	0	67.3	53	-14.3	0.1	0.248
chr11	1884825	1884826	chr11.1884825..1884826	60.2	58.8	63.6	66.7	73.3	47.1	13	30.3	15	6.3	44.4	77.8	53.6	7.1	37.8	8.1	73.1	40	5	52.9	44.4	22.2	0	0	64.5	30.4	-34.1	5.62e-05	0.00112				Sig
chr11	1884828	1884829	chr11.1884828..1884829	33.3	36.6	66.7	15.4	33.3	38.9	28.6	43	7.5	5.9	52.6	88.9	76.9	0	51.4	42.2	84.8	46.7	10	82.4	20	0	100	28.1	37.1	42.5	5.4	0.363	0.579
chr11	1884830	1884831	chr11.1884830..1884831	79	62.6	70	92	71.4	42.1	41.1	53.1	30	7.7	41.2	88.9	31	28.6	55.4	3.7	77.9	57.1	12.3	50	40	44.4	100	19.2	75	43.4	-31.6	0.000339	0.00417				Sig
chr11	1884843	1884844	chr11.1884843..1884844	26.9	27.2	50	11.1	21.4	19	18.3	16.7	15.6	10	31.3	31.6	30.8	6.3	50.7	40.3	47.4	12.5	5.3	53.3	30	57.1		0	27.3	26.5	-0.8	0.932	0.969
chr11	1884861	1884862	chr11.1884861..1884862	50.6	45.3	50	54.2	40	31.8	13.7	18.4	23.3	0	20	38.9	20.8	0	24.2	16.2	25.7	6.2	3.9	11.8	0	71.4	0	21.4	48	18.3	-29.7	9.86e-06	0.000314				Sig
chr11	1884878	1884879	chr11.1884878..1884879	18.3	9.2	0	11.1	31.3	5.6	1.5	3.8	3.1	0	0	43.8	0	0	1.9	4.5	3.7	0	0	0	0	14.3	0	0	14	4.3	-9.7	0.0257	0.0957
chr11	1884882	1884883	chr11.1884882..1884883	29.4	12.5	0	30	33.3	0	7.9	12	9.7	0	7.1	11.8	0	0	2	5.1	11.7	0	0	0	12.5	14.3	0	0	21	5	-16	0.00266	0.0188
chr11	1884886	1884887	chr11.1884886..1884887	14.9	10.7	28.6	15.8	26.7	5.6	1.6	5.4	7.4	0	13.3	41.2	0	0	4.3	4.9	2.4	6.2	0	0	0	0	0	0	19.3	4.9	-14.4	0.0141	0.0625
chr11	1884899	1884900	chr11.1884899..1884900	1.6	0	0	0	6.7	0	1.6	1.3	0	0	0	0	0	0	0	0	0	17.6	2.5	0	0	0	0	0	1.7	1.2	-0.5	0.802	0.911
chr11	1884986	1884987	chr11.1884986..1884987	22.2	4.2	10.5	46.7	15	0	7.6	3	0	0	7.1	16.7	0	0	3.9	0	3.8	3.6	0	0	0	0	0		19.7	2.5	-17.2	0.00786	0.0411
chr11	1884988	1884989	chr11.1884988..1884989	26.3	9.2	5.3	35	36.8	0	8.7	8.2	27.3	0	0	8.3	0	0	5.3	0	1.2	3.6	0	0	0	0	0		22.5	3.5	-19	0.0032	0.0215
chr11	1885010	1885011	chr11.1885010..1885011	30.6	19.8	9.5	47.1	53.3	0	11	8.7	3.6	0	7.1	6.7	0	0	2.2	0	5.6	19.2	1.8	33.3	0	0			32.1	5.8	-26.3	0.00044	0.00506
chr11	1885077	1885078	chr11.1885077..1885078	64.6	72.6	100	73.7	87.5	37.5	48.7	55.9	48.4	0	37.5	11.1	6.5	80	81.7	47.9	53.6	16.7	71.9	72.7	0	39.3	100	60	79.7	45.8	-33.9	0.000524	0.00575
chr11	1885088	1885089	chr11.1885088..1885089	75	67.3	61.9	61.9	76.5	29.2	42.5	60.4	53.6	0	43.8	9.1	0	84.6	70.7	56.1	38.9	16.7	77.2	91.7	0	44.4	0	0	68.5	37.8	-30.7	0.00101	0.00926
chr11	1885097	1885098	chr11.1885097..1885098	80	81.2	79.2	95	68.8	43.7	51.4	71.8	70.8	0	29.4	0	0	87	72	54.2	56.3	10	65.4	66.7	10	92.6	100	0	80.8	46.4	-34.4	0.000195	0.0028				Sig
chr11	1885238	1885239	chr11.1885238..1885239	73	48.4	77.8	55.6	81.8	8	23.1	73.9	28.6	27.3		42.9	0	75	33.3	16.7	39.1	22.2	9.1	0		6.7	33.3		67.3	27.4	-39.9	1.45e-05	0.000414				Sig
chr11	1885273	1885274	chr11.1885273..1885274	75	87.5	80	100	87.5	70	20	60		57.1	20	50	62.5	77.8	66.7	70	100	61.5	62.5	28.6		100			86	60.4	-25.6	0.00262	0.0185
chr11	1885401	1885402	chr11.1885401..1885402	90	100	90	86.2	80	66.7	52.9	76	70.2	79.3	50	50	72	82.8	81.8	32	42.9	60	83.3	72	73.1	97.9		25	89.2	64.9	-24.3	0.00029	0.00373				Sig
chr11	1885406	1885407	chr11.1885406..1885407	90	78.9	87.1	83.3	93.5	68.1	38.1	73.1	56.3	90.3	58.3	64	48	80.6	70.8	32	57.1	74.3	75	38.5	57.7	93.5		25	86.6	61.1	-25.5	9.37e-05	0.00164				Sig
chr11	1885421	1885422	chr11.1885421..1885422	84	76	93.8	88.9	90.6	81.4	50	80	60.4	91.4	61.5	26.7	65.5	77.1	53.3	25.9	28	33.3	53.8	81.5	62.1	31.4		14.3	86.7	54.3	-32.4	3.57e-06	0.000148				Sig
chr11	1885440	1885441	chr11.1885440..1885441	86.7	97.2	97.2	97.3	94.6	87.7	72.4	81.8	79.3	95.2	59.5	32.3	100	82.1	81.8	71.9	62.1	57.1	93.3	77.8	69.7	59.6		71.4	94.6	74.2	-20.4	7.39e-05	0.00138				Sig
chr11	1885457	1885458	chr11.1885457..1885458	88.4	85.4	97	95.3	97.4	83.8	64.5	90.9	75.4	87.5	60	23.3	97.5	70.5	95	67.6	69.4	52.8	94.7	73.1	70.6	84		66.7	92.7	73.7	-19	0.000861	0.00829
chr11	1885486	1885487	chr11.1885486..1885487	94.2	93.5	93.3	100	93.8	88.1	70.3	72.3	70.8	80.4	56.1	34.5	69	88.9	88.9	42.5	80.5	42.1	52.2	57.1	84.4	18.9		77.8	95	65.3	-29.7	2.23e-07	1.91e-05				Sig
chr11	1885504	1885505	chr11.1885504..1885505	86.3	86	90.3	84.4	90	80.9	47.5	79.6	53.3	82.9	31.6	40.7	73.8	75	89.8	31.8	59.1	11.8	17.9	47.6	66.7	17.1		72.7	87.4	54.4	-33	3.11e-06	0.000134				Sig
chr11	1885508	1885509	chr11.1885508..1885509	72.6	74.5	71.4	78.4	89.7	63.1	58.1	71.2	57.1	84.6	30.6	25	40.9	81.8	87.5	34.1	53.7	30.3	34.6	52.9	71	24.2		91.3	77.3	55.1	-22.2	0.003	0.0205
chr11	1885511	1885512	chr11.1885511..1885512	86.3	87.2	88.9	85.7	86.7	72.3	64.3	81.6	59.1	82.1	45.9	36	71.4	85	85.1	30.2	51.2	19.4	53.6	58.8	82.8	28.6		90.9	87	61	-26	6.76e-05	0.00129				Sig
chr11	1885536	1885537	chr11.1885536..1885537	84.9	92.6	95	81.8	88.9	92.4	62.8	85.1	78.6	87.9	66.7	33.3	66.7	87.1	94	46.2	61.7	77.3	63	66.7	87.5	27.3		65.4	88.6	69.4	-19.2	0.00194	0.0148
chr11	1885569	1885570	chr11.1885569..1885570	84.8	85.4	83.3	95.5	61.9	80.8	63.2	83.3	50	60	42.9	45.5	59.3	65.2	48.1	25.6	48.8	20	60.7	72.7	66.7	19.4		12.9	82.2	51.4	-30.8	2.24e-05	0.000576				Sig
chr11	1885581	1885582	chr11.1885581..1885582	93.2	95.1	81.8	89.5	94.1	75.6	68.4	83.8	60	70.6	66.7	50	69.2	80	57.4	15.6	66.7	71.4	66.7	72.7	73.3	24.1		31	90.7	61.3	-29.4	2.73e-07	2.23e-05				Sig
chr11	1885584	1885585	chr11.1885584..1885585	91.5	90.7	76.9	90.9	94.4	89.4	69.4	86.1	54.5	84.2	60	50	79.3	94.4	64.6	41.2	67.5	53.3	68	72.7	56.3	32.4		18.2	88.9	63.4	-25.5	3.25e-05	0.000749	-14.7	-28.4	-63.6	Sig&Sign
chr11	1885644	1885645	chr11.1885644..1885645	88	93.3	100	93.8	100	77.4	58.6	80	75	90.9	64.3	60	90	90.9	64.9	75.7	81.5	50	78.9	81.8	100	55.2		86.2	95	75.6	-19.4	0.000272	0.00357				Sig
chr11	1885651	1885652	chr11.1885651..1885652	95.7	96.4	100	100	88.9	93.3	64.5	69	100	100	69.2	90	95	100	87.1	39.5	87.5	70	80	90.9	100	46.7		96.4	96.2	82.2	-14	0.00609	0.0342
chr11	1885658	1885659	chr11.1885658..1885659	95.7	96.3	100	82.4	100	100	75	74.1	100	100	60	90	90	87.5	81.5	74.3	85.7	66.7	76.5	90	100	27.6		96.2	94.9	82	-12.9	0.0162	0.069
chr11	1885687	1885688	chr11.1885687..1885688	82.5	96	100	100	94.7	86.2	66.7	64.5	70	90	46.7	54.5	76	66.7	76.2	26.5	65	62.5	56.3	53.8	87.5	66.7	100	100	94.6	69.3	-25.3	9.7e-06	0.000312				Sig
chr11	1885739	1885740	chr11.1885739..1885740	89.1	90	93.8	81.8	87.5	78.4	63.3	68.9	52.4	68.8	45.5	30.8	90	30	61.1	69.7	60	36	40	40	85.7	18.8	100		88.4	57.7	-30.7	1.59e-06	8.21e-05				Sig
chr11	1885752	1885753	chr11.1885752..1885753	92.7	97	100	100	100	92.1	71.4	73.5	69.6	85.7	72.7	84.6	92.6	66.7	83.8	80.6	72.4	92	55.6	66.7	80	44.4	100		97.9	76.9	-21	3.41e-06	0.000143				Sig
chr11	1885754	1885755	chr11.1885754..1885755	93.2	100	88.2	100	95.2	84.4	71.4	70.8	68.2	66.7	70	84.6	85.7	83.3	89.2	87.9	85.2	88	62.1	68.8	83.3	47.1	100		95.3	77.6	-17.7	5.94e-05	0.00117				Sig
chr11	1885780	1885781	chr11.1885780..1885781	88.9	97	100	94.4	90	81.1	62.5	69.2	81.8	83.3	80	80	88.5	100	87.2	54.1	71.9	76.9	56.3	46.2	57.1	73.7	100		94.1	75	-19.1	8.25e-05	0.00149				Sig
chr11	1885803	1885804	chr11.1885803..1885804	86.8	96.8	81.8	76.9	100	87.1	65.6	70.2	71.4	77.8	83.3	76.9	95.7	87.5	82.5	66.7	73.1	78.3	62.1	50	75	85	0	40	88.5	69.9	-18.6	0.00457	0.0277
chr11	1885826	1885827	chr11.1885826..1885827	81.5	86.4	100	62.5	100	88	60	64.7	83.3	71.4	28.6	15.4	68.4	72.7	86.1	37.9	57.7	57.1	57.1	70	71.4	55.6	100	20	86.1	61.3	-24.8	0.000875	0.00838
chr11	1885863	1885864	chr11.1885863..1885864	95.7	94.7	100	100	100	71.4	65.4	77.4	69.6	54.5		61.5	66.7	100	95.8	42.1	84.2	83.3	63.6	33.3	66.7	25			98.1	66.3	-31.8	4.93e-07	3.48e-05				Sig
chr11	1886001	1886002	chr11.1886001..1886002	91.7	90.9	100	100	90	81.1	91.9	91.2	75	92.9	100	60	85.2	88.2	86	55.8	97.9	51.6	90.9	90		34.6	0	51.6	94.5	73.5	-21	0.00169	0.0134	-9.5	-15.8	-65.8	Sign
chr11	1886016	1886017	chr11.1886016..1886017	87.3	84.7	83.3	66.7	90	81.8	78.9	91.2	55.6	91.7	66.7	33.3	52	52.6	71.1	46.3	70	18.5	66	30	66.7	40	0	29	82.4	54.8	-27.6	0.000244	0.00328				Sig
chr11	1886028	1886029	chr11.1886028..1886029	81.7	88.2	100	72.2	100	71.4	90.9	91.7	60.9	72.7	54.5	75	65.2	92.9	77.3	63.4	79.2	64	91.7	37.5	100	72.2	100	100	88.4	76.9	-11.5	0.137	0.306
chr11	1886103	1886104	chr11.1886103..1886104	87	87.8	94.4	90.9	100	71.4	46.9	89.5	52.9	80	33.3	66.7	40.7	66.7	24.5	30.2	61.5	0	36.4		66.7	10.3	0	0	92	43.2	-48.8	4.65e-09	9.95e-07	-31.1	-55.5	-88.6	Sig&Sign
chr11	1886218	1886219	chr11.1886218..1886219	97.1	94.7	76.9	100	100	70.8	66.7	71.8	47.1	53.8	77.8	60	78.3	58.8	82.9	78.8	87.1	83.3	79.3	87.5	68.8	44.4	100		93.7	72.1	-21.6	3.1e-05	0.000725				Sig
chr11	1886226	1886227	chr11.1886226..1886227	91.7	87.8	80	78.9	89.5	52.1	61.8	61.5	41.2	28.6	88.9	59.1	81.8	47.1	86	77.8	79.4	50	64.3	87.5	68.8	40.9	79.3		85.6	64.2	-21.4	0.000293	0.00376				Sig
chr11	1886243	1886244	chr11.1886243..1886244	90.7	95	100	89.5	90.9	85.4	78.4	86.4	100	85.7	77.8	95.7	89.5	66.7	82.2	65.7	88.9	40.9	89.3	55.6	94.7	80	100		93.2	81.3	-11.9	0.0271	0.0993
chr11	1886322	1886323	chr11.1886322..1886323	95.1	90.6	100	100	90.5	61.9	71.7	84.9	78.9	81.8	63.6	62.5	79.1	44.4	50	63.6	80.8	38.9	65.5	38.5	86.7	10	66.7		95.2	62.8	-32.4	1.62e-07	1.5e-05				Sig
chr11	1886386	1886387	chr11.1886386..1886387	77	66.7	71.4	78.6	75	78.6	36.3	74.7	64	80	44.4	16.7	52.8		83.3	63	47.9	37.5	3.4	8.3	72.2	31.6	100		73.7	52.6	-21.1	0.0189	0.0771
chr11	1886408	1886409	chr11.1886408..1886409	88	91.6	100	100	100	85.2	74	82.9	84.6	91.7	73.7	58.3	82.9	62.5	90.8	59.4	74.1	46.7	85.1	18.2	84.6	35	100	37.5	95.9	69.9	-26	5.39e-05	0.00109				Sig
chr11	1886411	1886412	chr11.1886411..1886412	89.1	80.6	85	88.9	68.8	84	72	72.3	69.2	92.3	47.4	80	86.5	70	86.5	64.1	70.2	45.5	80.9	9.1	69.2	0	100	42.9	82.5	65.4	-17.1	0.0317	0.111
chr11	1886443	1886444	chr11.1886443..1886444	56.6	83	100	100	100	88.5	69.3	79.5	80.8	72.7	77.8	63.6	64.5	46.2	90.7	65.8	77	80	71.6	40	45.5	43.5	100	0	87.9	66.2	-21.7	0.0556	0.165
chr11	1886563	1886564	chr11.1886563..1886564	89.7	98.6	87.5	86.7	73.3	81	76.7	89.9	61.1		100	84.6	80	76.5	88.9	87.5	91.7	79.2	81.4	44.4	100	45		20.7	87.2	75.8	-11.4	0.0375	0.124	-5.9	-5.3	-54.3	Sign
chr11	1886589	1886590	chr11.1886589..1886590	81.4	86.3	95.7	100	78.6	69.6	79	84.1	83.3	57.1	66.7	73.3	93.1	62.5	69.7	48.3	75.6	63.6	81.8	90.9	66.7	100		96.4	88.4	75.7	-12.7	0.059	0.172
chr11	1886611	1886612	chr11.1886611..1886612	95.4	92.5	92.6	100	87.5	85.7	88.9	83.8	57.1	100	77.8	80	82.8	92.9	77.9	60.3	87.5	83.3	87.3	100	88.9	30		12.9	93.6	76.5	-17.1	0.0022	0.0162	-10.4	-10	-72.2	Sign
chr11	1886620	1886621	chr11.1886620..1886621	98.3	94.1	83.3	88.9	92.3	100	89.5	92.5	78.6	100	66.7	85.7	84.6	80	88.2	63	86.9	58.1	87.5	90.9	100	100		13.9	91.4	81.5	-9.9	0.0511	0.155
chr11	1886642	1886643	chr11.1886642..1886643	93.1	90.8	95.5	93.3	100	72.2	89.4	93.2	69.2	100	87.5	100	96.3	100	93.7	88.5	93.6	96.7	74.5	83.3	100	100		6.1	94.5	85.8	-8.7	0.132	0.299
chr11	1886660	1886661	chr11.1886660..1886661	92.7	89.7	100	100	100	100	87.5	91.2	83.3	33.3	85.7	100	96.3	92.9	88.9	38.5	90.1	100	86.3	85.7	100	100		25	96.5	82.5	-14	0.0401	0.13
chr11	1886741	1886742	chr11.1886741..1886742	92.9	93.1	75	88.9	91.7	66.7	92.2	88.2	90	89.5	83.3	80	82.8	83.3	93.1	83.3	95.5	97.3	80.9	92.3	100			66.7	88.3	86.2	-2.1	0.576	0.764
chr11	1886747	1886748	chr11.1886747..1886748	98.2	95	94.7	90	100	100	95.1	97	100	94.7	100	76.9	74.2	100	96.6	94.2	98.3	97.1	97.6	90.9	100			100	95.6	94.9	-0.7	0.718	0.865
chr11	1886753	1886754	chr11.1886753..1886754	94	93.1	100	90.9	100	100	94.5	93.7	70	100	95	75	87	100	91.1	84.3	96.6	97.2	92.5	87.5	100			100	95.6	92	-3.6	0.449	0.658
chr11	1886766	1886767	chr11.1886766..1886767	88.7	85.7	100	90.9	100	95.5	91.1	90.3	80	85	94.4	88.9	66.7	64.3	98.4	88.5	94.7	90.6	91.5	21.4	63.6			34.8	93.1	78.8	-14.3	0.0479	0.148
chr11	1886775	1886776	chr11.1886775..1886776	95.8	50	50	0	100	30	39.6	53.1	78.6	19	94.7	30	52.4	28.6	81.7	40.8	91.4	0	92.7	25	62.5		0	10	59.2	46.1	-13.1	0.388	0.603
chr11	1886780	1886781	chr11.1886780..1886781	98.2	98.1	93.8	90	100	100	94.8	96.8	100	61.1	100	90	91.3	100	94.9	91.7	91.9	96.7	97.6	54.5	100		100	10.5	96	87.3	-8.7	0.0533	0.16
chr11	1886783	1886784	chr11.1886783..1886784	94.3	90.9	92.9	88.9	100	86.4	90.2	90.8	77.8	76.2	100	85.7	85.7	100	92.4	92.3	91.8	85.3	84.3	42.9	90		100	100	93.4	87.3	-6.1	0.194	0.386
chr11	1886799	1886800	chr11.1886799..1886800	94.2	96.7	100	100	93.8	87.5	98.3	86.2	100	100	93.3	89.5	41.4	81	91.2	88.5	98.3	87.1	96.1	86.7	100		100	5.3	96.9	85	-11.9	0.0308	0.109
chr11	1886808	1886809	chr11.1886808..1886809	94.6	94.9	93.8	100	93.8	94.6	94.9	95.2	70	100	100	90	93.1	94.7	93.8	94.5	93.8	82.8	94.9	78.9	100		100	10.5	95.4	87.9	-7.5	0.143	0.316
chr11	1886822	1886823	chr11.1886822..1886823	90.2	96.7	94.1	80	75	97.1	96.2	93.2	90	77.3	100	82.4	94.1	88.9	90.3	95	94.6	92.9	98.1	82.4	66.7		100	5.9	87.2	85.8	-1.4	0.663	0.829
chr11	1886825	1886826	chr11.1886825..1886826	90.3	95	90	90	88.2	86.8	94.4	83.9	83.3	86.4	73.3	70.8	75.8	82.4	83.3	83.9	91.5	82.1	56.7	84.2	85.7		5.3	5.9	90.7	73.1	-17.6	0.00486	0.0289	-8.8	-9.6	-85.1	Sign
chr11	1886867	1886868	chr11.1886867..1886868	89.7	82.8	92.6	88.9	60	76.2	78	83.9	92.9	80	88.2	71.4	73.3	77.8	74.4	73.2	70.4	20	50	58.3	62.5	33.3	94.4	100	82.8	71.5	-11.3	0.068	0.19
chr11	1886883	1886884	chr11.1886883..1886884	100	93.1	88.9	100	93.3	97.6	91.9	96.5	100	100	93.8	94.7	93.3	100	84.3	84.4	92.4	89.5	93	95.5	90.9	45.5	100	100	95.1	91.8	-3.3	0.464	0.671
chr11	1886889	1886890	chr11.1886889..1886890	97.1	93.5	88	88.9	91.7	97.6	93.2	89.7	84.6	100	100	100	89.7	100	89.7	83.1	97	88.9	95.9	85.7	91.7	45.5	100	11.1	91.8	86.5	-5.3	0.232	0.434
chr11	1886892	1886893	chr11.1886892..1886893	94.4	96.8	87.5	91.7	93.8	83.7	94.9	98.3	71.4	87.5	100	94.1	81.5	100	92.2	87.3	91.9	87.5	100	95.2	100	40	100	10.5	92.8	85.1	-7.7	0.131	0.296	-2.7	0.6	-42.7	Sign
chr11	1886906	1886907	chr11.1886906..1886907	97.1	100	86.4	100	100	88.9	96.3	95.3	92.3	100	76.9	100	92	96	96	94.4	98.4	73.7	96.5	72.7	100	50	100		96.7	90	-6.7	0.112	0.267
chr11	1886909	1886910	chr11.1886909..1886910	94.7	90.2	85.7	92.9	100	94.4	79.6	92.2	71.4	88.9	83.3	93.3	77.8	88.9	91.9	84.1	94.2	72.2	94.8	85.7	90.9	45.5	100		92.7	85	-7.7	0.129	0.294
chr11	1886941	1886942	chr11.1886941..1886942	96.2	94.4	85	100	100	93.9	90	90.7	100	77.8	90	90.9	75	60	80.3	77.8	89.2	43.5	53.1	92.9	100	36.4			95.1	78.9	-16.2	0.00279	0.0194
chr11	1887017	1887018	chr11.1887017..1887018	84.3	90.2	53.8	88	92.9	95.7	87	76.3	54.2	76.9	66.7	100	73	80.8	85.1	70.2	85.9	52.6	90.7	75	90.9	23.5	0	70.4	81.8	71.3	-10.5	0.0904	0.23	-2.9	-3.2	-50.5	Sign
chr11	1887029	1887030	chr11.1887029..1887030	85.4	85.1	100	100	64.7	72	82.8	79.3	83.3	69.2	100	72.7	28.9	82.8	74.5	37.9	68.8	34.2	70.7	68.8	72.7	29.4	0	61.3	87	62.6	-24.4	0.00179	0.0139
chr11	1887098	1887099	chr11.1887098..1887099	91.8	93.3	92.9	96.7	90	88.2	84.3	83	79.4	68.4	83.3	90.9	71	91.3	69.5	67.1	83.2	75	60	45	95	30	100	68.4	92.9	75.4	-17.5	0.000403	0.00475				Sig
chr11	1887158	1887159	chr11.1887158..1887159	92.1	92.9	90	87.9	100	64.3	84	88.1	69	50	100	73.3	63.3	76.2	70.9	36.6	84.1	38.2	60.3	62.5	94.4	66.7	100	40	92.6	69.6	-23	6.26e-05	0.00122				Sig
chr11	1887332	1887333	chr11.1887332..1887333	94.1	94.7	93.3	93.1	82.4	92.2	96.9	94.3	100	92.9	88.9	89.5	85.7	95.7	92.6	84	94.5	93.9	84.9	62.5	93.8	100	100	0	91.5	86.4	-5.1	0.246	0.452
chr11	1887349	1887350	chr11.1887349..1887350	95	90.2	94.1	100	95	96.6	92.9	93.7	100	100	89.5	86.2	80.3	95.2	90.7	77.8	89.5	82.6	80.7	45.5	100	13.3	9.1	0	94.9	74.9	-20	0.00597	0.0337	-2.1	-13.9	-87.4	Sign
chr11	1887497	1887498	chr11.1887497..1887498	95.6	94.6	100	100	92.3	93.8	91.6	97.8	95.7	100	88.9	92.6	96.3	93.8	92.8	84.5	94.3	59.4	81.8	72.7	83.3	100			96.5	89.4	-7.1	0.0729	0.199
chr11	1887504	1887505	chr11.1887504..1887505	95.2	96.3	100	86.4	100	89.6	70.9	95.7	85.7	100	81.3	70.4	88.9	70.6	89.4	97.1	87.1	56	72.7	60	100	60.7		100	95.6	82	-13.6	0.00346	0.0227
chr11	1887531	1887532	chr11.1887531..1887532	91.3	47.2	25	0	100	43.9	87.7	38.5	100	50	100	39.3	97.9	22.2	96.6	63.6	87.2	0	94	90.9	54.5	37.9		85.7	52.7	66.1	13.4	0.48	0.685
chr11	1887535	1887536	chr11.1887535..1887536	94.4	93	90.9	100	91.7	94.4	78.9	85.5	94.4	92.9	88.2	32	95.6	56.3	89.4	84.6	76.4	52	77.4	72.7	81.8	20.7		100	94	76.3	-17.7	0.00136	0.0114
chr11	1887650	1887651	chr11.1887650..1887651	93.4	93	88.9	80	88.9	76.3	82.7	75.4	72.7	100	57.1	100	86.2	33.3	88.4	71.4	56.3	15.4	86.8	72.2	83.3			69.2	88.8	72.2	-16.6	0.00347	0.0227
chr11	1887688	1887689	chr11.1887688..1887689	91.2	86.7	100	100	88.9	82.2	84.6	91.8	88	75	66.7	22.2	87.5	75	92.6	81	64.3	46.7	78.3	88.9	100	20		100	93.4	74.7	-18.7	0.00605	0.034
chr11	1887712	1887713	chr11.1887712..1887713	93.4	94.5	100	100	100	93.6	82	92.1	86.4	100	83.3	57.1	80	84.2	83.3	86.4	85.4	57.1	88.6	100	100	100		100	97.6	86.6	-11	0.00963	0.0476
chr11	1887740	1887741	chr11.1887740..1887741	97.3	94.4	94.7	81.8	94.7	95.6	84.5	93.4	85.2	100	100	83.3	94.1	94.7	88.2	80.8	90.9	85	72.5	100	83.3	66.7		83.3	92.6	87.9	-4.7	0.115	0.271
chr11	1887894	1887895	chr11.1887894..1887895	89.1	89.8	84.6	93.8	100	86.7	38.8	80.4	76.9	50	50	50	38.9	28.6	67.8	72.2	34.4	19	51.3	0		85.7			91.5	51.9	-39.6	2.16e-07	1.87e-05				Sig
chr11	1887917	1887918	chr11.1887917..1887918	98.2	94	93.3	77.3	90	88.6	72.9	94.3	94.7	63.6	75	85.7	71.4	85.7	82.5	59.5	50	72.7	69	55.6		87.5			90.6	75.5	-15.1	0.00484	0.0288
chr11	1888032	1888033	chr11.1888032..1888033	69.6	69.6	68.8	96.6	33.3	67.9	55.4	58.4	77.8	100	41.7	58.3	31.3	25	41.6	40.8	14.5	33.3	58.8	52.2	50	0		11.1	67.6	45.5	-22.1	0.00709	0.0381
chr11	1888064	1888065	chr11.1888064..1888065	89.7	86.1	100	100	76.5	81.5	75	96.4	94.1	70	93.3	85.7	92.3	87.5	90.4	56.6	75.4	44.4	95.5	50	100	50			90.5	78.7	-11.8	0.0663	0.186
chr11	1888094	1888095	chr11.1888094..1888095	88.1	80.5	100	100	93.8	66.7	78.9	87.8	87.5	85.7	64.7	38.1	27.3	66.7	40	51.4	32.9	21.1	61.2	50	66.7	42.9			92.5	57	-35.5	1.38e-06	7.32e-05				Sig
chr11	1888108	1888109	chr11.1888108..1888109	90.7	84.6	85.7	79.2	93.8	69.7	60.9	89.9	95	100	76.5	27.8	35.7	90.9	43.5	51.9	48.7	36.4	71.2	63.2	88.9	33.3			86.8	63.7	-23.1	0.000854	0.00825
chr11	1888115	1888116	chr11.1888115..1888116	90.5	86.1	81.8	64	85.7	63.6	66.2	90.9	100	100	81.3	36.8	38.5	47.8	62.9	73.2	53.9	61.1	77.8	50	88.9				81.6	68.3	-13.3	0.0387	0.127
chr11	1888152	1888153	chr11.1888152..1888153	94.7	91.8	82.6	100	93.3	85.3	66.2	85.7	71.4	83.3	82.4	100	71.4	56	87	53.6	76.4	100	86.2	85	40	40			92.5	74.7	-17.8	0.00307	0.0208
chr11	1888174	1888175	chr11.1888174..1888175	96	94.2	81.8	76.2	93.3	41.4	43.5	73	56.3		64.7	85	35.7	12.5	52.3	60.8	56	50	68.5	69.2		80			88.3	56.6	-31.7	3.66e-07	2.78e-05				Sig
chr11	1888190	1888191	chr11.1888190..1888191	89.2	88.5	88.9	71.4	100	47.8	52.9	86.3	52.4	100	80	58.8	57.1	31.8	32	65.2	60.6	28.6	50	76.5					87.6	58.7	-28.9	2.65e-05	0.000647				Sig
chr11	1888231	1888232	chr11.1888231..1888232	97.5	89.3	90	100	66.7	80	95.6	89.7	68.8	91.7	91.7	100	88.2	84.6	89.7	87.3	82.8	86.7	82.5	80	100	100			88.7	88.2	-0.5	0.503	0.705
chr11	1888233	1888234	chr11.1888233..1888234	82.1	78.6	85	92.9	77.8	61.9	86	88.1	66.7	69.2	66.7	66.7	62.5	64.3	81.7	78	60	17.6	71.1	41.2	83.3	5.9			83.3	63	-20.3	0.0078	0.0408
chr11	1888288	1888289	chr11.1888288..1888289	90.1	74.4	78.6	93.3	92.3	96	72.7	93.7	75	100	100	80	57.1	66.7	94.3	68	53.8	58.3	80.9	73.3	100	100			85.7	80.6	-5.1	0.398	0.613
chr11	1888290	1888291	chr11.1888290..1888291	87.5	72.1	92.3	100	92.9	66.7	60.9	82.3	73.3	53.8	44.4	100	23.8	22.2	73.2	37.7	34	50	75	64.3	66.7	6.3		0	89	51.9	-37.1	8.41e-06	0.000282	-30.4	-31.7	-85.8	Sig&Sign
chr11	1888304	1888305	chr11.1888304..1888305	92.1	78.3	90.9	92.9	85.7	82.6	35.6	80	71.4	53.8	88.9	55.6	56.5	53.8	65.4	55.8	32.8	67.9	70.4	25	42.9	11.1		0	88	52.8	-35.2	2.33e-06	0.000109	-23.7	-36.5	-82.4	Sig&Sign
chr11	1888359	1888360	chr11.1888359..1888360	91.4	97.1	91.7	100	100	78.6	63.3	80.5	69	100	100	91.7	81	72.2	86.6	80	78.5	79.3	90.5	71.4	92.3	100		66.7	96	82.3	-13.7	0.00125	0.0107
chr11	1888394	1888395	chr11.1888394..1888395	88.2	84.9	87.5	93.3	92.3	88.2	67.4	87.4	17.9	88.9	42.9	60	72.4	47.4	82.9	61.6	39.8	5.7	72.2	54.5	92.9	100		64.3	89.2	63.7	-25.5	0.000617	0.00646
chr11	1888510	1888511	chr11.1888510..1888511	81.8	81.8	100	77.8	92.3	71.4	47.4	78.4	83.3	100		28.6	41.2	33.3	5.7	34	18.9	0	79.5	43.8	30	0		47.7	86.7	43.7	-43	2.14e-06	0.000102				Sig
chr11	1888555	1888556	chr11.1888555..1888556	95.5	95.7		100	100		89.5	87.5	100	100		100	83.3	63.6	92.6	95.2	93.5	69.2	90.5	83.3	100			100	97.8	89.9	-7.9	0.0887	0.227
chr11	1888606	1888607	chr11.1888606..1888607	72	77.4		100	57.1	64.3	56.3	67.9	53.3	63.6		0	42.9	0	21.1	8	10.3	10	23.1	6.7			0	100	76.6	33	-43.6	2.72e-05	0.000661				Sig
chr11	1888614	1888615	chr11.1888614..1888615	57.6	87.1	100	100	100	27.8	54.5	87.5	23.5	55.6		0	57.1	25	25	7.7	15.9	30	14.8	0			0	0	88.9	26.5	-62.4	1.43e-09	4.03e-07				Sig
chr11	1888627	1888628	chr11.1888627..1888628	94.7	83.3	100	88.9	100	72.2	72.7	83.8	50	88.9	80	16.7	62.5	38.5	27.1	20.7	22.7	27.3	47.6	18.8			0		93.4	45.6	-47.8	2.55e-09	6.23e-07				Sig
chr11	1888674	1888675	chr11.1888674..1888675	78	52	85.7	77.8	50	61.5	40	64.8	29.2	38.5	66.7	5.9	0	15.4	15.9	12.5	7.7	26.7	40.9	0	80		0		68.7	29.7	-39	6.96e-06	0.000245				Sig
chr11	1888796	1888797	chr11.1888796..1888797	78.5	63.4	76.2	79.3		38.1	66.7	78.2	67.9	16.7	29.4	42.9	20	41.2	20.2	18.3	12.5	3.8	50	0	52.9	0		8.7	74.3	31.5	-42.8	7.16e-07	4.61e-05				Sig
chr11	1888811	1888812	chr11.1888811..1888812	68.2	61	42.9	59.3	80	44.4	67.1	61.5	70	40	20	50	23.1	50	28.7	16.1	5.9	3.1	73.2	0	26.3	0		8.3	62.3	32.6	-29.7	0.00137	0.0115
chr11	1888836	1888837	chr11.1888836..1888837	73.6	37.2	85	83.3	40	52.6	45.3	59.5	67.7	50	37.5	42.9	16.1	37.5	33.7	18.5	9.5	9.4	42.9	6.7	45	16.7		12	63.8	33.5	-30.3	0.00127	0.0108
chr11	1888857	1888858	chr11.1888857..1888858	54.8	36.1	63.2	70.4	60	36	37.3	30.7	29.7	85.7	40		25.8	14.3	40.8	28	4.7	12	12.3	13.3	0	0		8	56.9	24.6	-32.3	0.000321	0.00402				Sig
chr11	1888965	1888966	chr11.1888965..1888966	84.6	87.1	100	96	81.3	87.2	76.9	91.1	62.5	80	68.8	50	67.7	68.4	44.4	56.9	44.8	23.9	73.3	75	58.3		0	60	89.8	60.5	-29.3	3.75e-05	0.000832				Sig
chr11	1889036	1889037	chr11.1889036..1889037	33.9	50	53.3	92.3	50	71.4	37.8	27.8	7.1		11.1		16.7	12.5	17.8	6.9	3.2	5.1	11.1	30	20	12.5	0		55.9	18.2	-37.7	0.000107	0.0018				Sig
chr11	1889052	1889053	chr11.1889052..1889053	78.7	64.6	85.7	100	75	73.7	45.2	61.2	75		50		40	33.3	70	38.5	18.2	6.1	45	66.7	0	12.5	100		80.8	46	-34.8	0.000712	0.0072
chr11	1889055	1889056	chr11.1889055..1889056	68.2	66.7	75	100	80	93.8	51.5	55.6	66.7		50		20	27.3	73.8	42.9	17	6.1	68.4	33.3	20	12.5	100		78	46.2	-31.8	0.00321	0.0215
chr11	1889076	1889077	chr11.1889076..1889077	67.4	68.3	87.5	76.5		58.3	66.7	52.2	66.7		55.6		38.9	64.3	65.7	51.9	34	20.6	73.3	21.4	50	12.5	100		74.9	52	-22.9	0.0174	0.0726
chr11	1889178	1889179	chr11.1889178..1889179	92	86.6	81.3	90.5	78.9	95.7	72.7	82.1	70	37.5	37.5	61.5	68	63.6	40.8	17.6	44	50	79.2	52.6	58.3	16.7	100		85.9	58.2	-27.7	4.7e-05	0.000985				Sig
chr11	1889298	1889299	chr11.1889298..1889299	85.2	76.4	93.3	75.7	90	42.9	64.2	85.3	50	74.1	45.5	36.4	9.1	44.4	29.8	23.8	18.5	15	32.8	36.8		0			84.1	38	-46.1	1.35e-08	2.29e-06				Sig
chr11	1889320	1889321	chr11.1889320..1889321	81.7	79.2	100	79.4	95.8	44.4	56.6	76	81	86.7	45.5	23.1	30	38.1	22	30.2	12.9	61.9	23.6	25	80	0			87.2	43.4	-43.8	1.12e-07	1.15e-05				Sig
chr11	1889386	1889387	chr11.1889386..1889387	70.1	80.8	62.5	96.6	95.5	50	53.8	78.1	69.2	90.9	33.3	54.5	50	26.9	19	24.7	21.7	22.7	44.4	41.7	75	0	0		81.1	42	-39.1	1.21e-05	0.000362	-24.8	-45.5	-81.1	Sig&Sign
chr11	1889393	1889394	chr11.1889393..1889394	89	84.8	72	85.7	100	66.7	58.7	81.8	66.7	58.3	47.6	44.4	75.7	28	26.3	41.4	21.9	45.5	69.2	46.2	66.7	0	100		86.3	52.5	-33.8	3.4e-06	0.000143				Sig
chr11	1889406	1889407	chr11.1889406..1889407	81.8	88	88	100	80	75	70.7	35.6	69.2	50	57.9	50	70.7	45.5	55	60.9	30.6	78.9	88.9	6.7	84.6	26.7	100		87.6	58.7	-28.9	3.24e-05	0.000748				Sig
chr11	1889458	1889459	chr11.1889458..1889459	93.2	87.5	95.5	100	71.4	90.9	67.6	85.4	100	60	57.9	66.7	27.3	55	49.5	50.9	44.3	84.2	39.6	13.3	64.3	3.4			89.5	56.5	-33	7.83e-06	0.000268				Sig
chr11	1889485	1889486	chr11.1889485..1889486	90.6	70.5	81	61.5	100	82.6	75	86.3	71.4	66.7	81	42.9	54.1	65.4	34.2	36.4	27.1	68.4	44	28.6	86.7	0			80.7	55.9	-24.8	0.00403	0.0253
chr11	1889522	1889523	chr11.1889522..1889523	77.6	65.7	47.6	62.5	50	71.4	52.8	71.4	50	46.7	73.3	0	16.7	31.8	6.7	12.5	8	0	23.5	5.9	30.8	0		3.3	60.7	28	-32.7	7.99e-05	0.00145				Sig
chr11	1889547	1889548	chr11.1889547..1889548	82.8	83.1	66.7	87.5	100	89.7	61.3	67.1	75	78.6	91.7	11.1	52.9	47.1	17.6	22.4	25.7	62.5	75.6	35.3	42.9	50		7.1	84	50.8	-33.2	3.13e-05	0.000731				Sig
chr11	1889555	1889556	chr11.1889555..1889556	75.4	70.5	81.8	80	75	77.4	56.8	54.9	66.7	50	84.6	20	53.3	40	14.7	16.7	14.7	42.9	55.1	0	30.8	66.7		100	76.5	47	-29.5	0.000931	0.00874	-20.6	-51.6	6.8	Sign
chr11	1889585	1889586	chr11.1889585..1889586	85.2	79.2	90.9	83.3	33.3	89.5	64.8	51.5	77.3	72.7	90.9	37.5	51.7	20	31	18.4	31.1	91.7	80	8.3	40	30.8		20.6	74.4	50.4	-24	0.00619	0.0345
chr11	1889614	1889615	chr11.1889614..1889615	91.1	73.3	66.7	57.1	80	67.6	55.6	61.1	53.3	87.5	70	7.7	76	21.1	43.8	27.3	23.7	63.2	51.9	11.8	44.4	37.5		21.2	73.6	45.8	-27.8	0.000135	0.00214				Sig
chr11	1889658	1889659	chr11.1889658..1889659	89.9	87	93.8	90	83.3	96.7	85.5	94	75.9	100	66.7	57.1	100	82.6	71.8	79.4	59.7	65.2	35	83.3	76.9	100		81.8	88.8	78.4	-10.4	0.0643	0.182
chr11	1889672	1889673	chr11.1889672..1889673	93.1	96.7	100	100	88.9	100	92.3	84.7	93.1	87.5	80	91.7	95	76	75.7	83.3	70.3	69.6	77.6	90	61.5	100		43.8	95.7	81.8	-13.9	0.00382	0.0243
chr11	1889893	1889894	chr11.1889893..1889894	83.7	66.7	90.9	75	81.8	72.4	54.2	77.6	28.6	87.5		0	28.6	28.6	11.7	10	15.3	6.2	39.5	0	7.1	5.6		33.3	79.6	29.8	-49.8	1.68e-08	2.71e-06				Sig
chr11	1889914	1889915	chr11.1889914..1889915	76.1	70	69.2	63.2	77.8	92.9	36.8	54.1	40	81.8		0	17.6	0	1.1	8.2	8.2	5.3	31.8	15.8	37.5	5.9		35.7	71.3	27.8	-43.5	2.62e-07	2.17e-05				Sig
chr11	1889921	1889922	chr11.1889921..1889922	78.9	84.6	50	94.7	75	71.4	47.4	77.4	28.6	90	20		21.1	14.3	15.9	9.6	11.5	15	66.7	11.8	42.9	5.6		0	76.6	32.3	-44.3	1.15e-07	1.16e-05				Sig
chr11	1889932	1889933	chr11.1889932..1889933	80.5	76.5	83.3	95.5	92.3	80.6	40.3	80.6	28.6	41.7	22.2		11.1	0	13.3	11.8	10.4	17.6	57.1	7.1	70	0	0	88.9	85.6	32.3	-53.3	5.16e-10	1.76e-07				Sig
chr11	1889953	1889954	chr11.1889953..1889954	77.1	75.9	86.4	83.3	92.3	59.3	38.1	62.9	26.7	75	13.3	0	33.3	0	10.9	13.2	9.5	25	50.9	0	33.3	0	0	0	83	23.8	-59.2	1.97e-14	3.54e-11				Sig
chr11	1889979	1889980	chr11.1889979..1889980	75.5	65.6	92.3	86.4	78.6	36.4	25.3	50.6	33.3	38.5	0	28.6	15	7.7	8.1	10	9.7	0	47.2	0	66.7	0	0	0	79.7	19.8	-59.9	6.61e-15	1.39e-11				Sig
chr11	1890028	1890029	chr11.1890028..1890029	85	83.2	86.4	86.7	100	57.1	69.5	87	83.3	80	76.9	42.9	31.6	58.8	84.9	86.8	72.2	23.1	79.6	100	78.6	13.3	100	100	88.3	69.8	-18.5	0.011	0.0522
chr11	1890031	1890032	chr11.1890031..1890032	86.7	94.6	76	78.9	100	59.3	75	92.8	78.3	100	92.3	68.8	88.9	37.5	88.4	87.8	83.9	75	90.9	100	85.7	100	100	33.3	87.2	80.9	-6.3	0.295	0.507
chr11	1890053	1890054	chr11.1890053..1890054	91.4	85.5	88	88.9	65	47.8	54.5	82.3	70.8	70.6	35.7	60	31.3	33.3	65.6	59.3	30.8	84.6	66	0	77.8	76.5	100	0	83.8	55.1	-28.7	7.71e-05	0.00142				Sig
chr11	1890056	1890057	chr11.1890056..1890057	85.1	81.1	88.9	87.5	82.4	40.9	59.1	89.9	50	83.3	38.5	26.7	53.3	44.4	57.8	42.9	20.3	69.2	66.7	11.1	50	78.9	100	16.7	85	52.6	-32.4	9.77e-06	0.000313				Sig
chr11	1890076	1890077	chr11.1890076..1890077	51.6	83.3	93.3	85.7	87.5	68	44.9	81.1	63	75	66.7	46.2	30	64.7	44	37.3	15	47.4	48.2	0	84.6	58.3	0	14.3	80.3	46.8	-33.5	0.000742	0.00743
chr11	1890087	1890088	chr11.1890087..1890088	90.7	92.2	95.5	92.3	100	69.6	45.3	81.6	53.3	52.6	41.7	25	0	50	54.8	26.5	14.4	80	44.6	0	70	0		14.3	94.1	40.2	-53.9	4.09e-13	4.42e-10				Sig
chr11	1890112	1890113	chr11.1890112..1890113	41.2	38.2	33.3	46.2	37.5	4.8	17.6	15.5	21.4	47.1	27.3	25	0	5.6	9.4	3.5	0.9	0	19.3	0	11.1	0		14.3	39.3	12.4	-26.9	1.55e-05	0.000437				Sig
chr11	1890138	1890139	chr11.1890138..1890139	74.6	70.2	50	40	81.8	48	38.4	35.9	50	55.6	30.8	22.2	21.9	19	22.4	12.7	9.1	12	24.5	0	9.1			14.3	63.3	25.1	-38.2	1.45e-07	1.37e-05				Sig
chr11	1890179	1890180	chr11.1890179..1890180	90.2	84	88.9	87.5	88.9	84	63.6	62.5	41.2	85.7	58.8	10	64.5	27.8	73.2	44.6	56.3	33.3	69.2	44.4	0			71.4	87.9	52.4	-35.5	1.48e-06	7.75e-05				Sig
chr11	1890194	1890195	chr11.1890194..1890195	85.7	95.7	94.1	100	100	90	80.6	86.8	53.8	93.3	93.8	60	67.7	100	53.6	69.4	70.5	55	74	90	81.8	90.5		100	95.1	78.4	-16.7	0.00645	0.0355
chr11	1890204	1890205	chr11.1890204..1890205	94.6	96.7	95	85.7	100	96.9	80.5	82.5	50	89.5	85.7	75	97.1	100	91.4	81	88.7	62.8	89.8	83.3	81.8	77.3		100	94.4	84.1	-10.3	0.00847	0.0434
chr11	1890219	1890220	chr11.1890219..1890220	86.8	84.8	100	88.9	85.7	87.9	64.2	79.5	56.3	83.3	43.8	57.1	68.8	66.7	77.1	46.3	60	68.2	69.8	75	81.8	68.2		0	89.2	64.1	-25.1	0.000117	0.00192				Sig
chr11	1890321	1890322	chr11.1890321..1890322	41.1	31.6	40	0	90.5	42.3	6.9	25.9	38.9	30.8	55.6	7.7	28.6	0	25	8.8	15.1	0	6.3	22.2	50	56		0	40.6	23.3	-17.3	0.148	0.323
chr11	1890387	1890388	chr11.1890387..1890388	94.1	80.3	78.9	100	95.7	89.5	68.5	92	68.4	100	81.3	16.7	82.6	12.5	83.3	28.8	54.7	14.3	62.2	78.6	100	68		5	89.8	61.5	-28.3	0.000763	0.00758
chr11	1890403	1890404	chr11.1890403..1890404	80.6	75.8	100	96.7	70.8	84.2	38.6	91.8	61.1	71.4	53.3	57.1	29.2	4.5	29.3	21.3	11.8	14.3	38.2	58.3	55.6	64.3		4	84.8	43.8	-41	2.07e-06	0.0001				Sig
chr11	1890419	1890420	chr11.1890419..1890420	81	69.5	95	77.4	73.7	96.2	44.2	85.7	61.1	86.7	46.2	25	15	4.5	12.3	23.3	15.5	36.4	20.6	15.4	41.2	57.1		2.7	79.3	38.3	-41	1.9e-06	9.32e-05				Sig
chr11	1890440	1890441	chr11.1890440..1890441	79.3	74.5	100	90.6	87.5	86.7	52	90.2	52.6	86.7	54.5	7.7	27.3	25.9	10.8	21.9	8.6	54.5	42.9	36.8	52.6	45.7		63.8	86.4	45.6	-40.8	8.22e-07	5.1e-05				Sig
chr11	1890459	1890460	chr11.1890459..1890460	95.5	93.2	80	100	100	93.1	76.1	95.7	84.2	100	77.8	84.2	77.3	66.7	53.6	79.2	46	78.3	79.2	56.5	89.5	65.4	68.8	97.8	93.7	77.3	-16.4	0.00234	0.017
chr11	1890478	1890479	chr11.1890478..1890479	81.6	76.3	84	94.4	68.4	100	56.8	73.3	59.3	78.9	62.5	36.8	34.8	17.2	57.7	30.4	17.9	82.6	76.2	7.7	42.1	40.9	0	71.7	80.9	49.8	-31.1	0.000125	0.00201				Sig
chr11	1890542	1890543	chr11.1890542..1890543	87.5	66.7	97.8	74.2	90.5	89.7	60.9	85.7	63.3	77.1	44.4	25	56	41.9	25	41.2	15.6	26.8	50	51.6	53.6	7.1	41.4	46.9	83.3	47.5	-35.8	3.38e-06	0.000142				Sig
chr11	1890594	1890595	chr11.1890594..1890595	100	85.7	96.4	89.2	97.1	75	57.9	89.5	71	88.6	50	38.5	34.8	44.2	50	53.3	13.6	31.3	58.3	41	65.9	41.9	24	38.7	93.7	50.9	-42.8	4.26e-13	4.42e-10				Sig
chr11	1890602	1890603	chr11.1890602..1890603	71.4	50	62.5	64.1	48.5	75	20	83.3	55.6	68.4	31.3	13.5	0	9.5	10.5	6.3	8.3	11.4	23.1	15.4	34.1	32.7	0	32.3	59.3	27.9	-31.4	9.76e-05	0.00169				Sig
chr11	1890692	1890693	chr11.1890692..1890693	82.1	75	65.7	66.7	90	72.7	76.9	92.9	90.6	80	37.5	43.8	32.3	47.8	75	71	60	21.1	44.4	55.6	20	58.6	78.6	42.9	75.9	58	-17.9	0.0267	0.0983
chr11	1890743	1890744	chr11.1890743..1890744	83.3	70.8	79.3	82.6	100	77.3	45.8	83.3	34.5	62.5	28.6	26.3	4.9	8.3	39.3	40	8.7	13	34.4	12.5	69.6	19.2	51.9	0	83.2	34.7	-48.5	9.71e-10	3e-07				Sig
chr11	1890767	1890768	chr11.1890767..1890768	74.4	53.6	70.4	65.4	72.7	67.3	35.8	67.8	35.5	72.7	20	6.7	4.9	9.1	45.9	33.3	10.9	6.8	36.8	26.7	31.6	19.2	51.9	15	67.3	31.5	-35.8	3.86e-06	0.000157				Sig
chr11	1890784	1890785	chr11.1890784..1890785	57.1	48.3	54.2	75	66.7	43.2	30.5	54.1	56	45.5	38.9	15.4	14.7	9.1	27.5	14.8	7.3	3.1	9.8	16.7	33.3	32	65.9	9.5	60.3	27.8	-32.5	3.29e-05	0.000755				Sig
chr11	1890787	1890788	chr11.1890787..1890788	25.9	16.1	25.9	41.7	35.7	27.9	21.7	28.6	32	40	14.3	16.7	2.9	8.7	9.3	9.1	10.3	0	22.2	0	0	13.8	48.8	9.1	29.1	16.6	-12.5	0.0763	0.205
chr11	1890820	1890821	chr11.1890820..1890821	51.7	35.9	52.6	78.6	90.9	50	34.4	23.5	17.6	12.5	33.3	50	36.7	48	7.3	16.3	13.6	28.6	10.9	0	15.4	40.7	70	10.5	61.9	27.3	-34.6	0.000397	0.00468				Sig
chr11	1890827	1890828	chr11.1890827..1890828	78.3	64.3	66.7	88.9	83.3	78	68.3	78.5	61.1	62.5	47.1	66.7	44.8	57.1	26.3	33.3	17.9	20	56.1	10	18.2	17.9	68.4	10	76.3	44.3	-32	9.05e-05	0.0016				Sig
chr11	1890843	1890844	chr11.1890843..1890844	84.8	70.8	87	88.9	68.8	87.5	78.1	88.1	76.5	62.5	64.7	75	96.8	85.7	61.7	91.1	80.3	21.4	92.9	77.8	83.3	52.2	100	14.3	80.1	73.2	-6.9	0.364	0.579
chr11	1890863	1890864	chr11.1890863..1890864	89.1	82.4	86.4	96.3	75	88.5	86.2	91	94.7	71.4	78.9	80	40.6	93.1	61.4	91.7	88.5	27.3	90.5	80	31.3	54.5	100	28.6	85.8	72.5	-13.3	0.0512	0.155
chr11	1890897	1890898	chr11.1890897..1890898	71.2	67.9	63.2	82.8	94.1	72.7	38.9	86.4	76.2	64.7	43.8	60	57.7	34.4	48.6	34.2	34.5	0	71	54.5	63.2	56.3	100	0	75.8	52.5	-23.3	0.0095	0.0471
chr11	1890901	1890902	chr11.1890901..1890902	69.6	66.7	78.9	81.5	84.2	74.5	60.8	90.7	70.6	58.8	35.7	64.7	79.2	42.9	47.2	45.9	60.4	9.1	73.3	72.7	86.7	68.8	100	22.2	76.2	61.3	-14.9	0.0768	0.206
chr11	1890924	1890925	chr11.1890924..1890925	71.8	80.4	100	88.9	100	85.4	65.1	98	86.7	70.6	50	70.6	80	52	87.1	51.9	41.3	64.3	80	35.7	81.3	87.5	74.1	34.6	88.2	68.2	-20	0.0115	0.054
chr11	1890946	1890947	chr11.1890946..1890947	77.4	78.4	100	84.6	92.3	90.5	69.7	84.6	100	85.7	72.7	66.7	38.9	66.7	96.3	55	63.9	44.4	70.8	75	100	23.1	100	100	86.5	73.9	-12.6	0.153	0.331
chr11	1890961	1890962	chr11.1890961..1890962	82.8	82.8	81.8	73.9	100	73.7	55.6	89.7	76.9	77.8	42.9	14.3	78.9	37.5	72.2	58.8	16.1	33.3	62.5	50	61.5	0	68.4	24	84.3	52.3	-32	0.000103	0.00176				Sig
chr11	1890971	1890972	chr11.1890971..1890972	75	75		82.4		80.6	39.1	96.2	75	66.7	50	27.3	53.3	37.5	0	21.4	9.1	33.3	41.2	18.2	63.6	10	71.4	22.2	77.5	43	-34.5	0.000345	0.00424				Sig
chr11	1890991	1890992	chr11.1890991..1890992	71.4	76.9		100	100	77.8	65.4	90	90	84.6	40	22.2	33.3	62.5	80	40	23.8	28.6	42.9	0	33.3	14.3	0	26.1	87.1	45	-42.1	4.1e-05	0.000888	-24.2	-51.6	-73.6	Sig&Sign
chr11	1890995	1890996	chr11.1890995..1890996	83.3	76		100	83.3	93.3	63.6	82.6	88.9	76.9	60	40	28.6	57.1	62.5	30	33.3	42.9	66.7	11.1	37.5	0	100	86.7	85.7	55.9	-29.8	0.000884	0.00843
chr11	1891009	1891010	chr11.1891009..1891010	73.3	78.6	60	76.9	60	66.7	66.7	60	100	66.7		57.1	40	33.3	35.7	0	41.7	60	20	22.2	33.3	14.3	100	71.4	69.8	49.4	-20.4	0.0143	0.0632
chr11	1891028	1891029	chr11.1891028..1891029	56	58.8		90.9	50	90.9	27.3	12	81.8		33.3	40	44.4	0	15.4	0	23.5		25	25		0	0		63.9	27.9	-36	0.000746	0.00745
chr11	1891050	1891051	chr11.1891050..1891051	63	48	40	57.1	87.5	81.8	46.9	62.1	61.5	60	20	20	7.1	63.6	28	0	26.7	11.8	10	33.3			100		59.1	39.5	-19.6	0.0435	0.138
chr11	1891077	1891078	chr11.1891077..1891078	77.1	66.7	75	73.9	69.2	70.8	38.5	59.4	70.6	62.5	50	42.9	25	35.7	43.6	15.8	33.3	52.4	12	28.6			100		72.4	46.3	-26.1	0.000497	0.00555
chr11	1891168	1891169	chr11.1891168..1891169	82.8	66.7	62.5	59.1	60	45.2	47.8	79.6	80	70	45.5	28.6	45.8	38.9	47.2	36.1	8.3	0	0	11.8	38.5				66.2	39	-27.2	0.00161	0.0129
chr11	1891204	1891205	chr11.1891204..1891205	72.9	57.8	44.4	58.3	81.3	65.4	65.4	75	75	30.8	38.5	33.3	24	66.7	17.4	12.5	30.9	20.4	37.5	14.3	0	0		0	62.9	33.7	-29.2	0.00111	0.00983	-10.3	-43.9	-62.9	Sign
chr11	1891229	1891230	chr11.1891229..1891230	85.5	64	80	57.1	76.9	84	74.6	85	100	22.2	46.2	100	48	75	55.8	54.4	72.4	37.5	76.9	73.3	0	0		0	72.7	55.9	-16.8	0.0965	0.241	-2.1	-19.8	-72.7	Sign
chr11	1891236	1891237	chr11.1891236..1891237	85.5	68	69.2	60	73.3	77.8	54.8	72.7	69	22.2	35.7	100	25.9	62.5	57.5	50	31.1	36.1	18.4	28.6	0	7.1		0	71.2	41.6	-29.6	0.000612	0.00642	-13.4	-39.5	-67.7	Sign
chr11	1891253	1891254	chr11.1891253..1891254	86.2	73.6	83.3	62.5	92.9	75	71.9	85.5	96.2	42.9	53.3	77.8	48.1	68.8	55.6	75.8	58.5	20.3	71.4	86.7	66.7	45.5		100	79.7	66.7	-13	0.105	0.255
chr11	1891261	1891262	chr11.1891261..1891262	84.8	69.2	83.3	72.7	92.9	62.5	58.2	76.6	88	50	37.5	0	53.1	50	46.4	75.4	57.7	32.4	62.8	93.3	7.1	47.6		100	80.6	55.5	-25.1	0.00457	0.0276
chr11	1891295	1891296	chr11.1891295..1891296	86.3	77.1	75	68.2	92.9	93.7	81.7	83.5	56.5	42.9	21.4	50	53.6	100	33.7	91.9	75	52.5	83.3	83.3	7.7	28.6		0	79.9	57.7	-22.2	0.0144	0.0636	-15.1	-18.8	-65.6	Sign
chr11	1891304	1891305	chr11.1891304..1891305	73.2	59.5	85.7	65	86.7	90.9	55.2	76.6	61.5	62.5	30.8	26.7	10	11.1	5.8	30.8	23.3	26.3	51.8	25	6.3	29.6		0	74	34.7	-39.3	2.18e-05	0.000562				Sig
chr11	1891319	1891320	chr11.1891319..1891320	87.3	31.4	35.7	0	93.3	47.4	19.4	85.7	81.5	83.3	26.7	66.7	82.1	21.1	50	31.2	45.9	1.8	66.1	73.7	28.6	0		38.9	49.5	47.2	-2.3	0.823	0.923
chr11	1891325	1891326	chr11.1891325..1891326	87.7	78.8	84.6	90	100	81.2	81.9	86.7	73.9	66.7	28.6	75	58.6	80	51.4	83.3	52.1	37.7	82.3	47.1	37.5	33.3		32.6	88.2	60.5	-27.7	0.000159	0.00241				Sig
chr11	1891361	1891362	chr11.1891361..1891362	51	34.3	15	35.7	47.1	25	18.8	28.6	37	0	8.7	8.7	0	12	1.6	24.7	18	14.5	8.5	63.2	20	0		37.8	36.6	18.2	-18.4	0.00978	0.048
chr11	1891398	1891399	chr11.1891398..1891399	87.7	71.1	84.6	53.3	76	75.5	77.3	81.4	76.9	71.4	23.8	75	35.5	72	51.8	39.5	80.4	35.4	83.1	84.6	50	50		67.6	74.5	62.8	-11.7	0.13	0.296
chr11	1891451	1891452	chr11.1891451..1891452	82.6	64.2	100	57.6	91.7	66.7	60.7	84.7	56.7	45.5	22.2	64.3	25	57.1	27.9	46.8	33.7	9.8	62.9	30.8	38.5	36.8		88.4	79.2	47.7	-31.5	0.00121	0.0105
chr11	1891557	1891558	chr11.1891557..1891558	87.3	71.6	72.7	100	100	82.6	57.4	87	85.2	77.8	90.9	100	86.2	84.2	72.2	92.9	50.8	100	78	85.7		100		57.4	86.3	81.7	-4.6	0.722	0.867
chr11	1891566	1891567	chr11.1891566..1891567	85.9	67.2	100	90.9	100	77.3	75	82.9	88	40	33.3	85.7	96.2	83.3	65.3	80.7	67.2	61.5	16.3	100		94.4		57.4	88.8	70.9	-17.9	0.11	0.264
chr11	1891579	1891580	chr11.1891579..1891580	94.6	76.9	100	77.8		76.2	84.3	88.5	86.4	100	60	85.7	85.7	72.2	88.9	85.5	77.3	95.7	87.8	57.1		100		54.5	87.3	81.5	-5.8	0.521	0.72
chr11	1891605	1891606	chr11.1891605..1891606	90.7	85.7	62.5	100	50	57.9	67.9	89.7	76		60	93.8	90	47.1	59.7	74	56.1	81	80	66.7		94.7		33.3	77.8	70.5	-7.3	0.102	0.25
chr11	1891699	1891700	chr11.1891699..1891700	90.1	82.1	100	92.3	52.9	100	69.7	65.2	93.3	100		78.9	54.2	86.4	90.5	72.5	65.1	73.9	65	62.5	45.5	100		100	83.5	77.8	-5.7	0.38	0.595
chr11	1891710	1891711	chr11.1891710..1891711	86.5	98.6	94.4	100	88.9	80.6	71	73.5	77.8	100		71.4	91.3	90	93	81.6	81.6	90.9	81	70	100	100		100	93.7	85.5	-8.2	0.0925	0.234
chr11	1891722	1891723	chr11.1891722..1891723	48.8	72	66.7	46.7	71.4	61.3	79.7	63.8	77.8	85.7		50	38.5	68.4	91.7	40.4	39.1	73.9	7.1	63.6	0	0		37.5	61.1	51.7	-9.4	0.34	0.556
chr11	1891794	1891795	chr11.1891794..1891795	85	63.4	82.6	90.9	75.7	22.5	57.9	69.6	52.6	0	12.5	85.7	72.7	57.9	19.5	47.5	42.2	36.7	80.5	61.5	37.5			50	79.5	47.5	-32	0.000156	0.00237				Sig
chr11	1891808	1891809	chr11.1891808..1891809	69.8	60.7	81	71.4	66.7	35	69.4	78.4	64.7	9.1	50	90.5	77.8	93.3	9.8	55.9	70.3	30	93	83.3	0			100	69.9	59.4	-10.5	0.341	0.557
chr11	1891872	1891873	chr11.1891872..1891873	56.3	45.2	44	100	54.5	40.7	58.1	70.1	75	44.4	41.7	50	15.6	35.7	18.1	72.3	59.3	51.9	11.4	58.8	28.6	92.3		96.4	60	51.1	-8.9	0.479	0.684
chr11	1891885	1891886	chr11.1891885..1891886	70.5	59.7	76	75	60	56.7	69.6	34.5	35.3	12.5	38.5	69.2	46.2	50	47.1	68.2	36.8	60.9	90	5.9	50	100		100	68.2	54	-14.2	0.106	0.256	-22.4	-17	31.8	Sign
chr11	1891902	1891903	chr11.1891902..1891903	46.4	45.6	36	85	14.8	45	26.1	51.7	15	50	46.7	71.4	17.1	6.7	16.7	32.8	9.7	22.2	50	61.5	25	7.1		0	45.6	30.8	-14.8	0.14	0.31
chr11	1891932	1891933	chr11.1891932..1891933	78.8	69.1	60	90.9	81.8	88	86.1	83.8	94.1	75	50	85.7	68.9	91.7	36.8	80	63.1	81	83.3	57.1	83.3	8.3		0	76.1	67.6	-8.5	0.326	0.541	4.2	-6.9	-72	Sign
chr11	1891947	1891948	chr11.1891947..1891948	85.3	71.6	68.4	77.8	52.4	100	84.7	83.3	73.7	75	43.8	80	68.8	72.7	81.7	83.3	53.3	81	80	37.5	75	8.3	100	5	71.1	67.7	-3.4	0.583	0.768
chr11	1891952	1891953	chr11.1891952..1891953	66.7	50	47.6	90	25	86.3	38	70.8	78.9	62.5	6.7	80	9.8	42.9	35.5	78.9	26.5	73.7	13	43.8	40	0	100	0	55.9	46.7	-9.2	0.38	0.595
chr11	1892038	1892039	chr11.1892038..1892039	26.4	23.5	57.1	10	62.5	45.3	19.3	78.5	17.6	14.3	43.8	20	6.5	11.8	35.5	40.5	14.3	5.9	6.8	0	7.1	90	0		35.9	25.4	-10.5	0.342	0.558
chr11	1892043	1892044	chr11.1892043..1892044	44.2	30.1	35.7	33.3	60.9	50	11.2	67.6	27.8	14.3	40	33.3	6.7	36	43.3	44.4	38.4	13.8	3.1	5.3	7.7	87.5	100		40.8	35	-5.8	0.475	0.681	-9	-18.6	52.9	Sign
chr11	1892062	1892063	chr11.1892062..1892063	52.1	34.3	33.3	58.3	76.2	41.5	34.4	73.1	26.3	25	50	18.2	23.9	10	28.7	32.5	24.5	12.9	4.6	7.1	0	33.3			50.8	26.2	-24.6	0.00912	0.0457
chr11	1892074	1892075	chr11.1892074..1892075	35.9	19.8	30.8	8.3	52	20.7	16.1	60.6	18.2	11.1	41.7	18.2	11.6	21.9	24.2	20.4	6.3	8.8	1.5	7.1	0	0			29.4	17	-12.4	0.0904	0.23
chr11	1892092	1892093	chr11.1892092..1892093	46.7	21	40	15.4	76.2	30.4	21.6	75	17.6	22.2	42.9	15	4.9	0	10	29.7	3.2	4.9	0	0	0	0			39.9	16.3	-23.6	0.0212	0.0834
chr11	1892100	1892101	chr11.1892100..1892101	40.5	35	64.3	22.2	83.3	41.8	33	75.3	20	16.7	40	15	5	23.3	39.6	48.2	38.6	11.1	6.7	5.3	8.3	0			49.1	25.2	-23.9	0.0352	0.119
chr11	1892139	1892140	chr11.1892139..1892140	63.2	42.5	28.6	23.8	52.9	42.9	29.9	69.4	19	30	47.6	45	17.9	16.7	18.8	36.7	9.5	14.6	7.3	50	21.4	9.1			42.2	28.6	-13.6	0.0574	0.169
chr11	1892142	1892143	chr11.1892142..1892143	52.3	35.6	60	42.9	81.3	39	33.8	67.7	23.8	33.3	38.1	62.5	37.5	32	32.7	43	14.1	4.9	8.6	11.1	20	9.1			54.4	30.1	-24.3	0.0137	0.0611
chr11	1892147	1892148	chr11.1892147..1892148	56.5	36.4	58.3	35	45.5	44.7	50	73.9	35	44.4	52.6	50	61.5	63.6	42	49.4	37.3	21.6	6.6	63.6	30.8	0			46.3	42.8	-3.5	0.745	0.881
chr11	1892153	1892154	chr11.1892153..1892154	35.7	14.9	26.7	33.3	20	28.2	15.4	46.4	19	30	30	6.7	0	4.8	12.9	17.9	5.7	6.1	3.1	7.7	21.4	0			26.1	15	-11.1	0.0974	0.242
chr11	1892160	1892161	chr11.1892160..1892161	29.2	8	53.8	14.3	11.1	23.7	19.5	44.2	23.5	16.7	22.7	0	2.9	14.3	5.4	11.5	5.7	5.7	3.1	5.9	30	0			23.3	13.8	-9.5	0.242	0.447
chr11	1892163	1892164	chr11.1892163..1892164	16.7	28.4	30.8	57.1	0	17.5	17.1	48.5	17.6	16.7	31.8	11.1	16.7	10.5	7.1	22.8	5.7	5.6	4.8	33.3	33.3	0			26.6	17.7	-8.9	0.191	0.382
chr11	1892173	1892174	chr11.1892173..1892174	57.7	49.4	64.3	61.1	14.3	35.3	43.8	80.2	58.8	33.3	31.8	30	2.8	14.3	15.1	43.2	14.4	28.6	30	7.1	33.3	0			49.4	29.5	-19.9	0.00606	0.034
chr11	1892180	1892181	chr11.1892180..1892181	73.8	56.8	54.5	52.4	81.8	45.2	65.3	87.5	60	66.7	68.4	66.7	64.7	0	49.5	37.8	51.1	32.4	78.3	78.6	50	55.6			63.9	56.3	-7.6	0.368	0.584
chr11	1892186	1892187	chr11.1892186..1892187	62.4	41.2	50	52.4	57.1	40	27.3	75.9	33.3	60	38.1	66.7	47.5	0	43.5	31	60.2	46.9	5.3	0	66.7	66.7			52.6	41.7	-10.9	0.209	0.406
chr11	1892194	1892195	chr11.1892194..1892195	53.8	34.2	43.8	42.1	50	42.1	29.7	68.7	16.7	20	52.9	50	15.8	0	20	68.8	77	21.2	82.1	6.3	66.7	0			44.8	37.5	-7.3	0.527	0.725
chr11	1892235	1892236	chr11.1892235..1892236	47.8	40	53.3	29.6	50	50	15.8	60	18.2	28.6	20	0	8.3	5.6	67.4	31.5	12.7	40	2.4	0	36.4		0	7.4	44.1	22.5	-21.6	0.0133	0.0598
chr11	1892249	1892250	chr11.1892249..1892250	26.3	13.8	15.4	27.3	15.4	24.1	14.8	38	14.3		16.7	0	6.1	4.2	62.8	26.4	5.3	11.8	45.2	5.3	7.7		0	0	19.6	16.6	-3	0.649	0.818
chr11	1892269	1892270	chr11.1892269..1892270	53.2	28.6	42.9	20	70	46.4	21.6	60.8	20		14.3	0	14.3	4.5	33.7	36.5	7.4	10.5	71.1	10.5	30.8		0	7.7	42.9	22.9	-20	0.0642	0.182
chr11	1892275	1892276	chr11.1892275..1892276	60.3	26.8	33.3	11.5	75	50	26	48.7	18.8		35.7	0	17.2	16.7	31.6	27.1	12.3	15.8	64.1	10.5	7.7		0	0	41.4	22.5	-18.9	0.0913	0.232
chr11	1892290	1892291	chr11.1892290..1892291	68.3	43.6	64.3	51.5	81.8	40.7	50	74.3	30.8	14.3	40	20	40	10.5	65.2	52.5	65.5	30	25.6	61.1	90		60	85.2	61.9	47.5	-14.4	0.215	0.413
chr11	1892293	1892294	chr11.1892293..1892294	90.5	75.5	85.7	90	100	92	68.2	79.7	38.5	85.7	72.7	66.7	44	22.2	53.1	73.8	67.3	71.4	80.6	61.1	90		100	100	88.3	70.4	-17.9	0.0174	0.0727
chr11	1892300	1892301	chr11.1892300..1892301	74.6	58.2	61.5	38.7	14.3	84	53.2	78.6	25	88.9	50	30	28	25	10.4	43.6	63.8	20	83.9	50	30		100	100	49.5	53.6	4.1	0.831	0.927
chr11	1892307	1892308	chr11.1892307..1892308	67.9	55.6	80	37.1	50	80.8	52.2	72.5	45.5	66.7	22.2	30	72.4	20	65.1	55.2	52	72.7	77.4	21.1	70		40	100	58.1	56.4	-1.7	0.964	0.985
chr11	1892309	1892310	chr11.1892309..1892310	87.5	69.2	81.8	92.1	92.3	58.3	55.6	85.9	72.7	100	81.8	70	96.3	36.8	73.4	56.1	59.2	63.6	82.8	42.1	12.5		60.6	91.7	84.6	66.6	-18	0.0185	0.0759
chr11	1892320	1892321	chr11.1892320..1892321	85.3	63.5	77.8	51.9	92.9	78.6	63.6	82.8	81.8	66.7	80	42.9	16.7	30.4	50.9	43.5	35.6	40	54.2	42.1	100		100	0	74.3	56.1	-18.2	0.0689	0.191
chr11	1892340	1892341	chr11.1892340..1892341	54.6	40	55.6	53.6	64.3	79.3	27.3	73.8	16.7	27.3	75	0	10.7	43.5	29.5	73.1	12.5	0	18.7	17.6	83.3		57.1	0	53.6	35.9	-17.7	0.0831	0.218
chr11	1892347	1892348	chr11.1892347..1892348	72.9	39.6	55.6	20	84.6	44.8	25	68.8	10	30	70	0	3.4	26.1	19	39.6	16.3	0	3.3	18.8	80		100	0	54.5	30.8	-23.7	0.0567	0.167
chr11	1892352	1892353	chr11.1892352..1892353	74.5	51.9	44.4	33.3	50	81.5	38.6	82	18.2	45.5	40	0	25.8	34.8	18.3	58.5	14.3	10	21.9	6.3			100	0	50.8	35	-15.8	0.11	0.264
chr11	1892356	1892357	chr11.1892356..1892357	57.4	33.3	62.5	33.3	50	36.7	2.4	68.9	33.3	18.2	30	0	25	39.1	21.5	48.1	12	0	25.8	5.6	0		100	0	47.3	25.9	-21.4	0.0523	0.158
chr11	1892363	1892364	chr11.1892363..1892364	50.9	40.4	55.6	33.3	18.8	34.5	19.5	75	7.7	20	22.2	0	11.5	43.5	26.2	41.8	6.1	10	6.1	11.8	0		100	0	39.8	24.2	-15.6	0.106	0.256
chr11	1892369	1892370	chr11.1892369..1892370	54.9	23.5	57.1	33.3	62.5	28.6	16.7	71.4	16.7	0	45.5	0	9.1	45.8	13.8	38.9	12.8	20	6.5	6.7	20		33.3	0	46.3	21.4	-24.9	0.0151	0.0659
chr11	1892375	1892376	chr11.1892375..1892376	53.1	30.4	60	18.5	50	60.9	20	76	8.3	12.5	45.5	0	14.3	30.4	12.7	41.5	7.7	0	70	0			3	0	42.4	23.7	-18.7	0.119	0.277
chr11	1892392	1892393	chr11.1892392..1892393	60	45.2	60	17.4	12.5	50	17.1	64.4	8.3	11.1	54.5	0	22.7	33.3	26.2	50	31.8	0	80	7.1			34.2		39	30.7	-8.3	0.436	0.646
chr11	1892423	1892424	chr11.1892423..1892424	65.6	22.5	80	7.7	50	47.4	20.8	64.5	0	33.3	28.6		6.7	62.5	33.3	44.7	0	0	68.2	0			75		45.2	32.3	-12.9	0.48	0.685
chr11	1892459	1892460	chr11.1892459..1892460	35.5	20	14.3	33.3	12.5	60	14.8	36.7	0	9.1	0		0	23.1	5.3	9.1	40.5	20	0	0					23.1	15.6	-7.5	0.309	0.523
chr11	1892474	1892475	chr11.1892474..1892475	82.1	74.4	83.3	30	44.4	60	40	77.4	0	38.5	50		10	44.4	82.9	80.6	68.2	0	6.9	50					62.8	43.5	-19.3	0.0549	0.163
chr11	1892482	1892483	chr11.1892482..1892483	73.5	76.7	77.8	83.3	58.3	60	38.5	72.2	23.1	42.9	50		18.2	66.7	32.6	88.2	27.9	0	75	16.7					73.9	43.7	-30.2	0.0017	0.0134
chr11	1892485	1892486	chr11.1892485..1892486	62.2	63.8	45.5	55.6	76.5	38.5	33.3	75	23.1	15.4	40		0	77.8	4.3	37.1	4.3	7.1	80	16.7					60.7	32.3	-28.4	0.00192	0.0147
chr11	1892488	1892489	chr11.1892488..1892489	39.5	36	50	50	47.1	30.8	37.5	55.6	0	57.1	22.2		9.1	22.2	3.8	2.9	10.4	0	78.1	33.3					44.5	25.9	-18.6	0.08	0.212
chr11	1892514	1892515	chr11.1892514..1892515	32.4	15.1	8.3	14.3	5.6	10	7.9	31.1	36.4	7.1	18.2		35.7	0	6.5	2.6	3.8	17.6	3.2						15.1	13.9	-1.2	0.562	0.752
chr11	1892523	1892524	chr11.1892523..1892524	79.5	66.7	60	55.6	82.4	68.4	41.7	58.5	25	30.8	75		63.6	33.3	51.9	9.1	17.8	43.7	60.7		83.3				68.8	47.3	-21.5	0.00595	0.0336
chr11	1892538	1892539	chr11.1892538..1892539	41.9	36.2	23.1	17.6	26.7	12.5	27.3	46	26.7	9.1	12.5		5	28.6	31.2	18.4	6	21.1	6.1		50				29.1	21.5	-7.6	0.164	0.346
chr11	1892552	1892553	chr11.1892552..1892553	63.8	33.3	72.7	55.6	64.7	21.7	38.3	63.6	0	33.3	22.2		60.9	62.5	25.4	2.4	8.5	0	5.4	0	9.1		0	95.7	58	26.4	-31.6	0.00367	0.0236
chr11	1892555	1892556	chr11.1892555..1892556	82.3	61.5	92.3	36.8	58.8	33.3	44	69.5	31.6	80	50		39.1	50	73.1	56.3	13.7	20	58.5	14.3	63.6		0	95.7	66.3	46.6	-19.7	0.0514	0.156
chr11	1892591	1892592	chr11.1892591..1892592	94.7	77.2	93.8	100	94.1	70.6	66.7	74.4	66.7	85.7	69.2		96.4	85.7	82.2	90.2	58.2	75	81.1	61.1	84.2		100	50	92	76.3	-15.7	0.00977	0.048
chr11	1892608	1892609	chr11.1892608..1892609	89.9	71.4	80	64.7	84.2	46.2	57	69.9	22.7	0	92.9	84.6	64.7	45.5	84.3	38.5	73.8	24.1	14	60	60		100	50	78	54.9	-23.1	0.00401	0.0252
chr11	1892656	1892657	chr11.1892656..1892657	92.6	96.2	100	100	100	79.2	86	79.3	85	100	78.9	87	90.5	64.7	87.4	84.6	48.1	73.7	82.9	56	95		100	100	97.8	82.1	-15.7	0.000734	0.00736
chr11	1892695	1892696	chr11.1892695..1892696	90	75.8	88.2	81	87.5	40.5	71.7	79.5	86.7	100	100	91.3	88.6	50	88.5	92	57.3	82.1	86.6	75	88.9			100	84.5	81.1	-3.4	0.596	0.779
chr11	1892719	1892720	chr11.1892719..1892720	86.7	77.8	87.5	54.5	100	62.1	50.5	80.6	77.8	37.5	63.6	50	87.9	20	52.3	67.2	17.7	37.5	46.7	21.1	64.7			50	81.3	52.2	-29.1	0.000594	0.00628
chr11	1892821	1892822	chr11.1892821..1892822	94.9	91	100	94.4	90	91.2	97.5	80.2	84.2	100	92.9	100	76.9	86.7	96.6	95.7	93.3	88.2	94.4	100	100	100	100	18.2	94.1	89.3	-4.8	0.297	0.51
chr11	1892829	1892830	chr11.1892829..1892830	96.1	95.5	100	100	100	84.4	92.3	85.1	89.5	100	92.9	80	77.8	93.8	98.9	96	90.9	100	87.7	100	55.6	100	100		98.3	90.3	-8	0.0359	0.121
chr11	1892878	1892879	chr11.1892878..1892879	97.2	93.7	90.5	100	80	100	86.7	85.5	100	100	100	92.3	90.5	85.7	97.3	98.6	93.3	97	91.8	100	91.7	100	0	28.6	92.3	86.3	-6	0.217	0.415	1.1	3.4	-49.4	Sign
chr11	1892888	1892889	chr11.1892888..1892889	97.2	93.5	90.5	100	90	92.9	76.9	77.9	100	100	100	78.6	100	100	87.7	89.9	86.7	90.6	95.1	88.9	75	15.4	100	16.7	94.2	82.8	-11.4	0.0426	0.136	-2.4	-6.5	-50.2	Sign
chr11	1892895	1892896	chr11.1892895..1892896	83.6	86.8	71.4	76.9	100	45.8	61.7	67.7	68.4	71.4	88.9	50	53.3	42.9	17.9	44.4	78.9	67.6	79.3	50	92.3	23.1	0	16.7	83.7	53.7	-30	0.000124	0.002	-22.6	-22.3	-70.5	Sig&Sign
chr11	1892941	1892942	chr11.1892941..1892942	91.5	56.4	93.3	33.3	36.4	73.3	52.8	68	60	100		33.3	20	50	31.4	33.3	6.1	25	21.4	28.6	70	0	100	16.7	62.2	43.9	-18.3	0.0553	0.164
chr11	1892948	1892949	chr11.1892948..1892949	94.4	70.2	85.7	42.9	83.3	73.3	56	80.4	50	77.8		30	40	12.5	30.2	27.5	15.2	13	27.5	62.5	62.5	10	100	16.7	75.3	43.6	-31.7	0.000222	0.00306				Sig
chr11	1892980	1892981	chr11.1892980..1892981	87.8	78.9	81.8	100	100	66.7	54.1	68.3	77.8			87.5	80	66.7	68	73.2	51.4	36.4	64.3	41.7		100	100		89.7	69.1	-20.6	0.0128	0.0582
chr11	1893011	1893012	chr11.1893011..1893012	90.7	88.2	88.9	85.7	100	100	80	76.3	76.5	100		70	50	85	65.8	73.7	75.6	85.2	85.3	76.9		100	0		90.7	75	-15.7	0.0307	0.109
chr11	1893036	1893037	chr11.1893036..1893037	45.6	90.5	100	77.8	100	71.4	66.7	78.7	72.7	100	60	60	90	85	48	46.3	52.1	60	58.6	52.6			0	0	82.8	58.9	-23.9	0.0502	0.153
chr11	1893043	1893044	chr11.1893043..1893044	87	93.4	100	100	100	60.9	77.8	72	52	100	71.4	55.6	90.9	59.1	42.9	36	45.1	40.6	67.7	58.3	57.1		100	0	96.1	60.4	-35.7	6.07e-06	0.00022				Sig
chr11	1893060	1893061	chr11.1893060..1893061	92.2	90.9	100	83.3	100	88	70	76	70	100	60	50	100	82.1	48.6	58.5	54.2	38.7	87.1	55	77.8		100	0	93.3	67.6	-25.7	0.000732	0.00735
chr11	1893103	1893104	chr11.1893103..1893104	95.3	0	0	0	66.7	37	9.6	47.5	90	56.3	84.6	10	50	11.5	1.2	26.3	27.1	0	88.1	50	100	60		97.4	32.4	47	14.6	0.555	0.747
chr11	1893107	1893108	chr11.1893107..1893108	95.6	56.8	70.6	90	65	92.3	71.2	79.3	80	93.8	54.5	50	70.6	34.8	10.3	46	20.3	20.6	82.5	95.5	90	50		97.4	75.6	63.3	-12.3	0.212	0.409
chr11	1893137	1893138	chr11.1893137..1893138	84.8	78.3	64.7	81.3	81.8	70.8	67.2	54.5	52.6	80	45.5	38.5	26.3	21.2	27.4	21.2	13.3	20.6	20.5	40	70	44.4		13.3	78.2	40.4	-37.8	8.65e-09	1.61e-06				Sig
chr11	1893168	1893169	chr11.1893168..1893169	86.7	84.2	75	89.7	88.9	75	78.3	78.2	85.7	83.3	30	57.1	53.3	71	64	48.9	62.7	23.1	62.5	58.8	81.8	54.5		100	84.9	64.9	-20	0.00282	0.0196
chr11	1893197	1893198	chr11.1893197..1893198	95.7	86.7	85	100	95	90.9	86	94.9	100	100	93.3	62.5	88.9	86.7	85	82.4	97.9	91.3	86.8	93.3	100	100		100	92.5	91.1	-1.4	0.75	0.884
chr11	1893201	1893202	chr11.1893201..1893202	100	91.4	91.7	96.3	85	85.7	81.4	87.7	65	100	92.3	62.5	80	60.5	61.7	75.9	81.6	80	76.3	66.7	100	100		9.6	92.9	75.9	-17	0.004	0.0251
chr11	1893248	1893249	chr11.1893248..1893249	91.7	88.9	85.7	100	77.3	91.3	63.8	76.3	71	58.6	60	43.8	76.9	38.9	54.2	35	41.2	36	55.2	68.4	60	70.6		53.8	88.7	58.6	-30.1	1.97e-07	1.74e-05				Sig
chr11	1893295	1893296	chr11.1893295..1893296	91.7	84.7	71.4	88.2	100	96.4	71.2	86.7	87	68	41.2	66.7	64.7	65	42.7	60	51.9	10.5	74.5	66.7	50	70.6		52	87.2	62.5	-24.7	0.000205	0.0029				Sig
chr11	1893325	1893326	chr11.1893325..1893326	66.2	62.5	64.3	66.7	81.3	65.8	48.9	44.3	48.1	57.1	44.4	23.1	27.3	50	34.8	26.9	10	5.3	41.9	45.5	33.3	81.8		31.3	68.2	40	-28.2	0.000222	0.00306				Sig
chr11	1893356	1893357	chr11.1893356..1893357	50.8	84.4	71.4	40	100	85.7	50	63.9	61.9	81.8	33.3	36.4	33.3	54.5	67.4	26.5	52.3	20	63.4	62.5	30	20		28.6	69.3	48.4	-20.9	0.0301	0.107
chr11	1893412	1893413	chr11.1893412..1893413	86.6	86.8	91.7	100	68.4	62.5	37.8	49.2	79.5	90	19	50	55.6	68.4	32.3	33.3	22.6	50	66		47.6	0		78.9	86.7	49.6	-37.1	2.79e-06	0.000125				Sig
chr11	1893419	1893420	chr11.1893419..1893420	97.1	86.3	57.1	100	92.9	53.8	40	47.5	77.5	77.8	20	57.1	75	55.6	35.1	26	10.2	14.3	46.3		52.4	0		75	86.7	44.9	-41.8	3.2e-07	2.52e-05				Sig
chr11	1893436	1893437	chr11.1893436..1893437	47.8	72.9	100	100	91.7	71.4	45.2	59.3	69.4	70	37	57.1	100	73.7	40	35.6	35.6	71.4	63.3		72.7			32.5	82.5	58.4	-24.1	0.0284	0.103
chr11	1893483	1893484	chr11.1893483..1893484	90	82.5	90.9		91.7	62.5	63	80	82.4	100	33.3	71.4	0	66.7	34.3	26.2	65.1	40	58.7	60	100	0		17.6	88.8	53.4	-35.4	3.68e-05	0.000822				Sig
chr11	1893506	1893507	chr11.1893506..1893507	80.6	0	0	0	75	0	21.4	29.8	72	45.5	59.3	0	15.4	16	0	5.6	29.5	0	45	20	16.7	33.3		5.9	31.1	23.1	-8	0.583	0.768
chr11	1893513	1893514	chr11.1893513..1893514	84.1	40	33.3		75	15.4	40.7	52.3	59.3	66.7	53.6	66.7	25	12	7.4	17.1	17.9	0	37.1	20	61.1	40		0	58.1	32.9	-25.2	0.0152	0.066
chr11	1893530	1893531	chr11.1893530..1893531	84.8	83.3	100		87.5	85.7	72	34.9	76.2		28.6		54.5	6.7	54.5	35.3	45.8	22.2	68	33.3	21.4	50		0	88.9	43.1	-45.8	3.48e-08	4.65e-06				Sig
chr11	1893607	1893608	chr11.1893607..1893608	88.9	78.6	78.6	87.5	81.8	33.3	54.2	40.4	85	100	23.5		45.5	0	34.8	17.6	14.3	0	59.1	25	12.5	0		0	83.1	32.1	-51	2.63e-09	6.39e-07				Sig
chr11	1893624	1893625	chr11.1893624..1893625	93	63.3	69.2	0	100	55.6	44	67.4	75	85.7	68.8		83.3	25	67.4	22.2	10.3	0	63.2	57.1	37.5	0		7.9	65.1	45.3	-19.8	0.0771	0.207
chr11	1893638	1893639	chr11.1893638..1893639	97.7	83.3	100	62.5	81.8	87.5	72	82.2	94.4	57.1	63.6		81.8	77.8	69	70.6	77.4	77.8	76.2	33.3	100	0		0	85.1	65.9	-19.2	0.0153	0.0664	-8	-13	-85.1	Sign
chr11	1893669	1893670	chr11.1893669..1893670	91.7	89.4	100	84.6	90.9	77.8	66.7	82.5	73.7	100	47.1		78.6	85.7	52.6	81.6	69.2	47.4	21.1	77.8	100			2.7	91.3	66.5	-24.8	0.00116	0.0102
chr11	1893694	1893695	chr11.1893694..1893695	85	90.4	100	61.5	90	90	81.2	77.2	78.9	94.1	52.9	100	90.9	55.6	58	68.4	53.3	76.9	24.4	50	90.9			0	85.4	67.2	-18.2	0.016	0.0683
chr11	1893700	1893701	chr11.1893700..1893701	80.7	86.5	95.8	78.6	70	61.9	68.8	60.7	52.4	94.1	38.9	100	66.7	44.4	54.9	26.8	49	46.2	19	50	0			0	82.3	49	-33.3	2.44e-05	0.000611				Sig
chr11	1893764	1893765	chr11.1893764..1893765	92.5	93.3	92.6	100	14.3	82.4	70.6	83.1	62.1	100	52.4	66.7	66.7	62.5	39.4	56.6	55	59.1	25.9	66.7	50			100	78.5	64.7	-13.8	0.0141	0.0624
chr11	1893794	1893795	chr11.1893794..1893795	82.3	78.4	88.6	53.3	100	85.7	46	64.3	59.3	94.7	45	50	35.7	25.9	42.5	24	25	15.4	52.2	0	29.4	40		40	80.5	43.1	-37.4	3.76e-06	0.000154				Sig
chr11	1893851	1893852	chr11.1893851..1893852	55.8	1.5	0	0	37.5	43.3	9.6	49.2	83.3	25	100	25	94.4	24	0	45.2	32.7	0	87.7	71.4	62.5	57.1		5.4	19	45.3	26.3	0.0581	0.17
chr11	1893858	1893859	chr11.1893858..1893859	76	93.3	88.2	81.3	77.8	87.1	73.1	91.1	80	100	66.7	60	88.9	73.7	74.2	63.8	89.8	84.4	87.3	66.7	85.7	83.3		76.9	83.3	79.6	-3.7	0.488	0.691
chr11	1893888	1893889	chr11.1893888..1893889	95.4	89.7	83.3	100	83.3	32.1	64.5	73.9	84.6	100	46.7		100	47.1	71.9	52.3	52.4	20.6	75	50	75	20		8.5	90.3	57.3	-33	1.51e-05	0.000428	-21.7	-33.6	-76.1	Sig&Sign
chr11	1893919	1893920	chr11.1893919..1893920	91.7	97.2	86.7	100		51.5	69.6	86.7	39.1	100	8.3		33.3	29.4	48.3	56.3	78	88.6	73.7	71.4	71.4	60		61.7	93.9	60.4	-33.5	2.42e-06	0.000111				Sig
chr11	1893952	1893953	chr11.1893952..1893953	86.8	89.5	100	100	90	50	70	89.7	85.7	100	46.2		72.7	40	85.2	41.7	62.5	63.6	80.5	42.9	100			2.1	93.3	64.5	-28.8	0.000749	0.00748
chr11	1893975	1893976	chr11.1893975..1893976	94.9	76.9	100	100	90	43.3	56.5	79.5	80.8	81.8	15.4		80	35.7	39	35.9	47.2	11.4	73	40	54.5			12.5	92.4	49.2	-43.2	2.23e-07	1.91e-05				Sig
chr11	1893982	1893983	chr11.1893982..1893983	91.1	70.7	50	91.7	81.8	58.6	50	60.9	72	66.7	25		66.7	53.3	45.5	37.5	35	23.7	70.3	44.4	45.5			14.3	77.1	48.1	-29	5.54e-05	0.00111				Sig
chr11	1893999	1894000	chr11.1893999..1894000	78.1	76.2	100	91.7	100	37	61.5	85.1	87	90.9	44.4		37.5	38.5	49.1	46.2	64.5	55.6	94.4	87.5	45.5			12.5	89.2	58.6	-30.6	0.00118	0.0103
chr11	1894013	1894014	chr11.1894013..1894014	91.1	90.9	100	100	100	70	76.9	90	100	88.9	55.6		85.7	60	66.7	76.9	71	88.5	81.3	100	100			14.3	96.4	76.6	-19.8	0.00241	0.0174
chr11	1894039	1894040	chr11.1894039..1894040	94.4	93	9.1	100	85.7	77.8	22.7	85.4	61.5	70	50		75	85.7	91.5	97.3	85.3	100	85.3	90	33.3			60	76.4	73.2	-3.2	0.731	0.872
chr11	1894044	1894045	chr11.1894044..1894045	96.5	95.3	100	100	88.9	74.1	86	88.9	70	100	70		75	61.5	91.2	83.3	85.3	89.5	100	100	100			27.3	96.1	81.4	-14.7	0.00511	0.03
chr11	1894080	1894081	chr11.1894080..1894081	91.1	88.6	90.9	100	100	70.8	63.2	88.7	92.9	70	72.7		66.7	70	82.8	24.2	81.3	56	67.6	75				100	94.1	72.1	-22	0.000878	0.0084
chr11	1894161	1894162	chr11.1894161..1894162	78.4	64	85.7	75	80	30.4	43.5	33.3	50	100	50			0	10.6	30	25	0	30	25				0	76.6	30.6	-46	6.57e-08	7.6e-06				Sig
chr11	1894198	1894199	chr11.1894198..1894199	84.6	60	80		83.3	60	56.2	65.6					85.7		37.1	47.1	35	0	40	87.5					77	51.4	-25.6	0.0152	0.066
chr11	1894232	1894233	chr11.1894232..1894233	0	0	0		0	0	0	0					0		0	0	0	0	0	0					0	0	0	0.804	0.912
chr11	1894418	1894419	chr11.1894418..1894419	79	50				80	57.1	62.5		60	28.6		11.1	16.7	6.3	23.1	28.6	12.5	50						64.5	36.4	-28.1	0.0161	0.0687
chr11	1894429	1894430	chr11.1894429..1894430	50	56.3	0			20	55.6	88.2	60	42.9	16.7		14.3	16.7	6.3	35.7	11.1	0	25	33.3					35.4	30.4	-5	0.257	0.465
chr11	1894466	1894467	chr11.1894466..1894467	93.6	91.3	87.5		100		88.9	96	71.4	85.7	75		90.9	66.7	60.9	100	86.7	88.9	82.4	57.1		100			93.1	82.2	-10.9	0.0995	0.246
chr11	1894477	1894478	chr11.1894477..1894478	90.6	89.3	75	100	100		81.8	82.1	85.7	90	62.5	66.7	72.7	30	30.8	80	81.1	77.8	33.3	28.6		100			91	66.9	-24.1	0.00134	0.0113
chr11	1894481	1894482	chr11.1894481..1894482	90.3	80	71.4	88.9	55.6		34.8	70.4	85.7	60	62.5		90.9	46.2	44	60	61	71.4	22.2	25		100			77.2	59.6	-17.6	0.0102	0.0495
chr11	1894524	1894525	chr11.1894524..1894525	23.1	36.8	50	9.1	33.3	50	20.5	68.4	18.8	61.5	22.2	16.7	0	0	38.9	82.8	4.2	0	80	13.3		100			30.5	36.1	5.6	0.555	0.747
chr11	1894527	1894528	chr11.1894527..1894528	12.8	9.7	9.1	10	9.1	0	12.8	47.5	18.2	28.6	16.7	0	0	0	3	38.5	6.5	0	3.7	0					10.1	11.7	1.6	0.774	0.896
chr11	1894533	1894534	chr11.1894533..1894534	2.3	2.4	0	9.1	21.4	29.4	7.5	38.9	5.9	28.6	0	0	0	0	0	41.2	1.8	8.3	75	0		100			7	21	14	0.0619	0.177
chr11	1894621	1894622	chr11.1894621..1894622	3.3	2.2	10	9.1	13.3	37.5	44	63.2	17.6	75	8.3	25	0	20	3.6	7.5	0	8.7	3.1	0		27.3	66.7		7.6	24	16.4	0.0118	0.0551
chr11	1894679	1894680	chr11.1894679..1894680	0	0	0	0	5	56.3	20.6	55.8	33.3	50	28.6	14.3	20	11.8	5.1	0	0	15.4	0	7.1	0	10	60	14.3	1	21.2	20.2	0.000171	0.00254				Sig
chr11	1894900	1894901	chr11.1894900..1894901	62.2	60.6	76.5	76.3	72.2	67.4	38.9	72.2	50.8	62.9	59.3	51.6	73.7	28.9	57.3	48.5	54.2	74.9	6	70.9	66	66.7	78.1	5.4	69.6	54.4	-15.2	0.0373	0.124
chr11	1895059	1895060	chr11.1895059..1895060	89.1	88.5	66.7	18.2	85.7	88.9	57.9	82.1	86.4	83.3	42.9	93.8	77.5	76.7	84.2	53.8	84.6	90	79.4	50		45.5		100	69.6	75.1	5.5	0.781	0.899
chr11	1895076	1895077	chr11.1895076..1895077	60	86.4		100	80	92.3	92.9	81.3	55	85.7	40	83.3	100	34.8	75	66.7	73.3	80	83.3	78.9					81.6	74.8	-6.8	0.602	0.783
chr11	1895127	1895128	chr11.1895127..1895128	66.7					33.3					75		83.3	77.8			87.5	40	100	83.3					66.7	72.5	5.8	0.729	0.871
chr11	1895144	1895145	chr11.1895144..1895145														100					66.7	100						88.9
chr11	1895388	1895389	chr11.1895388..1895389	100			100			83.3	85.7	100								71.4								100	85.1	-14.9	0.135	0.303
chr11	1895409	1895410	chr11.1895409..1895410	100	62.5		100			88.9	85.7									85.7		40						87.5	75.1	-12.4	0.401	0.615
chr11	1895470	1895471	chr11.1895470..1895471	92.9	91.7		100		71.4	68.8	88.9	75				100	60	66.7	100	88.2		77.8	100		100			94.9	83.1	-11.8	0.108	0.261
chr11	1895510	1895511	chr11.1895510..1895511	59.1	90		100	100	100	47.8	72	71.4				40	14.3	100	36.4	85.7		77.8	62.5		0			87.3	59	-28.3	0.0646	0.183
chr11	1895516	1895517	chr11.1895516..1895517	52.4	81		71.4	100	88.9	56	80	50					0	83.3	45.5	76.9		58.8	37.5		0			76.2	52.4	-23.8	0.132	0.299
chr11	1895550	1895551	chr11.1895550..1895551	100	92	100	100	100	100	86.4	96.6	100			100		63.6	100	93.8	90		80	80		100			98.4	90.9	-7.5	0.132	0.299
chr11	1895591	1895592	chr11.1895591..1895592	88.9	92.9	100	100	100	90	93.1	91.2	100			80		100	96.3	100	97.4		94.4	88.9		91.7			96.4	93.6	-2.8	0.901	0.956
chr11	1895612	1895613	chr11.1895612..1895613	100	88.9	100	100	92.9	100	96.7	96.7	90.9	60		100	100	100	94.1	94.7	81.8		91.3	88.9	100	100			96.4	93	-3.4	0.575	0.762
chr11	1895625	1895626	chr11.1895625..1895626	93.6	95.1	100	100	93.3	66.7	88.9	81.2	91.7	80		100	100	100	97	91.3	95.6		100	77.8	100	41.7			96.4	87.5	-8.9	0.112	0.267
chr11	1895631	1895632	chr11.1895631..1895632	96.2	94.4	88.9	100	100	66.7	84.4	94.3	100		80	100	100	100	83.3	69.6	95.1		92	88.9	100	41.7			95.9	86.4	-9.5	0.0573	0.168
chr11	1895740	1895741	chr11.1895740..1895741	91.9	93	100	100	100	83.3	92.3	86.4	85	100	66.7		93.8	100	97.4	48.3	87.5	73.3	96	100		100			97	87.3	-9.7	0.0946	0.238
chr11	1895779	1895780	chr11.1895779..1895780	97.3	93.5	100	87.5	70	90	97.6	88.2	93.3	83.3	71.4		94.1	100	90.7	89.3	86	81.3	88	83.3		69.2			89.7	87	-2.7	0.534	0.731
chr11	1895797	1895798	chr11.1895797..1895798	94.7	96	100	100	84.6	100	92.1	89.6	100	100	90		100	100	91.7	96.2	92.6	100	100	84.6		100			95.1	95.8	0.7	0.787	0.903
chr11	1895849	1895850	chr11.1895849..1895850	91.7	87.3	88.9	100	100	76.5	73.7	86.7	83.3	75	83.3		77.4	100	83	70.7	90	72.4	93.5	64.3		60	100	100	93.6	81.8	-11.8	0.0407	0.132
chr11	1895884	1895885	chr11.1895884..1895885	100	91.4	84.6	100	100	93.3	86.5	87.8	90.9	100	78.6		82.8	85.7	67.3	66.7	84.6	83.3	94.3	60	100	83.3	100	71.4	95.2	84.2	-11	0.0217	0.0846
chr11	1895887	1895888	chr11.1895887..1895888	97.9	93.4	76.9	88.9	100	100	94.2	90	69.2	100	100		93.7	94.1	94.2	89.5	93.8	83.3	91.4	83.3	100	83.3	0	100	91.4	86.7	-4.7	0.307	0.52
chr11	1895908	1895909	chr11.1895908..1895909	95.6	94.2	100	100	83.3	100	71.2	77.6	77.8	75	50	100	100	100	77.4	92.9	89.1	80	96.8	81.8	100	44.4	100	71.4	94.6	83.4	-11.2	0.0243	0.0918
chr11	1895918	1895919	chr11.1895918..1895919	97.9	94	100	100	100	61.9	94.2	88.2	66.7	100	100	50	89.3	100	76.8	91.1	94.8	100	100	72.7	0	100	52.6	71.4	98.4	79.5	-18.9	0.00307	0.0208
chr11	1895957	1895958	chr11.1895957..1895958	94.9	90.2	100	85.7	66.7	95.5	82	90.9		85.7	77.8	57.1	65.2	81.8	92.4	87.8	85.5	78.3	94.1	53.8	100		100	100	87.5	84	-3.5	0.322	0.536
chr11	1895976	1895977	chr11.1895976..1895977	88.4	94.6	100	100	100	91.7	94.6	88.1	100	100	87.5	100	100	100	65.3	77.6	79.7	70.8	80	83.3	85.7		100	100	96.6	89.1	-7.5	0.172	0.358
chr11	1896084	1896085	chr11.1896084..1896085	93	70.1	80	100	100	78.9	67.2	76.8	85.2	50	50		53.8	64.7	83.6	76.4	55.4	30.4	84.4	100		75	100	31.6	88.6	68.4	-20.2	0.0169	0.071
chr11	1896138	1896139	chr11.1896138..1896139	77.8	87.7	90	90.9	92.9	64.7	65.2	75.7	90.5	80	72.7	100	84.6	47.6	33.3	36.7	61.9	47.6	81.8	22.2	100	28.6	100	0	87.9	62.8	-25.1	0.00244	0.0176
chr11	1896216	1896217	chr11.1896216..1896217	79.7	82.1	92.9	81.8	100	70	72	80.6	76.2		66.7	83.3	82.4	40	39.6	65.9	65	54.5	56.7	66.7	41.7		0	31.3	87.3	58.4	-28.9	0.000223	0.00307	-15.9	-31.6	-71.7	Sig&Sign
chr11	1896270	1896271	chr11.1896270..1896271	88.3	85.2	100	86.7	88.9	80	70.5	90.4	80.6	100		90	95.8	77.8	76.8	87.5	80.3	54.5	94.3	60	88.9	100	100		89.8	84	-5.8	0.325	0.54
chr11	1896272	1896273	chr11.1896272..1896273	96.6	79.2	90	75	83.3	81.8	85.4	86.8	54.8	100	80	100	62.5	80	62.7	74.3	78.9	54.5	88.2		100	60	100		84.8	79.4	-5.4	0.261	0.469
chr11	1896304	1896305	chr11.1896304..1896305	76.7	66	90.5	73.3	75	85.7	37.8	68.7	54.5	87.5	83.3	37.5	45.8	66.7	36.1	24.4	42.1	33.3	60.6	40	66.7	0	0		76.3	48.4	-27.9	0.000521	0.00574	-13.2	-33	-76.3	Sign
chr11	1896319	1896320	chr11.1896319..1896320	90	86.3	82.4	25	88.9	77.8	82.4	84.1	78.3	87.5	80	100	94.7	40	79.6	70.3	81.7	10	97.1	80	90.9	100	0	40	74.5	72.3	-2.2	0.684	0.842
chr11	1896351	1896352	chr11.1896351..1896352	98	95.7	100	100	78.6	92.9	75	100	96.4	100		100	88.2	100	94.3	87.8	100	100	94.3		100	100	100		94.5	95.6	1.1	0.993	0.997
chr11	1896381	1896382	chr11.1896381..1896382	87.3	90.7	100	100	78.6	84.6	60.7	90.6	91.3	100		100	76.9	75	87.5	68.3	77.6	52.9	70		83.3	0	100		91.3	76.2	-15.1	0.0319	0.111
chr11	1896404	1896405	chr11.1896404..1896405	74.6	82.2	87.5	84.6	7.7	83.3	7.7	72.4	8.3	66.7				16.7	58	45	66.7	70	87.5	66.7	100	0			67.3	53.5	-13.8	0.233	0.436
chr11	1896419	1896420	chr11.1896419..1896420	94.2	91.1	100	80	80	92.3	53.5	84.7	81.8			66.7	77.8	61.1	78.3	65	72	78.9	75		100	0			89.1	70.5	-18.6	0.00399	0.0251
chr11	1896439	1896440	chr11.1896439..1896440	94	84.8	66.7	100	83.3	100	66	80.6	77.3	80	60	50	87.5	43.5	86.3	72.5	85.4	73.7	88.2		85.7	0			85.8	71	-14.8	0.0658	0.185
chr11	1896491	1896492	chr11.1896491..1896492	85.7	76.6	66.7	62.5	60	70	62.7	87.3	90	100	63.6	88.9	25	58.1	77.3	44.3	60.5	66.7	69.2	50	50	100		38.5	70.3	66.8	-3.5	0.292	0.503
chr11	1896508	1896509	chr11.1896508..1896509	87.9	82	94.1	100	100	85.7	67.2	89.2	100	100	63.6	81.8	80	78.6	84.1	75	78.9	52.6	73.2	60	55.6	76.9		0	92.8	72.4	-20.4	0.0101	0.0492
chr11	1896593	1896594	chr11.1896593..1896594	94.3	89	50	90.9	84.2	86.1	59.5	84.2	85.7	100	40	63.6	87.9	30.8	86.1	65.4	53.9	46.2	77.1	40	93.8	22.6		23.4	81.7	63.7	-18	0.0133	0.06	-10.8	-15.6	-58.7	Sign
chr11	1896605	1896606	chr11.1896605..1896606	95.3	92.8	100	100	90	93.9	79.8	89.9	84.2	92.3	58.3	85.7	81.3	75.9	84.5	97.2	78.8	76.6	85.4	27.3	63	83.3		22.2	95.6	75.5	-20.1	0.000623	0.0065
chr11	1896607	1896608	chr11.1896607..1896608	78.2	61.4	26.7	62.5	73.9	60.6	39.6	81.2	47.4	58.3	53.8	66.7	77.4	64.5	51.9	84.2	76.7	48.9	74.5	27.3	55.2	82.1		22.2	60.5	59.6	-0.9	0.724	0.868
chr11	1896655	1896656	chr11.1896655..1896656	68.8	60	83.3	66.7	82.4	55.7	61.4	74.8	70.4	64.3	34.8	41.7	40	65.7	24.6	14.6	38.5	26.9	21.2	20	44.4	0	0	21.3	72.2	37.9	-34.3	3.93e-05	0.000861	-15.7	-45.1	-65.1	Sig&Sign
chr11	1896788	1896789	chr11.1896788..1896789	85.9	70	75	79.2	100	92.5	64.5	88.1	83.9	83.3	27.6	50	34.4	60	70.3	39.7	81	38.6	27.9	86.7	93.3	13.3		6.3	82	57.9	-24.1	0.00707	0.038	-17.1	-19.5	-72.2	Sign
chr11	1896792	1896793	chr11.1896792..1896793	85.1	60.4	78.6	75	90.9	92.9	64.4	82.7	72.4	66.7	38.5	45.8	31.4	50	37.9	22.9	69.7	35.9	22.2	28.6	100	0		0	78	47.9	-30.1	0.00271	0.019	-17.5	-32.7	-78	Sign
chr11	1896804	1896805	chr11.1896804..1896805	78.6	52.2	66.7	82.4	100	92.7	52.8	82.4	48.1	50	23.1	56.5	28.6	60	17.9	16.7	42.7	37.1	17.5	7.7	93.8	0		0	76	40.4	-35.6	0.0012	0.0104	-21.1	-42.6	-76	Sign
chr11	1896843	1896844	chr11.1896843..1896844	87.1	75.7	33.3	88.9	14.3	93.8	24.6	85	43.8	88.9	9.5	78.6	35.7	57.1	73.5	64.9	48.2	55.6	83.3	40	50	10.5		88.9	59.9	57.3	-2.6	0.326	0.54
chr11	1896846	1896847	chr11.1896846..1896847	62.5	53.5	83.3	60	100	73.3	46.4	73.9	60	75	17.6	40	48.3	12.5	30.4	14.5	24.4	54.2	68.2	9.1	42.9	10		0	71.9	38.9	-33	0.00598	0.0337
chr11	1896865	1896866	chr11.1896865..1896866	82.2	68.9	50		100	77.3	70.8	92	83.3	100	40	53.3	72.7	100	38.5	19	64.8	27.3	27.5	44.4		76.2		100	75.3	63.9	-11.4	0.162	0.343
chr11	1896934	1896935	chr11.1896934..1896935	25	14.3		40	40	54.5	66.7	30	40	28.6		0	42.9	0	6	33.3	45	60	69.2	77.8		50			29.8	40.3	10.5	0.0942	0.237
chr11	1896954	1896955	chr11.1896954..1896955	48.2	16		0		69.2	50	62.1	44.4	83.3		37.5	50	14.3	23.3	50	81.1	10	10.7	71.4		50			21.4	47.2	25.8	0.0918	0.233
chr11	1896981	1896982	chr11.1896981..1896982	47.1	23.3	0	50		80	52.9	65.4	45.5	75	0	27.3	30	25	22.9	33.3	44.7	16.7	3.7	0					30.1	34.8	4.7	0.843	0.932
chr11	1896999	1897000	chr11.1896999..1897000	13.9	12.1	20	33.3		25	45.7	40.7	8.3	66.7	0	33.3	8.3	50	12.1	13.8	14	6.7	3.6	0		22.2			19.8	21.9	2.1	0.599	0.781
chr11	1897007	1897008	chr11.1897007..1897008	27.8	25		11.1		33.3	54.8	60	50	100	0	33.3	11.1	36.4	12.9	24	28.2	7.1	7.4	16.7		27.3			21.3	31.4	10.1	0.43	0.641
chr11	1897011	1897012	chr11.1897011..1897012	10.5	5.6		33.3		0	35.5	20	9.1	33.3	0	33.3	11.1	33.3	13.3	16	7.5	6.3	0	0		25			16.5	15.2	-1.3	0.772	0.895
chr11	1897022	1897023	chr11.1897022..1897023	36.8	35.1		50		37.5	50	90.9	84.6	100	0	55.6	55.6	60	23.3	37	32.4	18.8	0	11.1		45.5			40.6	43.9	3.3	0.673	0.835
chr11	1897026	1897027	chr11.1897026..1897027	22.2	18.4		10		16.7	34.5	37.5	50	83.3	11.1	44.4	22.2	30	13.3	24	5.6	12.5	3.4	16.7		16.7			16.9	26.4	9.5	0.435	0.645
chr11	1897029	1897030	chr11.1897029..1897030	51.6	53.1		40		85.7	56.7	78.3	61.5	100	0	55.6	33.3	45.5	20	45.8	38.9	33.3	3.3	14.3		50			48.2	45.1	-3.1	0.589	0.773
chr11	1897042	1897043	chr11.1897042..1897043	62.9	52.8		62.5		83.3	57.1	95.7	66.7	60	0	40	55.6	90	65.5	44	73.5	53.8	0	42.9		80			59.4	56.8	-2.6	0.87	0.944
chr11	1897074	1897075	chr11.1897074..1897075	24.3	13.5		16.7		11.1	33.3	34.8	61.5		42.9	20	33.3	0	25.9	34.8	67.6	33.3	0	14.3		18.7			18.2	28.8	10.6	0.237	0.441
chr11	1897109	1897110	chr11.1897109..1897110	59.3	61.1	33.3	100	100	11.1	46.7	77.3	46.2		33.3	40	60	33.3	38.7	11.1	60	33.3	15			25			70.7	37.9	-32.8	0.00293	0.0202
chr11	1897162	1897163	chr11.1897162..1897163	12.5	6.8	0	50	57.1	20	34.2	32.4	11.8		12.5	11.1		0	14.6	9.5	4.8	0	0	12.5		7.1			25.3	12.2	-13.1	0.358	0.574
chr11	1897206	1897207	chr11.1897206..1897207	27.8	12.8	22.2	6.7	25	40	39.3	54.3	19		33.3	9.1	20	0	16.7	10.5	10.2	0	5	36.4		0			18.9	19.6	0.7	0.75	0.884
chr11	1897290	1897291	chr11.1897290..1897291	98.6	93.6	100	100	100	76.5	91.8	96.2	95.7	100	93.3	85.7	92.3	95.2	80.9	96.9	84.9	93.7	87.8	100	100	68.4			98.4	90.5	-7.9	0.0205	0.0815
chr11	1897320	1897321	chr11.1897320..1897321	91.8	91.9	100	89.7	83.3	63.2	89.1	84.2	86.4	92.3	86.7	75	69.2	96	69.2	95.5	88.9	100	80	100	100	73.1			91.3	85.2	-6.1	0.197	0.39
chr11	1897332	1897333	chr11.1897332..1897333	80	86.5	66.7	80	56.5	65	80	82.6	84.6	92.3	64.7	41.7	58.3	80	56.8	69.6	68.7	53.8	25.5	100	66.7	67.9			73.9	68.1	-5.8	0.226	0.427
chr11	1897349	1897350	chr11.1897349..1897350	81	79.6	64.3	78.9	81.3	66.7	69.9	70.5	63.6	66.7	29.4	25	50	81.5	20.5	29.3	75.3	84.6	74	0	76.9	14.3			77	52.8	-24.2	0.00129	0.011
chr11	1897361	1897362	chr11.1897361..1897362	84	78.5	91.7	93.3	52.9	75	65.9	85.1	86.4	83.3	52.9	30	75	76.9	41.7	36.8	57.8	18.2	28	54.5	81.8	67.9			80.1	59.8	-20.3	0.00762	0.0402
chr11	1897368	1897369	chr11.1897368..1897369	91	89.4	100	100	93.3	85	72.4	89.1	100	91.7	70.6	50	90	92.3	73	53.3	82.7	27.3	71.4	75	100	64.3			94.7	75.8	-18.9	0.00198	0.015
chr11	1897375	1897376	chr11.1897375..1897376	89.9	80.4	100	94.1	77.8	65.2	70.5	83.5	88.9	100	86.7	33.3	80	66.7	74.2	23.1	80.7	33.3	13	90.9	100	74.1			88.4	68.5	-19.9	0.00984	0.0483
chr11	1897414	1897415	chr11.1897414..1897415	73.4	69.4	77.8	67.7	64.3	85.3	62.9	78.5	73.9	100	60	20	86.4	95.7	78	34.5	71.9	94.1	82	38.5	75	5			70.5	67.2	-3.3	0.646	0.816
chr11	1897441	1897442	chr11.1897441..1897442	94.5	94.3	95.2	100	75	94.4	87.1	91.7	91.7	100	94.4	88.9	100	100	96	93	94.3	100	92.3	56.3	100	86.4			91.8	92.1	0.3	0.806	0.913
chr11	1897448	1897449	chr11.1897448..1897449	85.3	80.7	78.6	93.3	81.3	82.1	74.5	86.7	66.7	84.6	82.4	77.8	100	93.8	90.2	87.2	79.3	92	90.3	86.7	80	18.2			83.8	80.7	-3.1	0.611	0.79
chr11	1897565	1897566	chr11.1897565..1897566	87.7	77.7	62.5	88.6	83.3	82.6	63.6	81.8	62.1	75	40	44.4	63.2	88.2	50	42.3	58.1	34.8	70.7	75	50	0		60	80	57.9	-22.1	0.0019	0.0146
chr11	1897674	1897675	chr11.1897674..1897675	89.2	89.8	100	100	75	37.5	62.9	72.5	92.3	88.9		88.9	100		97.1	60.6	57.5	87.5	90.9	60		100			90.8	78.3	-12.5	0.0565	0.167
chr11	1897686	1897687	chr11.1897686..1897687	91.2	79.1	100	100	60	62.5	69.4	82.6	87.5	54.5		66.7	85.7	100	83.3	90	83.3	77.8	69.6	66.7		33.3			86.1	74.2	-11.9	0.119	0.277
chr11	1897740	1897741	chr11.1897740..1897741	87.5	65.4	57.1	100	75	28.6	46.9	64.7	62.5	75		40	62.5		46.9	3.8	66.7	33.3	68.2	40	85.7				77	51.8	-25.2	0.00477	0.0285
chr11	1897755	1897756	chr11.1897755..1897756	89.5	88	66.7	100	100	80	75	74.3	92.9	62.5			100		89.7	26.1	79.4		76.2	40	100				88.8	74.7	-14.1	0.0393	0.128
chr11	1897777	1897778	chr11.1897777..1897778	82.5	65.4	85.7	88.9	70	37.5	53.3	77.1	91.7	33.3			40	60	65.6	26.1	81.8		73.9	40	57.1				78.5	56.7	-21.8	0.0354	0.12
chr11	1897818	1897819	chr11.1897818..1897819	50	38.7	40	28.6	42.9	28.6	50	48.6	81.8		100		77.8	100	62.5	40	68.8		0			80			40	61.5	21.5	0.108	0.261
chr11	1897823	1897824	chr11.1897823..1897824	80.6	69	91.7	100	85.7	28.6	50	65.4	10	40	80	71.4	55.6	40	84.8	30.4	70	66.7	50			80			85.4	54.9	-30.5	0.001	0.0092
chr11	1897830	1897831	chr11.1897830..1897831	84.9	100	90	100	100	66.7	69	76.5	81.8	57.1		85.7	88.9	80	86.7	78.3	92.9	85.7	80			80			95	79.2	-15.8	0.0146	0.064
chr11	1897835	1897836	chr11.1897835..1897836	85.3	92.3	100	83.3	85.7	50	70.4	89.7	66.7	85.7		66.7	90		92	72.7	78.6	100	68.8			80			89.3	77.8	-11.5	0.0757	0.204
chr11	1897871	1897872	chr11.1897871..1897872	89.7	91.3	100	100	87.5	40	78.9	88.9	62.5	100		62.5	44.4	100	72.7	64.3	88.5	100	56.3			20			93.7	69.9	-23.8	0.00313	0.0211
chr11	1897899	1897900	chr11.1897899..1897900	88.9	81.3	83.3		100	20	66.7	95.8	57.1	75		66.7	44.4		33.3	33.3	68.4	44.4	69.2			0			88.4	51.9	-36.5	0.000297	0.0038				Sig
chr11	1897926	1897927	chr11.1897926..1897927	78.6	92.9	83.3	100	60	57.1	25	82.4	50	33.3		71.4	62.5		68.4	20	61.5	71.4	55.6						83	54.9	-28.1	0.0012	0.0104
chr11	1897986	1897987	chr11.1897986..1897987	41.7	41.2		50	20	11.1	14.3	30		83.3	0	50	0	12.5	26.7	63.2	5.9		0	0	60	50			38.2	27.1	-11.1	0.132	0.299
chr11	1897991	1897992	chr11.1897991..1897992	53.9	34.8		42.9	80	18.2	33.3	31		50	0	50	0	0	0	58.3	0		0	0	40	0			52.9	18.7	-34.2	0.00327	0.0218
chr11	1897996	1897997	chr11.1897996..1897997	52	58.3		64.3	40	36.4	29.4	40.6		83.3	0	40	0	37.5	0	64	52.6		4.5	11.1	40	63.6			53.6	33.5	-20.1	0.0264	0.0977
chr11	1898023	1898024	chr11.1898023..1898024	91.2	92.3	100	100	100	77.3	45.2	88.6		57.1	20	85.7	57.1	83.3	87	85.3	85.2	77.8	81.5	76.9	60	100		3.3	96.7	68.9	-27.8	0.000218	0.00302				Sig
chr11	1898059	1898060	chr11.1898059..1898060	94.9	89.1	100	94.4	66.7	73.9	65	81.2	85.7	57.1	9.1	63.6	53.3	78.6	78.8	74.4	86.5	77.8	76.3	83.3	66.7	90.9		3.1	89	67	-22	0.000552	0.00596
chr11	1898063	1898064	chr11.1898063..1898064	91.9	93.3	50	76.5	60	66.7	55	75	85.7	53.8	18.2	45.5	50	75	69.4	74.4	83.8	70	78.9	83.3	50	100		3.2	74.3	63.2	-11.1	0.0348	0.118
chr11	1898072	1898073	chr11.1898072..1898073	89.5	78	100	90.5	100	76.2	58.3	82.7	85.7	60	25	55.6	56.2	80	65.7	72.1	78.6	54.5	7.5	91.7	62.5	100		3.1	91.6	62	-29.6	0.000913	0.00864
chr11	1898119	1898120	chr11.1898119..1898120	14.7	18	0	0	14.3	4.3	18.4	58.7	9.1	0	20	30	0	65	17.4	19.6	0	0	10.3	0	0	0	100	6.7	9.4	18.9	9.5	0.358	0.574
chr11	1898147	1898148	chr11.1898147..1898148	50	62		72.7		68.7	31.9	83.7	23.1	57.9	30	85.7	30.8	71.4	56.1	35	25.6	28.6	82.9	21.4	36.4	0	100	0	61.6	45.7	-15.9	0.158	0.338
chr11	1898188	1898189	chr11.1898188..1898189	83.9	67.9	100	75	100	71.4	54.3	29.8	41.7	53.3	33.3	0	57.9	42.9	36.2	7.5	35.6	24	66.7	0	87.5	57.1	100		85.4	44.4	-41	2.11e-05	0.000549				Sig
chr11	1898219	1898220	chr11.1898219..1898220	47.6	53.8	80	23.1	100	60.9	45.8	74.2	6.3	40	64.3		4.5	42.1	73.7	31	29.1	50	5.4	0	71.4	62.5	0	0	60.9	36.7	-24.2	0.0987	0.245
chr11	1898244	1898245	chr11.1898244..1898245	74.4	78.9	100	100	80	63.2	65.5	77	53.3	58.3	44.4	0	62.5	68.4	46.2	72.1	72.9	0	29.3	15.4	83.3	0	100	77.4	86.7	52.1	-34.6	0.000456	0.00518
chr11	1898280	1898281	chr11.1898280..1898281	16.7	29.7	41.7	0	0	35.7	25.4	26.6	7.1	46.7	38.5	0	41.7	23.5	1.8	30.3	2.9	5	71.7	0	40		0	0	17.6	22.1	4.5	0.838	0.93
chr11	1898290	1898291	chr11.1898290..1898291	2.7	7.1	38.5	8.3	0	23.1	24.5	49.2	0	18.8	7.1	0	15	0	1.8	33.3	0	0	4.9	0	0		12.5	0	11.3	10.6	-0.7	0.984	0.993
chr11	1898309	1898310	chr11.1898309..1898310	10.5	9.4	0	0	40	28.6	16.7	69.8	8.3	20	22.2	0	5.3	36.4	7.5	42.9	3	6.3	15.8	16.7	0			0	12	17.6	5.6	0.182	0.37
chr11	1898313	1898314	chr11.1898313..1898314	38.9	54.2	53.8	90.9	80	84.6	35.7	76.1	8.3	60	37.5	36.4	31.6	18.2	20.8	14.8	9.4	9.1	75	0	44.4			0	63.6	33.1	-30.5	0.0151	0.0657
chr11	1898319	1898320	chr11.1898319..1898320	20	24.6	0	18.2	40	55.6	16.7	57.8	0	21.4	37.5	20	5.3	30	20.4	30	6.2	0	63.3	20	0			0	20.6	22.6	2	0.754	0.887
chr11	1898345	1898346	chr11.1898345..1898346	71.4	61.4	80	90.9	60	85.7	60	65.9	60	57.1	50		62.5	100	57.5	91.3	69.2	50	76.9	100	50			0	72.7	64.8	-7.9	0.401	0.615
chr11	1898371	1898372	chr11.1898371..1898372	72.7	59.4	70	18.2			62.1	68.8	40	55.6	80		75	100	34.5	50	68.4	16.7	72.7		20			0	55.1	53.1	-2	0.713	0.861
chr11	1898378	1898379	chr11.1898378..1898379	77.8	58.1	80	72.7			58.3	51.6		88.9			57.1	100	25	30	26.3	33.3	57.9		20			0	72.2	45.7	-26.5	0.0151	0.0657
chr11	1898385	1898386	chr11.1898385..1898386	69.2	81.5	71.4	100			63.6	89.3		87.5			85.7		42.9	73.7	64.7	0	73.3					0	80.5	58.1	-22.4	0.0604	0.174
chr11	1898451	1898452	chr11.1898451..1898452	75	72.7					25	80							36.4	41.2	66.7		20						73.8	44.9	-28.9	0.0434	0.138
chr11	1898501	1898502	chr11.1898501..1898502	77.8	55.6				100	0	69.2				40			0	45.5	10						12	0	66.7	30.7	-36	0.0187	0.0766
chr11	1898540	1898541	chr11.1898540..1898541	85.7	84.6	75			90.9	55.6	66.7	75	50		72.7	81.8	28.6	53.3	58.3	75	50	92.9	100			100	0	81.8	65.7	-16.1	0.0657	0.185
chr11	1898565	1898566	chr11.1898565..1898566	92.9	75.5	75	100		81.8	57.1	65.6	69.2	55.6	33.3	33.3	81.8	22.2	66.7	45.5	75.7	37.5	58.8	100	40	0	0	0	85.8	48.6	-37.2	9e-05	0.0016	-30.3	-25.2	-85.8	Sig&Sign
chr11	1898602	1898603	chr11.1898602..1898603	65.1	44.4	54.5	28.6	55.6	54.5	15.9	71.4	26.3	12.5	22.2	11.8	21.4	23.1	22.7	9.3	11.8	16.7	76.2	83.3	0	28.6	100	0	49.6	32	-17.6	0.0371	0.124
chr11	1898703	1898704	chr11.1898703..1898704	2.3	2.2	0	0	0	18.8	7.1	18	14.3		5	13	0	0	3.8	9.7	0	19.5	2.4		0	0		0	0.9	7	6.1	0.0724	0.198
chr11	1898738	1898739	chr11.1898738..1898739	0	0	0	0	0	4.5	3.8	13.5	0	0	4.3	4.8	0	0	2.4	4.2	0	0	0		0	0		0	0	2.2	2.2	0.287	0.499
chr11	1898767	1898768	chr11.1898767..1898768	0.8	1.6	0	0	0	0	6.2	33	2.9	0	3.8	0	0	0	3.1	4.3	0	13.2	5.1	0	0	0		0	0.5	4	3.5	0.172	0.357
chr11	1898778	1898779	chr11.1898778..1898779	0	0	13.8	0	0	0	5.2	11.6	9.1	8.3	0	5.6	6.9	5	0.8	3.3	2.8	11.8	3.2	0	0	0		0	2.8	4.1	1.3	0.694	0.849
chr11	1898784	1898785	chr11.1898784..1898785	0	1.6	0	0	0	4.2	9.3	12.9	0	0	0	42.1	0	0	0	3.1	1	1.9	1.6	0	0	0		0	0.3	4.2	3.9	0.147	0.321
chr11	1898787	1898788	chr11.1898787..1898788	0	0	0	0	0	0	2	3.4	0	8.3	3.4	0	0	0	0	5.8	0	0	1.6	0	0	0		0	0	1.4	1.4	0.484	0.688
chr11	1898793	1898794	chr11.1898793..1898794	1.6	0	0	0	0	7.7	4.2	14	6.1	0	10	5.3	2.9	4.8	0.8	4.2	0	0	3.1	0	0	14.3		0	0.3	4.3	4	0.0806	0.213
chr11	1898820	1898821	chr11.1898820..1898821	0.9	0	0	0	6.3	3.4	5.1	6	10	14.3	0	9.1	0	0	0.8	6.7	0	0	0	0	0			0	1.4	3.3	1.9	0.377	0.593
chr11	1898845	1898846	chr11.1898845..1898846	8.5	6.3	3.1	5.6	22.2	40	27.7	47.7	21.9	45.5	54.8	75	3.6	7.7	14	39.2	3.3	25	12.9	0	37.5			0	9.1	26.8	17.7	0.00544	0.0314
chr11	1898875	1898876	chr11.1898875..1898876	9.7	5.7	3.4	13.3	0	19.2	23.6	42.5	19	57.1	23.8	10	0	7.1	7.3	11.3	2.3	16.7	4.9	7.1	40				6.4	18.2	11.8	0.0437	0.139
chr11	1898908	1898909	chr11.1898908..1898909	79.3	80	93.8	93.8	81.8	91.3	90.9	90.3	66.7	75	90	80	50	65.4	83.7	74.3	82.7	83.8	90.2	85.7	83.3			0	85.7	75.5	-10.2	0.278	0.488
chr11	1898912	1898913	chr11.1898912..1898913	40	37.9	29.4	68.8	31.8	47.8	69.7	80.2	82.4	62.5	84.6	40	50	72.7	48.9	44.3	72.4	21.1	6.5	76.9	57.1			0	41.6	53.9	12.3	0.112	0.267
chr11	1898931	1898932	chr11.1898931..1898932	37	33.3	50	50	56.5	84.2	61.2	82.4	35.3	71.4	77.3	83.3	79.2	75.9	72.2	76.9	86.3	87.2	85	52.9	76.9			0	45.4	69.9	24.5	0.000116	0.00191				Sig
chr11	1898943	1898944	chr11.1898943..1898944	63.8	60	90.9	53.3	73.9	76.2	81	92.6	41.2	75	77.3	87.5	57.1	57.1	55.8	84.5	68.5	72.5	93.3	36.8	76.9			80	68.4	71.4	3	0.455	0.663
chr11	1898970	1898971	chr11.1898970..1898971	91.3	85.4	100	69.2	93.3	100	94.9	97.5	92.6	100	75	85.7	100	87.5	59.5	91.2	89	85	98.1	50	93.3		100	0	87.8	83.3	-4.5	0.485	0.689
chr11	1898997	1898998	chr11.1898997..1898998	96.6	92.4	94.1	83.3	88.9	78.1	80.6	94.1	94.1	100	70.6	71.4	65.2	78.6	87	93.5	94.5	77.8	95.3	38.5	100			90.9	91.1	83	-8.1	0.0679	0.189
chr11	1899005	1899006	chr11.1899005..1899006	92.3	76.4	94.4	83.3	62.5	90.6	81.2	90	81.1	88.9	75	62.5	65.2	81.3	73.3	96.7	81.4	27.8	85.7	100	100		20	90.9	81.8	77.3	-4.5	0.444	0.653
chr11	1899014	1899015	chr11.1899014..1899015	83	75.8	62.5	71.4	50	71	79.7	91.9	84.2	56.3	76.5	42.9	100	81.3	96.2	40.3	90.4	54.1	90.2	100	100		20	100	68.5	76.4	7.9	0.558	0.75
chr11	1899039	1899040	chr11.1899039..1899040	85.7	86.7	94.1	100	66.7	86.2	98.4	89.7	95.3	94.1	87.5		75	100	93.6	54.2	73.9	67.9	92.2	28.6	90			100	86.6	82.9	-3.7	0.448	0.657
chr11	1899066	1899067	chr11.1899066..1899067	76.3	75.8	62.5	85	75	83.9	81.1	85.9	82.9	100	57.1	62.5	78.9	64.7	57.7	79.2	81.5	69	79.7	66.7	100			20	74.9	73.6	-1.3	0.891	0.952
chr11	1899070	1899071	chr11.1899070..1899071	75.6	56.9	28.6	70	57.9	84.4	59.3	86.4	78.6	94.1	35.3	44.4	54.2	30.8	54.9	72.2	81.9	63.3	74.1	16.7	100			20	57.8	61.8	4	0.764	0.891
chr11	1899074	1899075	chr11.1899074..1899075	81.3	85.3	57.1	78.9	77.8	78.1	88.7	88.2	97.1	41.2	43.8	90	88	69.2	71.2	80	65.2	85.7	59.6	25	100			22.2	76.1	70.2	-5.9	0.357	0.572
chr11	1899138	1899139	chr11.1899138..1899139	98.2	85.9	100	90.9	100	81	83.6	94.6	92.3	100	78.6	62.5	88.2	91.7	86.7	72.2	87.5	57.1	86	53.8	100	90			95	82.7	-12.3	0.0205	0.0816
chr11	1899173	1899174	chr11.1899173..1899174	91.4	94.4	100	83.3	93.3	82.8	86	87	100	80	90.9	33.3	85.7	83.3	73.1	68.4	84.2	75	88	60	100	100			92.5	81	-11.5	0.0145	0.0637
chr11	1899183	1899184	chr11.1899183..1899184	94.9	97.7	100	85.7	100	42.3	89.2	91.4	90		100	60	76.5	94.1	78.3	75.4	86.2	57.9	88.6	81.8	100	80			95.7	80.7	-15	0.0014	0.0117
chr11	1899202	1899203	chr11.1899202..1899203	100	93.7	100	100	85.7	94.7	98.3	93.7	100		100	100	100	88.2	87.3	81.8	96.7	100	95.6	100	100	100			95.9	96	0.1	0.874	0.946
chr11	1899225	1899226	chr11.1899225..1899226	88.7	82.4	66.7	100	90	87	71.8	79	72.2		90.9	58.3	71.4	66.7	51.5	45.8	53.1	95.2	85.7	66.7	92.3	88.9			85.6	73.5	-12.1	0.0866	0.224
chr11	1899286	1899287	chr11.1899286..1899287	87.5	80.5	72.7	100	90.9	93.8	89.2	91.9	95.5		81.8	41.2	84.6	95.2	75.3	50.8	82.9	57.1	80	27.3	92.3	100		100	86.3	78.8	-7.5	0.28	0.49
chr11	1899396	1899397	chr11.1899396..1899397	83.3	83.3	100	85.7	90.9	94.4	86	80.4	70	66.7	66.7	83.3	33.3	100	85.7	84.8	69.6	80	93.5	100				100	88.6	80.9	-7.7	0.55	0.743
chr11	1899466	1899467	chr11.1899466..1899467	97.1	90.3	100	100	100	100	100	87.5	100	100	100	100	100	100	95.5	90.3	97.1	100	87	62.5					97.5	94.7	-2.8	0.663	0.828
chr11	1899469	1899470	chr11.1899469..1899470	92.3	91.2	87.5	100	100	88.9	100	83.8	100	100	100	20	93.3	100	95.3	84.4	97.3	70	55	85.7					94.2	84.9	-9.3	0.207	0.403
chr11	1899494	1899495	chr11.1899494..1899495	95.8	83.7	87.5	88.9	77.8	75	85.3	97.6	91.7	100	100	20	70.6	100	80.4	53.8	91.9	92.3	73.9	90					86.7	81.5	-5.2	0.351	0.567
chr11	1899506	1899507	chr11.1899506..1899507	92.7	89.8	85.7	90	83.3	81.3	94.3	84.6	64.3		100	100	72.2	66.7	97.7	91.9	100	84.2	61.5	90					88.3	84.9	-3.4	0.395	0.61
chr11	1899518	1899519	chr11.1899518..1899519	96.3	87.8	85.7	100		88.2	92.3	95.1	76.9	100	88.9	100	100	100	100	100	97.6	68.2	96.6	100					92.5	93.6	1.1	0.857	0.938
chr11	1899572	1899573	chr11.1899572..1899573	95	93.2	100	88.9	100	100	93.9	98.4	73.9	100	90	100	79.2	94.4	96.4	95.5	100	100	100	85.7	100				95.4	94.2	-1.2	0.888	0.95
chr11	1899579	1899580	chr11.1899579..1899580	90.3	91.4	100	100	89.5	89.5	87.5	98.3	52.2	88.9	100	100	89.5	93.8	96.5	97.5	96.6	94.7	94.3	80	100				94.2	91.2	-3	0.667	0.831
chr11	1899588	1899589	chr11.1899588..1899589	96.8	96.7	100	100	73.7	100	88.2	98.4	75	90	100	100	85.7	93.8	86	92.9	90	94.4	100	92.3	66.7				93.4	90.8	-2.6	0.641	0.812
chr11	1899611	1899612	chr11.1899611..1899612	83.1	64.9	72.7	75	44.4	100	37.5	80	24	88.9	69.2	77.8	47.6	68.8	59.6	74.4	75.5	88.9	89.2	83.3	100		100		68	74.4	6.4	0.668	0.832
chr11	1899652	1899653	chr11.1899652..1899653	97.4	82.6	100	88.9	90	88.9	59.5	77.4	69.2	83.3	60	63.6	63.6	66.7	44.7	32.1	83.7	84.6	80.8	28.6				0	91.8	61.7	-30.1	9.12e-05	0.00161				Sig
chr11	1899659	1899660	chr11.1899659..1899660	97.2	87.8	100	68.8	100	87.5	69.4	81.4	75	100	60	44.4	71.4	71.4	38.1	19.2	87.5	100	88.9	50				0	90.8	65.3	-25.5	0.00307	0.0208
chr11	1899698	1899699	chr11.1899698..1899699	91.2	96.9	83.3		85.7	100	87	95.6	100		88.9	85.7	100	62.5	97.1	86.4	84.8	100	100	71.4				19	89.3	85.2	-4.1	0.306	0.52
chr11	1899704	1899705	chr11.1899704..1899705	88.2	93.3			100	87.5	84	88.9	100		88.9	80	50	83.3	90.3	82.6	89.3	100	88.2	85.7				19	93.8	81.2	-12.6	0.0973	0.242
chr11	1899710	1899711	chr11.1899710..1899711	96.7	88			100	100	78.3	88.6	100		87.5	40		100	96.7	84.2	96		100	100				4.8	94.9	82.8	-12.1	0.174	0.359
chr11	1899712	1899713	chr11.1899712..1899713	96.6	92.3			100	100	70.8	87.8	100		75			100	96.7	100	100		93.8	83.3				19	96.3	85.5	-10.8	0.165	0.347
chr11	1899719	1899720	chr11.1899719..1899720	96.4	85.7			71.4	75	85	90.2	100		85.7			83.3	82.1	63.2	100		93.8	83.3				5.6	84.5	78.9	-5.6	0.314	0.528
chr11	1899732	1899733	chr11.1899732..1899733	86.2	92.9			100	66.7	77.3	82.1	90		85.7			100	100	81	95.2		93.7	71.4				5.6	93	79.1	-13.9	0.155	0.333
chr11	1899744	1899745	chr11.1899744..1899745	100	85.3				100	70.4	87.2	87.5		71.4			57.1	94.3	91.3	100		94.1	100				5.6	92.7	79.9	-12.8	0.177	0.364
chr11	1899768	1899769	chr11.1899768..1899769	73.3	79.5			50	63.6	75.8	79.1	88.9		66.7	80	80	12.5	65.8	65.4	37.9	100	100	20				0	67.6	62.4	-5.2	0.36	0.576
chr11	1899793	1899794	chr11.1899793..1899794	77.1	46.8	80		83.3	69.2	39	59.1	35.7	40	16.7	40	38.5	28.6	48.9	11.4	17.9	28.6	60.7	0				0	71.8	33.4	-38.4	0.000912	0.00863
chr11	1899859	1899860	chr11.1899859..1899860	95.1	92.4	100	100	71.4	94.1	92.5	90.1	100	72.7	87.5	80	100	100	100	86.9	96.6	94.1	97.7	88.9	100	100		100	91.8	93.4	1.6	0.689	0.846
chr11	1899861	1899862	chr11.1899861..1899862	100	93.5	92.3	100	100	77.8	91.2	95.7	96.3	72.7	88.9	83.3	95.7	83.3	95.4	95.2	93.8	90	95.6	100	100	100		15.4	97.2	87.2	-10	0.0303	0.107
chr11	1899926	1899927	chr11.1899926..1899927	100	96.7	100	87.5	91.7	100	91.8	95.3	90.9	100	90	85.7	100	100	95.4	97.4	93.3	88.9	97.1	100	60	100	100	100	95.2	94	-1.2	0.698	0.851
chr11	1899937	1899938	chr11.1899937..1899938	92	85.2	91.7	100	100	100	89.3	92	61	90.9	87.5	50	82.4	70	75.8	84.2	82.4	96	79.7	100		100	100	72.2	93.8	84.1	-9.7	0.0898	0.229
chr11	1900072	1900073	chr11.1900072..1900073	97.3	95.3	96.7	100	95	73.3	90.5	95.3	90.9	91.7	100	66.7	89.2	100	66.7	89.5	93.2	92	95.6	100		92.3	100	100	96.9	90.4	-6.5	0.0385	0.127
chr11	1900105	1900106	chr11.1900105..1900106	97.1	91.3	91.9	100	100	92.6	93.1	92.3	85	100	100	100	100	85.7	95.7	94.7	93.6	58.6	91.8	95.5	100	26.7	87.5		96.1	88.5	-7.6	0.131	0.297
chr11	1900145	1900146	chr11.1900145..1900146	83.7	83.3	75.8	76.9	81.3	58.6	58.7	73.4	52.4	76.5	80	87	80.6	31.6	70.8	73	59.6	32.4	88.6	20.7	50	6.7			80.2	58.9	-21.3	0.00265	0.0187
chr11	1900203	1900204	chr11.1900203..1900204	98.7	97.3	84.2	92.9	77.8	100	88.7	91.1	88.2	100	81.8	100	80	73.3	91.8	96.6	86.9	78.3	98.1	85.2	92.3	100		80	90.2	89.6	-0.6	0.445	0.654
chr11	1900205	1900206	chr11.1900205..1900206	94.9	89.9	87.5	100	77.8	94.7	90.7	91.9	94.4	100	90.9	81.3	88	100	96	88.7	88.7	86.4	98.2	84.6	100	100		90	90	92.5	2.5	0.791	0.905
chr11	1900292	1900293	chr11.1900292..1900293	84.2	76.7		100		100	86.7	80.4	100	100	100	90	93.3	100	78.3	52	86.9	100	90	80	90				87	89.2	2.2	0.59	0.773
chr11	1900302	1900303	chr11.1900302..1900303	90	93.5		100		100	89.2	91.1	100	100	100	85.7	100	83.3	95	91.7	91.1	100	90		88.9				94.5	93.7	-0.8	0.959	0.982
chr11	1900345	1900346	chr11.1900345..1900346	100	100					100	100			100		100		80	90.9	96.7	83.3	100						100	94.5	-5.5	0.228	0.429
chr11	1900349	1900350	chr11.1900349..1900350	100	92.3					100	100					100		81.2	70	76.9		100						96.2	89.7	-6.5	0.406	0.619
chr11	1900364	1900365	chr11.1900364..1900365	100	100					100	66.7					83.3		92.3	100	73.3		100						100	87.9	-12.1	0.0817	0.215
chr11	1900431	1900432	chr11.1900431..1900432																100	40		60							66.7
chr11	1900489	1900490	chr11.1900489..1900490																100						0				50
chr11	1900506	1900507	chr11.1900506..1900507		100					85.7	60								100	100					88.9			100	86.9	-13.1	0.339	0.555
chr11	1900570	1900571	chr11.1900570..1900571	71.4	100	100			82.4	100	100	100				60		50	33.3	100	85.7	60	50		100			90.5	76.8	-13.7	0.214	0.411
chr11	1900612	1900613	chr11.1900612..1900613	82.4	93.1	100	100	100	100	96.4	100	92.9		90.9	100	100		96.2	92.9	100	100	100	100	100	100		100	95.1	98.1	3	0.249	0.456
chr11	1900655	1900656	chr11.1900655..1900656	81.5	80.4	50	86.7	81.8	79.3	55.8	43.1	60.9		66.7	50	64.7	28.6	22	68.8	44.7	52.9	75.8	94.1	40	76.9		93.3	76.1	59.9	-16.2	0.0379	0.125
chr11	1900713	1900714	chr11.1900713..1900714	94.9	90.1	100	88.9	100	96.7	93.8	92.6	89.7	100	96.2	91.7	80.8	69.2	92.1	93.6	89.3	95	100	100	100	100		100	94.8	93.4	-1.4	0.786	0.902
chr11	1900728	1900729	chr11.1900728..1900729	97.6	93.2	100	100	100	100	98.3	93.8	82.1	100	100	100	88.9	90.9	78.1	79.5	96.6	95.5	89.8	90	100	100		100	98.2	93.5	-4.7	0.158	0.337
chr11	1900765	1900766	chr11.1900765..1900766	91.3	93.2	100	100	93.3	50	85.2	92.1	55.6	100	100	66.7	80.8	70	77	76.2	79.6	81.5	84.4	53.8	20			0	95.6	69	-26.6	0.000167	0.00249				Sig
chr11	1900794	1900795	chr11.1900794..1900795	95.7	91.1	100	76.5	100	96	87.7	93.7	100	100	100	73.3	73.9	93.3	65.5	92.1	96.2	100	90.2	80	80			81.3	92.7	88.4	-4.3	0.425	0.636
chr11	1900815	1900816	chr11.1900815..1900816	96	89.8	100	100	70	75	94.1	95.8	92.3	100	100	53.8	96	93.3	70.6	80.6	90.6	57.1	94.4	54.5					91.2	83.2	-8	0.128	0.292
chr11	1900847	1900848	chr11.1900847..1900848	100	83.9	82.4	94.7	85	74.1	86.8	87.7	45.8	80	66.7	71.4	80.8	50	46.2	71.8	67.4	93.3	53.5	64.3	55.6				89.2	68.5	-20.7	0.00112	0.00991
chr11	1900867	1900868	chr11.1900867..1900868	97.6	96.6	87.5	100	95	76.9	89.7	94.4	79.2	100	87.5	87.5	96.2	58.3	75.4	78.7	77.3	75	84.2	71.4	90				95.3	82.6	-12.7	0.00146	0.0121
chr11	1900874	1900875	chr11.1900874..1900875	100	87.3	87.5	100	81	95.5	87	89.7	95.7	85.7	77.8	100	84	64.3	77.8	83	75.5	89.5	83.3	57.1	100			9.1	91.2	79.7	-11.5	0.0781	0.209
chr11	1900884	1900885	chr11.1900884..1900885	86.4	89.9	53.3	90.9	100	76.9	85.1	97.3	100	88.9	77.8	93.8	83.3	71.4	76.2	83.3	72	93.7	100	40	77.8			9.1	84.1	78	-6.1	0.379	0.594
chr11	1901106	1901107	chr11.1901106..1901107	82.2	84.1	55.6	94.1	94.7	74.4	76.2	76.5	75.8	35.7	71.4	69.2	39.5	56.3	32.9	34.1	41.5	68.2	36.2	20	72.7	100		0	82.1	54.5	-27.6	0.000101	0.00174				Sig
chr11	1901135	1901136	chr11.1901135..1901136	85.6	76.4	71.4	88.2	77.8	71.1	63.4	73.8	93.5	78.6	57.7	25	58.1	64.3	65.6	33.7	41.4	30.8	55.7	37.5	63.6	85.7		0	79.9	55.5	-24.4	0.00097	0.009
chr11	1901181	1901182	chr11.1901181..1901182	98	91.5	100	93.3	93.8	93.3	88.9	87.6	77.1	100	90.9	86.7	96.1	60	83.8	96.5	95.4	100	90.8	88.9	93.3	44			95.3	86.7	-8.6	0.0594	0.172
chr11	1901198	1901199	chr11.1901198..1901199	89	82.4	54.5	96.6	100	95.7	83.3	84.8	70.7	80	70	80	94.1	89.3	82.2	88.4	79.1	100	93.1	65	100	80.8			84.5	84.5	0	0.837	0.929
chr11	1901219	1901220	chr11.1901219..1901220	82.1	73.7	78.6	81.3	60	67.5	81.1	72.1	65.8	63.6	61.9	81.3	72.9	77.8	77.7	83.3	69.4	41.2	84.9	45	42.9	76.9			75.1	68.5	-6.6	0.275	0.485
chr11	1901279	1901280	chr11.1901279..1901280	87	85.3	92.9	96.4	100	94.3	89.7	85.2	89.5	100	69.2	90.9	78	72	49.6	66.7	61.5	90	82.2	73.7	86.7	24			92.3	76.7	-15.6	0.0131	0.0591
chr11	1901288	1901289	chr11.1901288..1901289	91.3	93.9	100	100	100	77.8	87.1	97.2	78.9	90	84.6	90	63.4	95.8	45	49	69.2	100	80	57.1	88.2	0			97	73.7	-23.3	0.000817	0.00797
chr11	1901335	1901336	chr11.1901335..1901336	89.1	91.9	100	100	92.9	78.9	83.9	86.5	44	100	100	80	64.9	100	71.9	79.5	79.1	68	79.6	52.4	88.9	100		40	94.8	77.6	-17.2	0.00329	0.0219
chr11	1901344	1901345	chr11.1901344..1901345	82.5	84.9	66.7	100	94.1	55	84.9	87.4	57.7	66.7	100	80	57.6	100	53	41.2	73.3	84	60	54.2	77.8	31.6		85.7	85.6	69.5	-16.1	0.00979	0.0481
chr11	1901356	1901357	chr11.1901356..1901357	92.8	84.3	92.3	94.4	100	75	85.2	94.3	52	87.5	100	88.9	54.5	85.7	64.5	62.7	83.1	80	63.2	77.3	90.9	93.7		14.3	92.8	75.2	-17.6	0.00437	0.0267
chr11	1901362	1901363	chr11.1901362..1901363	87.3	88.9	91.7	94.4	93.3	61.9	88.5	94.1	81.8	100	90.9	87.5	62.2	90	54.9	58.8	88.7	84	64.9	94.4	81.8	88.9		14.3	91.1	77.1	-14	0.0232	0.0887
chr11	1901407	1901408	chr11.1901407..1901408	86.6	89.2	85.7	86.4	100	80	57.1	90	81.3	92.3	80	63.6	56.7	90	58.1	28.9	71.4	82.1	72.9	80	77.8	85.7		0	89.6	69.3	-20.3	0.0017	0.0135
chr11	1901419	1901420	chr11.1901419..1901420	87	90.8	100	92	87.5	76.2	66.1	94.4	81.3	91.7	80	66.7	73.3	50	62.9	74.5	76.9	64.7	75	59.1	90	14.3		0	91.5	66.5	-25	0.000294	0.00376	-15.9	-19.6	-84.3	Sig&Sign
chr11	1901431	1901432	chr11.1901431..1901432	89.1	83.1	100	90	100	90.9	77.8	96.6	100	90	90	100	93.1	80	75.7	82.9	86	100	95.2	76.2	90.9	100		0	92.4	84.7	-7.7	0.417	0.63
chr11	1901435	1901436	chr11.1901435..1901436	93.6	87.3	100	95	100	76.9	96.3	98.3	100	90.9	77.8	92.9	88.9	100	81.8	97.6	91.3	100	97.8	90	100	100		0	95.2	87.8	-7.4	0.354	0.569
chr11	1901439	1901440	chr11.1901439..1901440	91.9	93	100	100	69.2	75	88.9	94.7	100	54.5	88.9	93.3	90	87.5	90.9	87	89.6	84.6	94	89.5	90	100		0	90.8	83.2	-7.6	0.268	0.477
chr11	1901471	1901472	chr11.1901471..1901472	90.7	79.6	100	91.7	100	96.2	84.1	80.8	100	87.5		90.9	93.1	87.5	98.1	87.8	86.7	100	97.1	93.3	90	40		100	92.4	89	-3.4	0.852	0.936
chr11	1901473	1901474	chr11.1901473..1901474	87	92.7	100	91.7	100	96.2	92.9	94.2	84.6	87.5		100	96.4	87.5	93.8	89.1	92.5	100	94.9	100	90	28.6		0	94.3	84	-10.3	0.342	0.558	-1.9	0	-80	Sign
chr11	1901497	1901498	chr11.1901497..1901498	87.5	84.3	100	85.7	100	92.9	76.2	82.2	70	85.7	60	90	72.4	75	61.2	69.2	52.3	87.5	50	41.7	60	0			91.5	66.3	-25.2	0.00178	0.0139
chr11	1901569	1901570	chr11.1901569..1901570	94.6	100	100	100	88.9	89.5	76.1	89.1	88.9		71.4		90	70	71.1	85.4	78	85.7	77.1	60	100				96.7	80.9	-15.8	0.000481	0.0054
chr11	1901593	1901594	chr11.1901593..1901594	94.6	98	100	95.2	100	87.5	72.1	88.2	85.7		100	80	85.2	100	73.5	61.4	90.9	100	64.9	57.1	100				97.6	83.1	-14.5	0.00199	0.015
chr11	1901620	1901621	chr11.1901620..1901621	88.5	94.5	88.9	100	87.5	83.3	71.4	92.2	87.5		91.7	66.7	80.8	87.5	56.4	45.8	74.6	42.9	60.5	50	90	100		60	91.9	73	-18.9	0.000819	0.00798
chr11	1901675	1901676	chr11.1901675..1901676	96	92.3	100	100	77.8	100	86.8	89.1	69.6		88.9	77.8	84.6	100	62.5	73.5	84	75	92.6	83.3	90	76.9		0	93.2	78.5	-14.7	0.00466	0.0281	-6.1	-13.1	-54.8	Sign
chr11	1901696	1901697	chr11.1901696..1901697	86	88.9	100	85	85.7	77.8	78	70.8	63.2	100	88.9	57.1	75	100	44.2	74.4	72.2	53.8	75.9	70	80	35.3		55.6	89.1	70.7	-18.4	0.00161	0.0129
chr11	1901714	1901715	chr11.1901714..1901715	88.1	91.7	87.5	86.7	100	75	68.2	48.6	81.8		75	62.5	60	100	46.7	63.6	79.5	13.3	59.1	58.3	80	72.2		0	90.8	61.4	-29.4	2.86e-05	0.000689				Sig
chr11	1901719	1901720	chr11.1901719..1901720	97.4	83	100	100		77.8	75.6	61.9	81.8		88.9	75	100	100	68.2	83.9	85.4	46.7	73.7	50	57.1	20		0	95.1	67.4	-27.7	0.000206	0.0029	-12.5	-28.7	-85.1	Sig&Sign
chr11	1901737	1901738	chr11.1901737..1901738	94.3	71.8	100	66.7		57.1	47.7	56.8	50	100	57.1	100		50	63.9	45.8	73.2	35.7	58.8	54.5	57.1	0		0	83.2	53.4	-29.8	0.00274	0.0192	-18.4	-27.6	-83.2	Sign
chr11	1901748	1901749	chr11.1901748..1901749	91.9	84.8	66.7	63.2		55.6	35.7	44.4			12.5		37.5		43.2	33.3	35.5	21.4	33.3	11.1		10		0	76.7	28.7	-48	2.39e-09	5.94e-07				Sig
chr11	1901770	1901771	chr11.1901770..1901771	86.1	86.8	100	55		58.8	54.3	72.7	30	85.7	80	100	50	40	75	56.5	75	14.3	71.4	70	50	52		0	82	57.5	-24.5	0.00866	0.0441
chr11	1901791	1901792	chr11.1901791..1901792	78.9	92.3	87.5	69.6	100	58.8	64.6	68.3	45.5	62.5	62.5	33.3	76.5	42.9	57.1	25.7	57.4	41.2	14.3	83.3	63.6	86.4		55.6	85.7	55.5	-30.2	0.000195	0.00279				Sig
chr11	1901803	1901804	chr11.1901803..1901804	89.8	89.1	93.3	71.4	100	45.8	65.6	71.7	45.5	75	85.7	77.8	55	37.5	66	32.4	68.2	25	30.8	44.4	41.2	83.3			88.7	55.9	-32.8	2.82e-06	0.000126				Sig
chr11	1901845	1901846	chr11.1901845..1901846	89.8	78	75	52.9	71.4	59.5	44.9	70.5	75	53.3	37.5	90.9	69.7	15	11.5	52.1	46.4	40	71.4	44.4	60	0			73.4	49.5	-23.9	0.00238	0.0172
chr11	1901847	1901848	chr11.1901847..1901848	81.7	81	70	71.4	50	51.1	50.8	41.9	33.3	21.4	37.5	90	62.9	30	32.1	60	33.9	81.2	64.7	0	35	7.1			70.8	43.1	-27.7	0.000238	0.00323				Sig
chr11	1901947	1901948	chr11.1901947..1901948	94.2	81.2	93.3	87.5	100	88.1	50.9	92.1	73.7	60	100		72.7	50	83.3	63.5	69.2	66.7	60.6	66.7	57.1	100	100		91.2	73.8	-17.4	0.00474	0.0284
chr11	1902035	1902036	chr11.1902035..1902036	83.3	82	78.6	100	78.6	82.4	38.5	81.5	87.5	69.2	33.3		83.3	27.8	36.4	52.6	51.6	88.9	71	25		81.8	0		84.5	56.9	-27.6	0.00189	0.0145
chr11	1902188	1902189	chr11.1902188..1902189	80	59.4	100	85.7	55.6	40	42.9	73.7	60	62.5	100	47.1	42.9	34.5	13.4	8.6	30	28.6	19.4	33.3	28.6	11.1	0		76.1	37.6	-38.5	2.38e-05	0.000597	-20.2	-53	-70.6	Sig&Sign
chr11	1902213	1902214	chr11.1902213..1902214	87.5	93.7	100	100	100	91.7	82.2	83.9	81.3	84.6	100	87.5	70.6	70.4	25.4	37.1	67.1	43.5	82.1	60	100	46.2	100		96.2	73	-23.2	0.00086	0.00829
chr11	1902311	1902312	chr11.1902311..1902312	84.2	73	75	90.5	88.9	72.2	45.2	61.3	53.6	73.3	59.1	51.6	37.5	50	37.1	23.5	52.6	12	33.8	28	7.7	0	0		82.3	38.8	-43.5	2.72e-08	3.89e-06	-26.3	-54.5	-82.3	Sig&Sign
chr11	1902474	1902475	chr11.1902474..1902475	43	86.4	86.7	85.7	75	29	79.4	85.5	70.2	66.7	44.4	13.3	14.8	53.8	42	26.8	29.4	52.6	8.8	33.3	20	13.3	0	6.1	75.4	36.3	-39.1	0.000179	0.00263				Sig
chr11	1902581	1902582	chr11.1902581..1902582	95.1	93.7	95	95.8	76.5	77.4	90.9	93	74.4	86.7	94.1		97.4	65	86	50.6	57	95.7	92.1	85.7	93.8	100	98	40.8	91.2	82.1	-9.1	0.046	0.144
chr11	1902585	1902586	chr11.1902585..1902586	91.5	92	100	87.5	76.5	76.7	77.8	92.2	73	87.5	66.7		80	61.1	58.3	34.6	42.6	56.8	69.2	50	92.9	72.7	100	37.5	89.5	68.3	-21.2	0.000468	0.00528
chr11	1902588	1902589	chr11.1902588..1902589	82.8	82	100	75	64.7	76.7	77.2	91.5	82.1	86.7	93.3		88.9	63.2	59.7	31.7	42.9	65.1	78.3	50	100	100	100	38.8	80.9	73.7	-7.2	0.273	0.483
chr11	1902628	1902629	chr11.1902628..1902629	75	87.5	88.9	100	86.4	71.4	80.2	88.2	89.3	80	60	62.5	63.6	75	34.7	31.1	40.7	45.7	48.8	53.3	73.3	100	100	27	87.6	64.5	-23.1	0.00189	0.0145
chr11	1902679	1902680	chr11.1902679..1902680	76.6	63.6	100	75	84.2	77.3	58	72.4	83.3	78.6	76.9	80	65.6	66.7	59	46.8	58.2	9.3	36.2	30	23.8	83.3	100	0	79.9	58.2	-21.7	0.0239	0.0907
chr11	1902704	1902705	chr11.1902704..1902705	88	75.9	94.1	94.4	61.1	87.5	63.4	80.6	88.2	100	58.3	20	56.8	62.5	57.7	54.1	68.1	15.6	19.4	20	100	66.7		100	82.7	62.2	-20.5	0.0222	0.0861
chr11	1902716	1902717	chr11.1902716..1902717	92.9	83.3	75	58.8	93.3	100	64.6	87	92.9	90	91.7	63.6	85.7	28.6	77.9	70.7	83.9	72.7	69.6	60	72.2	66.7		100	80.7	76.5	-4.2	0.485	0.689
chr11	1902741	1902742	chr11.1902741..1902742	93	92.5	100	94.4	66.7	100	81.8	97	100	90.9	100	78.6	86.8	11.1	95.3	76.9	78.3	75.6	91.7	100	100	100		100	89.3	86.9	-2.4	0.52	0.72
chr11	1902752	1902753	chr11.1902752..1902753	84.9	80.3	100	60	58.3	58.3	72.6	90	83.3	75	76.9	53.8	66.7	50	39.7	31.5	42.6	100	71.2	77.8	100	83.3		36	76.7	67.2	-9.5	0.188	0.378
chr11	1902760	1902761	chr11.1902760..1902761	93.9	89.2	100	57.1	83.3	74.1	82.3	93.3	81.8	90	57.1	30.8	72.7	50	50	40.4	62.2	79.5	59	75	100	100		33.3	84.7	68.4	-16.3	0.0188	0.0768
chr11	1902767	1902768	chr11.1902767..1902768	45.5	87.1	100	90	92.3	52.2	82	95.1	63.6	100	38.5	25	32.3	62.5	64.9	26.1	9.1	70.3	13.2	87.5	17.6	40		0	83	48.9	-34.1	0.00548	0.0316
chr11	1902779	1902780	chr11.1902779..1902780	94.6	92.7		92.3	86.7	92	90.6	96.6	81.8	85.7	46.7	54.5	78.8	66.7	60	33.3	63.4	65.2	66.1	87.5	57.9			88.9	91.6	71.5	-20.1	0.00057	0.0061
chr11	1902841	1902842	chr11.1902841..1902842	72.7	68.8	71.4	87.5	83.3	59.1	35	41.9	80	14.3	16.7	25	42.9		39	58.1	27.7	0	48.5		7.1				76.7	35.4	-41.3	3.76e-06	0.000154				Sig
chr11	1902847	1902848	chr11.1902847..1902848	78.7	93.3	100	100	81.3	78.9	84.6	70.3	100	85.7	25	41.7	100		45.6	72.4	41.5	7.7	62.9		69.2				90.7	63.2	-27.5	0.00517	0.0303
chr11	1902851	1902852	chr11.1902851..1902852	88.6	83.3	100	100	81.3	81.2	85.7	82.9	100	50	25	25	88.2		46.8	77.8	61.9	7.7	77.4		50				90.6	61.4	-29.2	0.00193	0.0147
chr11	1902882	1902883	chr11.1902882..1902883	76.9	64.3	69.2	87.5	60	42.9	23.7	78	50	66.7	14.3	50	52		41.1	70.4	60	14.3	52.6		57.1				71.6	48.1	-23.5	0.00431	0.0265
chr11	1902888	1902889	chr11.1902888..1902889	98.1	96.2	83.3	100	100	71.4	75.7	92.5	100	100	100	90.9	100	80	96.2	88.5	95.2	21.4	97.4		100				95.5	87.3	-8.2	0.107	0.259
chr11	1902892	1902893	chr11.1902892..1902893	92.3	96	83.3	91.7	100	66.7	65.7	97.2	100	100	85.7	37.5	92.9	20	88.2	90.6	92.9	20	79.5		85.7				92.7	74.8	-17.9	0.0136	0.0609
chr11	1902923	1902924	chr11.1902923..1902924	85.5	59.1	58.3	92.9	100	60	37.8	82.1	68.8	71.4	71.4	0	35.7	40	75	51.9	41.5	11.8	6.3						79.2	46.7	-32.5	0.00106	0.00954
chr11	1902929	1902930	chr11.1902929..1902930	96.4	81.8	100	92.9	100	100	83.3	100	100	100	100	50	71.4		93.9	92.3	69.4	55.6	80.8						94.2	84.4	-9.8	0.153	0.33
chr11	1902933	1902934	chr11.1902933..1902934	96.3	90	100	87.5	100	76.5	77.8	100	100	88.9	100	75	92.9		93.7	88	52.6	55.6	92.9						94.8	84.1	-10.7	0.0785	0.209
chr11	1902953	1902954	chr11.1902953..1902954	87.5	80		66.7	100	93.3	48.1	64.3		60	77.8	85.7	92.9		100	72	62.5	75	92.9						83.5	77	-6.5	0.377	0.593
chr11	1902955	1902956	chr11.1902955..1902956	88.2	63.6	100	83.3	91.7	68.8	42.9	86.2		70	60	28.6	86.7		67.7	37.5	47.1	12.5	88.5						85.4	58	-27.4	0.00672	0.0367
chr11	1902982	1902983	chr11.1902982..1902983	86.8	0	85.7	91.7	100	26.7	47.8	84.6	88.9	55.6	25	42.9	53.8		59.1	18.2	30.8	28.6	36						72.8	46	-26.8	0.0235	0.0896
chr11	1903079	1903080	chr11.1903079..1903080	88.9	100	100	100	94.4	87.5	68.8	91.3	60	50		85.7	55.6	80	88	65.4	85.2	66.7	83.3					100	96.7	76.2	-20.5	0.00211	0.0157
chr11	1903096	1903097	chr11.1903096..1903097	96.6	100	88.9	66.7	90.5	66.7	61.9	72	66.7	63.6		85.7	80	80	83.3	82.6	81.3	58.3	92	100				100	88.5	78.3	-10.2	0.029	0.104
chr11	1903099	1903100	chr11.1903099..1903100	74.2	82.6	100	100	87	88.9	54.5	77.8	85.7	70		50	33.3	33.3	81.1	74.1	82.8	50	65.5	42.9				100	88.8	66	-22.8	0.0149	0.0652
chr11	1903107	1903108	chr11.1903107..1903108	97.4	93.7	81.8	100	100	84.6	61.9	84.4	75	58.3		64.7	60	83.3	89.5	88.9	67.6	50	83.9	87.5				100	94.6	76	-18.6	0.000545	0.0059
chr11	1903109	1903110	chr11.1903109..1903110	87.2	91.2	100	100	87	92.3	56.5	71.4	36.4	63.6		37.5	60	58.3	78	77.8	63.2	54.5	82.4	100				100	93.1	68.8	-24.3	0.000715	0.00723
chr11	1903165	1903166	chr11.1903165..1903166	68.9	30.8	36.4	76.9	35.3	42.9	17.9	69	50	20	25	0	16.7	5	11.3	9.3	21.3	38.5	0	73.3	0			100	49.7	29.4	-20.3	0.0735	0.2
chr11	1903176	1903177	chr11.1903176..1903177	65.9	46	38.5	75	51.5	28.6	13.5	71.4	50	13.3	22.2	10	18.2	14.3	5	4.9	22.6	20	2.3	47.6	0			0	55.4	20.2	-35.2	1.11e-05	0.000343				Sig
chr11	1903204	1903205	chr11.1903204..1903205	59.5	62	58.3	81.3	72.7	25	21.4	42.2	60	35.7	30	8.3	66.7	11.5	32	14.6	43.4	27.3	50	63.6	25	0		100	66.8	36.5	-30.3	0.000636	0.00659
chr11	1903208	1903209	chr11.1903208..1903209	66.7	70.8	54.5	100	69.6	23.1	13.9	60.4	46.2	53.3	11.1	53.8	68.8	15.4	32.7	4.9	29.6	50	29.7	54.5	12.5			0	72.3	32.9	-39.4	2.86e-06	0.000127				Sig
chr11	1903214	1903215	chr11.1903214..1903215	73	73.1	80	58.8	69.6	30.8	23.7	75	93.3	60	30	18.2	61.5	25	52	7.1	53.7	50	47.4	72.7	85.7	20		4	70.9	45	-25.9	0.00191	0.0146
chr11	1903234	1903235	chr11.1903234..1903235	97.1	86	100	69.2	100	63.6	48.6	74.5	100	92.9	75	44.4	85.7	65	56.8	56.8	79.6	80	77.1	59.1	85.7	20		81.3	90.5	69.2	-21.3	0.00175	0.0138
chr11	1903237	1903238	chr11.1903237..1903238	88.9	79.5	100	100	83.3	81.8	63.9	69.4	73.3	100	72.7	83.3	71.4	43.5	73.2	55	85.4	77.8	85.3	88.9	100	60		100	90.3	76.9	-13.4	0.0551	0.164
chr11	1903240	1903241	chr11.1903240..1903241	82.4	86.5	100	92.3	78.9	88.9	65.7	79.6	100	76.9	63.6	100	76.9	75	91.9	65.8	84.6	53.8	86.1	88.2	66.7	83.3		76	88	79.1	-8.9	0.204	0.4
chr11	1903255	1903256	chr11.1903255..1903256	81.3	64.9	71.4	57.1	54.5	11.1	45.9	52.9	25	41.7	54.5		53.3	27.8	68.6	41.5	57.1	76.9	7.7	50	57.1	16.7		2.9	65.8	40.6	-25.2	0.002	0.0151
chr11	1903280	1903281	chr11.1903280..1903281	93.6	90	80	100	75	57.1	59.5	72.9	62.5	44.4	35.7		76.5	45.8	60	63.4	61.7	58.8	61.5	57.1	62.5	44.4		100	87.7	60.2	-27.5	3.29e-05	0.000755				Sig
chr11	1903313	1903314	chr11.1903313..1903314	94.6	80.9	100	92.3	50	87.5	46	72.1	88.2	30	40		55.6	42.9	56.1	46.3	38.6	37.5	61.1	100	33.3	55.6		7.7	83.6	52.9	-30.7	2.38e-05	0.000598				Sig
chr11	1903321	1903322	chr11.1903321..1903322	69.2	63		81.8	71.4	43.8	7.4	56.7	38.9	0	16.7		0	19.2	6.8	2.3	5.1	0	7.1	50	0	55.6		0	71.3	18.2	-53.1	8.02e-10	2.57e-07				Sig
chr11	1903325	1903326	chr11.1903325..1903326	82.1	68.9		72.7	37.5	13.3	12.3	65.7	50	12.5	0		0	7.7	6.7	7.3	3.5	12.5	5.1	100	10	22.2		7.7	65.3	19.8	-45.5	1.08e-08	1.92e-06				Sig
chr11	1903333	1903334	chr11.1903333..1903334	78.1	62.5	60	72.7	44.4	40	14.8	60.6	33.3	0	7.7		0	30.8	4.8	10.9	3.2	13	7.9	88.9	0	40		7.7	63.5	21.4	-42.1	9.6e-08	1.02e-05				Sig
chr11	1903400	1903401	chr11.1903400..1903401	78.4	70.3		71.4	36.4	42.1	34	46.4	60.9		11.1		17.6	59.1	44.2	34.1	12.1	60	79.4	25	22.2	0			64.1	36.5	-27.6	0.00105	0.00945
chr11	1903425	1903426	chr11.1903425..1903426	91.7	43.1	0	100	41.7	58.8	70.9	74.6	80		100		100	81.3	0	59	52.3	100	94.4	54.5	37.5	35.7			55.3	66.6	11.3	0.632	0.805
chr11	1903437	1903438	chr11.1903437..1903438	100	95.2	100	100	91.7	89.5	98.1	93	100	83.3	100		93.3	100	94.7	97.4	96.6	100	94.7	66.7	100	100			97.4	94.2	-3.2	0.447	0.656
chr11	1903478	1903479	chr11.1903478..1903479	64.3	70.3	62.5	75	50	35.7	37.5	74.2	52.9	66.7	44.4		53.8	46.7	14.3	18.6	26.1	12.8	46.9	66.7	0	29.4	0		64.4	36.9	-27.5	0.000476	0.00536
chr11	1903647	1903648	chr11.1903647..1903648	84.3	89.2	72.2	90.9	89.5	100	88.9	88.3	100	100	100	75	84.2	100	95.6	86	88.7	65.5	90.2	100	91.7	100		96.2	85.2	91.7	6.5	0.243	0.448
chr11	1903650	1903651	chr11.1903650..1903651	83.6	78	76.9	88.9	100	55.6	68.5	86.4	89.7	41.7	71.4	66.7	81.2	84.6	69.6	80.7	68.1	31	81.6	16.7	58.3	81.8		96.7	85.5	68.3	-17.2	0.0334	0.115
chr11	1903711	1903712	chr11.1903711..1903712	35.1	26.3	25		27.3	0	6.7	10.7	4.5			25	33.3		5.6	0	3	0	0	0	0				28.4	6.8	-21.6	0.000768	0.00762
chr11	1903723	1903724	chr11.1903723..1903724	0	8.3	14.3		0	0	0	12	4.8			14.3	7.7	0	0	0	0	0	5.3		0				5.7	3.4	-2.3	0.585	0.769
chr11	1903756	1903757	chr11.1903756..1903757	0	3.6	20	0	0	0	0	0	0	0	0	0	0	0	0	3.1	0	0	0			0			4.7	0.2	-4.5	0.29	0.502
chr11	1903772	1903773	chr11.1903772..1903773	10.8	12.1	20	0	11.1	0	0	8.7	20	0	0		0	0	7.1	0	0	0	4.8	0	0	0	0		10.8	2.4	-8.4	0.0647	0.183
chr11	1903828	1903829	chr11.1903828..1903829	11.9	9.6	0	33.3	23.1	0	0	0	7.7	0	0	0	0	0	0	2.5	2.4	0	0	0	0	0	0	0	15.6	0.7	-14.9	0.00323	0.0217
chr11	1903832	1903833	chr11.1903832..1903833	4.7	8.2	9.1	0	0	0	0	7.3	46.2	0		0	0	0	0	0	2.6	0	0	0	0	0	0	0	4.4	3.1	-1.3	0.578	0.765
chr11	1903857	1903858	chr11.1903857..1903858	0	0	0	0	0	0	0	0	0	0		0	0	0	0	0	0	0	0	0	0	0	0	0	0	0	0	0.825	0.923
chr11	1903871	1903872	chr11.1903871..1903872	1.4	0	8.3	0	0	0	0	0	0	0	0	0	0	0	4.8	0	0	0	0	0	0	0	0	0	1.9	0.3	-1.6	0.491	0.694
chr11	1903888	1903889	chr11.1903888..1903889	17.1	3.4	7.7	6.3	6.3	0	0	5.9	0	0	0	22.2	0	0	7	2.2	2.2	0	3.2	0	0		0	85.7	8.2	7.1	-1.1	0.558	0.749
chr11	1903892	1903893	chr11.1903892..1903893	36.6	10.2	46.2	11.8	38.5	0	6.9	11.8	25	7.7	0	22.2	12.5	0	4.9	6.7	7.3	0	6.9	20	0	0	0	0	28.7	6.9	-21.8	0.00439	0.0268
chr11	1903990	1903991	chr11.1903990..1903991	1.6	3.4	0	0	0	0	0	5.8	6.3	0	7.7	0	0	0	0	0	0	0	3	0	0			0	1	1.3	0.3	0.932	0.97
chr11	1904016	1904017	chr11.1904016..1904017	18.2	12.1	20	22.2	23.5	26.9	28.6	39	25	42.9	25	42.9	20	6.3	11.7	15.2	2.9	16.7	15.6	30	12.5			25	19.2	22.7	3.5	0.565	0.755
chr11	1904049	1904050	chr11.1904049..1904050	11.1	12.9	0	5.9	11.1	29.6	9.3	37.8	15.4	71.4	36.4	50	0	0	8.2	6.7	2.4	8	5.4	22.2	0			87.5	8.2	23	14.8	0.0622	0.178
chr11	1904100	1904101	chr11.1904100..1904101	90.7	94.1	88.2	100	90	82.6	71.1	87.9	85.7	90	83.3	88.9	68.2	80	91.9	90.9	97.4	92.3	93.5	100	100			100	92.6	88.5	-4.1	0.375	0.59
chr11	1904136	1904137	chr11.1904136..1904137	44.7	24.4	26.7	0	27.3	11.8	10	18.2		14.3	0	14.3	6.2	8.3	9.3	6.2	4.8	0	5	0	14.3			0	24.6	7.7	-16.9	0.00197	0.015
chr11	1904142	1904143	chr11.1904142..1904143	5.1	9.8	0	12.5	0	0	3.4	3.7		0		16.7	0	0	1.9	0	2.5		0	0	14.3			0	5.5	3	-2.5	0.317	0.531
chr11	1904278	1904279	chr11.1904278..1904279	92.7	93.9	100	92.3	100	96.9	92.4	93	100	87.5	83.3	100	92.3	78.6	95.5	95.9	90.9	100	90.6	60	66.7	100		37.9	95.8	86.8	-9	0.085	0.221
chr11	1904284	1904285	chr11.1904284..1904285	90.3	89.2	81.3	73.3	100	84.8	51.4	84.8	94.7	87.5	75	100	75	85.7	97.7	44.3	90.4	100	96.6	81.3	80	91.7		100	86.8	84.5	-2.3	0.571	0.759
chr11	1904286	1904287	chr11.1904286..1904287	92.9	87.5	100	80	94.7	90	93.2	91.8	95.5	88.9	87.5	85.7	100	53.8	95.5	74	84.7	98	91.7	64.7	80	100		100	91	87.5	-3.5	0.561	0.752
chr11	1904295	1904296	chr11.1904295..1904296	84.4	80.2	80	77.3	100	90.7	75	77.2	86.4	77.8	91.7	86.7	91.7	78.6	78.9	77.9	84.3	76.5	91.3	84.2	80	100		39.7	84.4	81.6	-2.8	0.578	0.765
chr11	1904307	1904308	chr11.1904307..1904308	77.1	55.6	85.7	72.7	63.6	75.6	32.1	69	75	23.1	52.6	75	80	36.8	38.2	46.6	45.1	56.6	64.7	31.6	20	84.6		86.3	70.9	55.2	-15.7	0.076	0.205
chr11	1904468	1904469	chr11.1904468..1904469	98.6	90.5	96.6	88.5	92.9	78.9	89.4	93.1	88.9	100	95.5	90.5	94.5	94.4	90.6	81.9	89.5	89.1	96.1	88.9	85.7	100			93.4	91	-2.4	0.382	0.597
chr11	1904622	1904623	chr11.1904622..1904623	87.1	96.9	100	89.5	94.7	94.3	71.8	92.2	83.3	100	53.8	76.2	88.7	78.9	71.6	57	82.1	76.5	80.3	50	75	94.1	100		93.6	79.2	-14.4	0.00596	0.0337
chr11	1904652	1904653	chr11.1904652..1904653	88.4	91.1	94.1	85.7	100	96.9	53.7	84.5	100	50	44.4	100	78	50	62.7	46.1	69.7	85	75.8	72.7	66.7	58.8	100		91.9	71.9	-20	0.00179	0.014
chr11	1904667	1904668	chr11.1904667..1904668	81.7	97.4	82.4	88.9	100	85.3	57.7	90.5	93.8	83.3	70.6	100	82.2	73.7	60.7	43.9	73.9	72.7	71.9	77.8	66.7	37.5	100		90.1	74.6	-15.5	0.0129	0.0586
chr11	1904763	1904764	chr11.1904763..1904764	84.5	86.2	92.3	95.2	100	70	85	94.2	72.7	87.5	100	100	52.5	81.3	74	60	90.5	95.2	87.1	73.9	80	69.2		0	91.6	76.3	-15.3	0.045	0.142	-9.1	-11.5	-57	Sign
chr11	1904985	1904986	chr11.1904985..1904986	82.8	85.3	75	90	86.4	75.8	59.8	78.6	41.2	75	100		44.1	33.3	24.4	26.2	47.3	64	75	55.6	73.3	17.6		41.5	83.9	54.9	-29	9.6e-06	0.00031				Sig
chr11	1905041	1905042	chr11.1905041..1905042	77.9	92.2	95.2	81.3	83.3	77.8	88.7	90.3	78.6	100	75	85.7	67.6	85.7	31.9	47.5	73	44.8	78.4	81.8	80	60	100	27.1	86	72.3	-13.7	0.0308	0.109
chr11	1905218	1905219	chr11.1905218..1905219	93.9	93.2	73.3	90.5	95.2	74.5	66.1	76.3	77.8	93.3	50	100	53.3	37.5	80	70.7	53.2	46.7	87.5	86.7	66.7	52.9		20	89.2	66.3	-22.9	9.18e-05	0.00162				Sig
chr11	1905229	1905230	chr11.1905229..1905230	93.8	98.6	100	100	95.5	83.3	83.9	92.1	79.2	68.8	100	93.3	92.3	85.7	68.3	78	82.9	66.7	95.1	77.8	66.7	76.5	100	18.2	97.6	79.4	-18.2	0.000156	0.00238				Sig
chr11	1905295	1905296	chr11.1905295..1905296	92.3	97.1	100	100	100	92.7	92.1	98.7	100	64.3	100	100	97.1	81.3	94.9	75.6	92.6	93.3	94.9	84.6	100	100	100	88.9	97.9	92.2	-5.7	0.121	0.282
chr11	1905384	1905385	chr11.1905384..1905385	94.1	88	92.3	85	100	95	58.1	70.6	68	100	100	100	95.2	69.2	50.9	78.7	66.2	100	90.3	66.7	71.4		100		91.9	81.2	-10.7	0.0904	0.23
chr11	1905394	1905395	chr11.1905394..1905395	100	78.7	90.9	94.7	100	100	84.6	90.5	100	100	100	83.3	100	71.4	63.5	81.4	74.6	83.3	96.6	100	71.4		100		92.9	88.3	-4.6	0.503	0.705
chr11	1905471	1905472	chr11.1905471..1905472	92.9	97.9	100	90.5	100	100	95	97.8	93.3	100	78.6		100	91.7	80.9	90.2	92.7	66.7	97.1		100		0		96.3	85.6	-10.7	0.113	0.269
chr11	1905515	1905516	chr11.1905515..1905516	97.9	98	100	87.5	100	100	97.2	92.3	100	90.9	88.9		100	81.8	95.7	86.8	95.3	66.7	91.9	100	100	100	0		96.7	87.5	-9.2	0.0774	0.207
chr11	1905524	1905525	chr11.1905524..1905525	97.6	94.1	81.8	100	100	85.7	86.5	88.2	100	81.8	85.7		58.8	55.6	82.9	78.6	79.1	50	97.1	40	100	100	0		94.7	74.7	-20	0.00269	0.0189
chr11	1905537	1905538	chr11.1905537..1905538	90.5	95.7	100	92.9	100	86.4	82.4	91.5	87.5	77.8	100		100	37.5	74.3	79.5	92.9	71.4	96.9	60	100	100	0		95.8	78.7	-17.1	0.0183	0.0753
chr11	1905646	1905647	chr11.1905646..1905647	91.7	84.3	100	55.6	100	82.4	84.6	92.9	100	100	75	100	85	91.7	81.3	89.1	92.2	57.1	88.9	100		100			86.3	88.8	2.5	0.728	0.87
chr11	1905808	1905809	chr11.1905808..1905809	95.5	91.1	75	85.2	75.9	74.2	93.7	83.6	93.5	81.3	100	92.9	81.5	91.3	51.7	91.7	89.4	91.1	92	82.6	71.4	100			84.5	86	1.5	0.964	0.984
chr11	1905880	1905881	chr11.1905880..1905881	96.9	89.9	93.8	97.4	97.3	72.1	69.1	88.7	87.1	75.8	81	78	76.9	66.7	56	54.8	79.8	51.9	70.1	46	56.5	61.5		82.1	95.1	69.7	-25.4	2.35e-08	3.53e-06				Sig
chr11	1905902	1905903	chr11.1905902..1905903	90.6	92.1	97.1	100	98	96.9	93	90.8	79.4	92.1	95.7	98.3	95.7	93.3	89.5	60.6	88.8	94	93.8	95.7	100	97.8		79.2	95.6	90.8	-4.8	0.21	0.407
chr11	1906167	1906168	chr11.1906167..1906168	91.1	88.7	90.2	87.4	91.4	84.1	90	84.1	93.9	92.5	94.7	90.8	95.4	86.5	85.8	90	84.8	95.7	89.2	93.5	94.7	79.3	96.6	33.3	89.8	87.1	-2.7	0.507	0.708
chr11	1906526	1906527	chr11.1906526..1906527	85.4	84.8	79.1	89.7	93.7	76.8	83.5	57.6	85.1	78.6	86.2	72.9	93.4	65.2	92.6	86.4	80.6	97.3	94.9	86.4	82.2	90.8	100	100	86.5	84.8	-1.7	0.741	0.879
chr11	1907076	1907077	chr11.1907076..1907077	92	88.4	92.7	88.7	90.8	89.4	88.3	92.5	93.3	84.8	96.3	96.3	94.1	85.1	96.1	89.7	90.1	94.1	96.2	88.6	95.3	80.8	100	51.6	90.5	89.6	-0.9	0.802	0.911
chr11	1907255	1907256	chr11.1907255..1907256	84.9	90	86.5	91.6	94.2	85.3	75.8	72.4	87.3	85.7	80.5	62.2	94.4	58.3	85.6	80.8	70.5	83	95.1	18.9	76.1	66.9	94	86.3	89.4	76.8	-12.6	0.0118	0.0551
chr11	1907418	1907419	chr11.1907418..1907419	87.9	81.5	71.2	93.1	88.2	84	52.8	86.8	84.9	80.7	79.5	45.6	88.7	54.3	54.5	65.8	59.3	88.4	89.8	60	83.3	71.5	79	87.8	84.4	73.5	-10.9	0.0568	0.167
chr11	1907421	1907422	chr11.1907421..1907422	91.1	38	0	92.8	0.8	85.3	25.2	0.6	46.5	55.3	89.2	16.5	98.2	49.2	0.6	47.3	53.6	94.4	93.7	15.5	54.1	74.5	69.2	89.8	44.5	55.7	11.2	0.609	0.789
chr11	1907458	1907459	chr11.1907458..1907459	82.4	86.4	83.7	79.6	78.4	71.8	57.8	67.9	82.6	85.1	69.2	49.4	74.7	55.7	66.2	64.6	55.2	72.3	82.3	29.6	49	25.7	60.4	3.7	82.1	59.1	-23	0.000213	0.00297				Sig
chr11	1907740	1907741	chr11.1907740..1907741	90.5	92.4	100	100	92.9	100	95.9	95.9	85.2	88.2	94.7	95.2	93	100	89.4	95	91.7	98.1	91.3	97.1	100	100	20	100	95.2	91.1	-4.1	0.406	0.619
chr11	1907793	1907794	chr11.1907793..1907794	76.7	68.1	80	69.6	84.6	63.4	40	45.7	65.6	40	52.2	58.3	50	50	41.9	10.9	17.9	32.9	82.1	73.3	36.4	53.3			75.8	47.9	-27.9	0.000283	0.00367				Sig
chr11	1907851	1907852	chr11.1907851..1907852	92.8	96.5	100	95.8	100	94.3	96.7	93.6	93.5	100	100	100	97.3	96.2	97.8	96.6	92	93.9	95.1	86.7	81.8	94.7	100	0	97	90	-7	0.236	0.439
chr11	1907883	1907884	chr11.1907883..1907884	75.9	75.9	75.8	57.1	63.6	71.8	60.9	72.4	82.7	75	38.5	75	53.1	42.3	70.8	62	49.2	55.9	80.7	44.4	88.9	94.4	100	0	69.7	64.1	-5.6	0.311	0.524
chr11	1907915	1907916	chr11.1907915..1907916	87.8	85.8	97	66.7	100	72.7	89.6	92.1	97.9	100	100	100	93.3	95.8	89.9	98.2	88	95	89.5	100	100	100	100	45.5	87.5	92	4.5	0.289	0.501
chr11	1907964	1907965	chr11.1907964..1907965	89.2	95.3	83.3	97.1	100	95.8	94.3	97.5	97	100	88.2	100	92.1	100	96.3	98.4	92.7	95.5	98					75	93	94.7	1.7	0.547	0.741
chr11	1907971	1907972	chr11.1907971..1907972	88.9	86.2	69.2	81.8	91.7	100	79.4	90.8	92.3	93.3	61.1	76.5	86.8	72.7	55.2	78.3	55.7	44.7	80.4		60			8.1	83.6	71	-12.6	0.0852	0.221
chr11	1907989	1907990	chr11.1907989..1907990	85.5	89.5	91.3	77.8	90	92.9	75	78.9	95.8	70.6	76.9	100	100	64.3	46.5	86.4	64.9	91.5	94.4	80	50			5.3	86.8	74.9	-11.9	0.116	0.273
chr11	1908040	1908041	chr11.1908040..1908041	90.3	81.1	77.3	100	100	76.5	88.4	64.3	87.5	100	73.7	95.7	51.4	92.9	93.5	90.9	90.3	87.9	94.5	26.7	88.9			22	89.7	77.9	-11.8	0.116	0.273
chr11	1908050	1908051	chr11.1908050..1908051	93.6	87.1	94.4	90.3	100	88.9	86.7	83.5	78.8	85.7	78.9	95.5	94.1	84.6	74.3	77.5	78.2	82.5	80.4	77.8	88.9			24.4	93.1	80	-13.1	0.0141	0.0624
chr11	1908074	1908075	chr11.1908074..1908075	93.1	94.9	96.2	100	90	85.2	91.9	94.4	96.8	85.2	100	100	100	84.6	91	93.1	92.2	47.2	100	100	100			46.7	94.8	88.7	-6.1	0.169	0.353
chr11	1908086	1908087	chr11.1908086..1908087	91.4	86.6	87	93.3	73.9	93.7	94.7	89.7	92.3	84.6	95.7	86.4	100	100	75.8	88.9	87.4	61.1	86.7	95	88.9			60	86.4	87.1	0.7	0.92	0.964
chr11	1908138	1908139	chr11.1908138..1908139	96.5	91.7	63.2	100	100	91.9	94.4	97.1	96.6	95.7	90.9	100	100	90	91.3	96.8	81.5	47.8	94.3	86.7	100	4.5		50	90.3	83.9	-6.4	0.277	0.487	4.9	-4.8	-63	Sign
chr11	1908161	1908162	chr11.1908161..1908162	80.9	71.9	44.4	77.4	54.2	74.4	58.5	51.4	80	65	35.7	25	48.7	11.1	25.2	29.2	30.9	28.3	67.1	57.1	42.9	0		58.3	65.8	43.8	-22	0.00348	0.0228
chr11	1908278	1908279	chr11.1908278..1908279	88.1	85.2	100	70.6	82.6	82.8	70.1	93.6	90	81.8	100	78.9	73.8	100	50.8	57	70	20	82.1	61.9	100	16	6.9	94.6	85.3	70	-15.3	0.0533	0.16
chr11	1908388	1908389	chr11.1908388..1908389	96.2	68	90	82.4	81.8	94.9	61.8	70.6	100	100		71.4	41.8	100	40.6	66.2	46.7	72.7	92.3	52.6	57.1	94.1	0	29.4	83.7	66.2	-17.5	0.0618	0.177
chr11	1908641	1908642	chr11.1908641..1908642	95.7	90.5	100	100	100	95.5	90.6	92.5	79.3	85.7	93.8	80	69	86.7	82.7	77.8	70	91.3	88.6	84.6	87.5	80	100	100	97.2	86.1	-11.1	0.0108	0.0517
chr11	1908742	1908743	chr11.1908742..1908743	84.2	83.3	45.5	83.3	83.3	88.5	76.1	54.8	76.5	60	94.7	78.6	94.6	83.3	85.1	85.5	61.7	64.7	90.9	63.6	75	40	90	100	75.9	77	1.1	0.959	0.982
chr11	1908783	1908784	chr11.1908783..1908784	90.1	83.1	85.7	92.9	93.8	67.9	91.7	89.2	100		100	90	49.2	81.3	90.9	51	77.2	91.7	94.8	64.3	100		100	51	89.1	81.8	-7.3	0.276	0.487
chr11	1908795	1908796	chr11.1908795..1908796	89.6	85.2	94.1	92.9	87.5	43.5	83.5	92.9	93.3		94.1	77.8	93.8	93.3	77.4	71.9	51.5	58.8	38.7	40	100		100	48.5	89.9	74.1	-15.8	0.0273	0.0998
chr11	1908805	1908806	chr11.1908805..1908806	87.3	85.6	83.3	90	68.8	40	84.6	90.7	85.2		94.4	100	95.1	100	92.6	76.1	75.2	76.5	84.8	55.6	94.1		100	76.9	83	83.6	0.6	0.97	0.987
chr11	1908849	1908850	chr11.1908849..1908850	76.1	62.1	64.3	86.7	68.4	29.2	65	83.2	31	11.1	45	91.7	70.9	45.8	29.3	59.6	42.6	17.4	22.2	26.1	71.4		84.6	44	71.5	48.3	-23.2	0.00621	0.0346
chr11	1908921	1908922	chr11.1908921..1908922	81.9	76.7	64.5	100	71.4	34.4	57.8	73.8	51.2	87.5	23.8	66.7	83	19	22.6	46.7	20.1	20	26.2	52.2	38.5	6.7	100	34.5	78.9	45.5	-33.4	6.75e-05	0.00129				Sig
chr11	1909029	1909030	chr11.1909029..1909030	93.5	83.6	80	92.9	95.5	52	78.6	85.2	92.6	62.5	95.7	91.7	76.6	75	91.2	87.5	86.4	83.3	94.1	62.5	75	31.6	100	0	89.1	74.8	-14.3	0.0297	0.106
chr11	1909101	1909102	chr11.1909101..1909102	79.2	71.1	94.1	73	47.4	68.3	67.3	80.5	81.5	55.6	72	73.7	60	5	17.4	28.7	34.9	6.7	56.5	30	64.3	28	0	11.1	73	44.3	-28.7	0.00112	0.00988	-10.3	-38.9	-59.9	Sign
chr11	1909243	1909244	chr11.1909243..1909244	94.3	90.5	100	100	94.1	95.8	95.5	88.2	90	72.7	94.7	100	88.1	77.8	79.3	57.6	67.8	32	87.3	58.8	81.8	75	100		95.8	80.1	-15.7	0.00415	0.0258
chr11	1909249	1909250	chr11.1909249..1909250	96.5	90.9	100	96.4	100	95	92	92.4	88	72.7	75	100	87.3	94.4	95.1	83.3	84.1	85.7	92.9	55.6	100	100	0		96.8	83	-13.8	0.0161	0.0687
chr11	1909565	1909566	chr11.1909565..1909566	92.2	90.2	100	90	100	82.1	77.4	75	81	100	83.3	77.8	82.1	53.3	66.7	49.2	65.6	71	51.5	66.7		22.2			94.5	69.1	-25.4	5.69e-06	0.00021				Sig
chr11	1909656	1909657	chr11.1909656..1909657	85.7	86.9	100	76.9	75	84.6	71.8	91.5	72.7	92.9	66.7	44.4	83.3	61.9	48.4	39.5	40.5	29.6	66.7	25	66.7	12.5			84.9	58.7	-26.2	0.000534	0.00583
chr11	1909670	1909671	chr11.1909670..1909671	86.5	82.3	100	90.9	80	69.2	62.3	73.2	40.9	66.7	50	44.4	60	60	37.2	32.4	22	31.8	46.3	22.2	55.6	11.1			87.9	46.2	-41.7	2.07e-09	5.43e-07				Sig
chr11	1909679	1909680	chr11.1909679..1909680	68.5	64.1	36.4	66.7	77.8	55.3	48.5	59.7	38.1	6.7	50	33.3	54.5	31.6	21.4	13.5	13.2	13	24.4	22.2	11.1	0			62.7	29.2	-33.5	1.57e-05	0.000439				Sig
chr11	1909731	1909732	chr11.1909731..1909732	84.9	81.8	83.3	88.2	100	64.3	75.4	76.9	42.9	53.8	85.7	0	50	61.5	50	40.9	60.6	29.4	71.2		90.9	14.3		100	87.6	56.9	-30.7	0.000101	0.00174				Sig
chr11	1909745	1909746	chr11.1909745..1909746	92.1	79.2	75	94.1	100	84.2	89.4	86	47.1	50	80		58.3	63.6	55.4	37.7	66.7	60	75.5	40	100	11.1		100	88.1	65	-23.1	0.00232	0.0169
chr11	1909819	1909820	chr11.1909819..1909820	71	61.8	22.2	86.7	60	29.4	33.9	45.7	19.2	50	100	12.5	76.9	80	46.2	35.8	46.3	61.9	78.6	0	27.3			42.9	60.3	46.3	-14	0.0402	0.131
chr11	1909910	1909911	chr11.1909910..1909911	72.4	67.9	66.7	78.6	60	66.7	43.2	66.7	62.5	41.2	78.6	38.5	18.5	35.3	15.2	20.7	26.1	7.1	31.6	25	100			27.3	69.1	41.4	-27.7	9.12e-05	0.00161				Sig
chr11	1909913	1909914	chr11.1909913..1909914	81.3	60.9	66.7	76	57.1	67.5	47.1	60.6	46.2	25	73.3	0	89.3	70.6	60	72.7	51.6	22.7	67.1	64.3	60			27.3	68.4	53.3	-15.1	0.0529	0.159
chr11	1909934	1909935	chr11.1909934..1909935	95.1	83.9	90	93.3	91.7	88.1	88.1	84.3	81.3	92.6	80	68.8	90.9	78.6	63.5	80	75.8	79.5	36.3	80	57.1			25	90.8	73.5	-17.3	0.00434	0.0266
chr11	1910111	1910112	chr11.1910111..1910112	81.5	72.1	92.3	90	60	87.5	58.9	68.3	71.4	90	54.5	41.7	14.1	40	34.5	34.9	15.4	16	79.6	0	78.6		70.6		79.2	50.4	-28.8	0.00137	0.0115
chr11	1910114	1910115	chr11.1910114..1910115	88.7	82.1	71.4	88.9	60.9	83.7	76.9	80.7	86.4	87.5	66.7	58.3	27.7	55.6	41	42.1	27.9	30.8	88	3.7	78.6		25		78.4	56.5	-21.9	0.00508	0.0299
chr11	1910167	1910168	chr11.1910167..1910168	94	78.8	100	81.8	76	73.2	69	86.5	70.6	60	72.2	55.6	37	52	27	19.6	35.7	11.1	43.9	18.8	71.4	46.7	0	100	86.1	50	-36.1	9.02e-06	0.000297				Sig
chr11	1910181	1910182	chr11.1910181..1910182	100	82.5	100	100	90	76.9	72.1	91.4	68.8	81.8	80	60	70.3	56	41.3	28.9	58.1	14.8	56.8	43.8	60	92.9	100	100	94.5	66	-28.5	4.18e-05	0.000903	-21.5	-51.1	3.1	Sig&Sign
chr11	1910396	1910397	chr11.1910396..1910397	84.9	88.9	81.8	100	100	84.2	77.2	74.2	80	100	46.2	53.8	75	31	35.8	42.3	41.1	76.9	48.8	30	100	71.4	0	0	91.1	56.2	-34.9	2.8e-06	0.000125				Sig
chr11	1910403	1910404	chr11.1910403..1910404	88.2	92.7	100	100	100	82.4	76.8	80	83.3		84.6	90	100	65.5	61.5	52.9	69.4	85.7	92.3	77.8	100	66.7	100	33.3	96.2	77.9	-18.3	0.000698	0.0071
chr11	1910445	1910446	chr11.1910445..1910446	97.8	96.2	77.8	87	100	88.2	79.6	80.4	85.7		70.6	88.9	100	50	48.1	71.2	51.6	62.5	91.5	60	60	100	0	16.7	91.8	66.9	-24.9	0.000239	0.00324				Sig
chr11	1910463	1910464	chr11.1910463..1910464	72.7	74.1	72.7	83.3	100	57.1	53.1	58.7	45.5		46.7	20	0	23.8	17.3	14	8.8	0	46.3	0		0	0	0	80.6	23	-57.6	1.33e-11	9.26e-09				Sig
chr11	1910484	1910485	chr11.1910484..1910485	85.1	87.7	100	88.9	100	100	78.8	79.6	75		64.3	60	22.2	40	66.7	62.5	33.3	50	76.5	0	100	100		0	92.3	59.3	-33	0.000281	0.00365				Sig
chr11	1910488	1910489	chr11.1910488..1910489	77.1	80.4	90.9	92.3	50	100	88.2	68.1	46.2		53.8		22.2	27.3	61.7	32.1	29.2	20	61.7	0	100	100		0	78.1	50.7	-27.4	0.00881	0.0446
chr11	1910496	1910497	chr11.1910496..1910497	91.8	81.8	100	100	100	100	83.7	79.2	53.8		54.5	80	32	47.6	66	37	36.5	10	72	0	62.5	100		0	94.7	53.8	-40.9	6.08e-06	0.00022				Sig
chr11	1910502	1910503	chr11.1910502..1910503	74	90.9	100	85.7	100	88.9	82.7	80	64.3		72.7	80	69.6	50	76.6	36.2	65.2	30	89.8	50	75	100		0	90.1	65.4	-24.7	0.0035	0.0229
chr11	1910520	1910521	chr11.1910520..1910521	94.7	94.8	90.9	93.3	93.3	100	92	89.8	91.7		69.2		37	69.6	64.6	38.6	62.1	54.5	91.7	33.3	84.6	100		0	93.4	67.4	-26	0.000534	0.00583
chr11	1910551	1910552	chr11.1910551..1910552	82.1	71.2	63.6	69.2	70	85.7	71.7	59.3	35.7	66.7	64.3	80	90.5	55.6	41.7	43.6	65	63.6	79.2	8.3	35.7			0	71.2	55.7	-15.5	0.0336	0.115
chr11	1910568	1910569	chr11.1910568..1910569	96.3	85.2	60	84.6	83.3	100	89.1	90.7	100	85.7	84.6		56	61.9	43.8	53.8	58.6	72.7	68.2	0	85.7			37.9	81.9	68	-13.9	0.0338	0.116
chr11	1910582	1910583	chr11.1910582..1910583	96.3	83.7	100	100	60	77.8	89.5	79.6	57.9	100	92.9		91.7	90.9	85.7	78.6	80.3	60	95.3	21.4	92.3			3.8	88	74.9	-13.1	0.156	0.335
chr11	1910595	1910596	chr11.1910595..1910596	91.1	82.2	66.7	90	88.9	72.7	78.4	81.3	68.8	53.8	70.6		40.9	50	73.9	59.3	47.7	20	62.5	84.6	30.8			0	83.8	56	-27.8	0.000285	0.00369				Sig
chr11	1910605	1910606	chr11.1910605..1910606	87.5	70.7	100	88.9	100	100	78.9	72	81.3	91.7	73.3		78.9	56.3	72.7	73.5	50.8	50	88.2	91.7	71.4			0	89.4	70.7	-18.7	0.048	0.149
chr11	1910628	1910629	chr11.1910628..1910629	88.7	55.6	66.7	50	80	88.9	64.7	43.2	80	66.7	33.3		0	10	41.7	23.5	32.1	16.7	12.9	50	25			0	68.2	36.8	-31.4	0.00151	0.0123
chr11	1910635	1910636	chr11.1910635..1910636	86.5	88.2	88.9	50	66.7	100	79.3	71.1	21.4	45.5	40	0	0	22.2	56.3	36.2	25.5		9.4	61.5	45.5			3.3	76.1	38.6	-37.5	1.21e-05	0.000362				Sig
chr11	1910643	1910644	chr11.1910643..1910644	79.6	86.1	30	36.4	100	100	67.9	34.1	90.9	62.5	0	20	0	0	69.2	14.3	12.1		82.1	12.5	10			3.7	66.4	36.2	-30.2	0.00885	0.0447
chr11	1910650	1910651	chr11.1910650..1910651	77.8	85	60	70	75	100	77.8	69.8	100	55.6	33.3	20	11.8	8.3	73.1	33.3	40		85.2	33.3	100			3.3	73.6	52.8	-20.8	0.0172	0.0719
chr11	1910659	1910660	chr11.1910659..1910660	90.6	87.8	85.7	54.5	71.4	100	84.6	83	100	66.7	33.3		38.9	15.4	44.9	39.5	32.3	83.3	75	16.7				3.2	78	54.5	-23.5	0.00472	0.0283
chr11	1910733	1910734	chr11.1910733..1910734	66.2	59.6	50	46.2	44.4	70	48.3	37.3	86.7	100	33.3		78.6	6.7	10.2	27.7	12	44.4	12.1	10.5				0	53.3	38.5	-14.8	0.0529	0.159
chr11	1910735	1910736	chr11.1910735..1910736	83.6	39.6	50	38.9	88.9	72.7	42.9	59.2	71.4	93.3	41.7		86.7	0	6.6	31	8.1	11.1	22.2	6.3				0	60.2	36.9	-23.3	0.0525	0.158
chr11	1910747	1910748	chr11.1910747..1910748	80	69.4	80	77.8	90.9	72.7	44.8	57.1	60	90.9	41.7		84.6	26.7	27.4	33.3	22.1	57.1	27	26.7				39.3	79.6	47.4	-32.2	3.21e-05	0.000743				Sig
chr11	1910789	1910790	chr11.1910789..1910790	81.8	87.5	84.6	73.3	100	72.7	74.2	74.4	40	72.7	60		23.1	40	36.1	31.6	29.1	14.3	38.9	23.5		0		0	85.4	39.4	-46	4.92e-09	1.03e-06	-28.3	-56.5	-85.4	Sig&Sign
chr11	1910805	1910806	chr11.1910805..1910806	89.2	87.8	75	76.9	84.6	90	57.7	65	87.5	53.8	54.5		77.8	33.3	64.3	55.6	47.1	19.4	12.2	68.8		100		0	82.7	55.4	-27.3	0.000127	0.00203				Sig
chr11	1910892	1910893	chr11.1910892..1910893	70.7	68.1	35.7	91.7	55.6	92.9	45.7	86.5	28.6	44.4		14.3	27.3		36.2	18.4	16	16.7	31.4	18.2		23.1		0	64.4	33.3	-31.1	0.00103	0.00938
chr11	1910896	1910897	chr11.1910896..1910897	70.7	80	85.7	91.7	77.8	78.6	42.9	57.4	25	40		14.3	9.1		55.4	15.4	16.7	13.3	45.7	16.7		23.1		0	81.2	30.2	-51	7.55e-10	2.46e-07				Sig
chr11	1910905	1910906	chr11.1910905..1910906	83.7	77.3	84.6	90.9	85.7	73.3	57.6	65.3	64.3	75		28.6	30		89.1	51.4	50	28.6	71.9	66.7		23.1		0	84.4	51.7	-32.7	0.000207	0.00291	-28.1	-24.8	-72.9	Sig&Sign
chr11	1910908	1910909	chr11.1910908..1910909	85.4	72.3	91.7	50	85.7	84.6	67.7	70	82.4	53.8		28.6	20		84.6	38.9	37.5	27.6	63.3	25		23.1		0	77	47.1	-29.9	0.00179	0.014	-18.9	-30.9	-65.5	Sign
chr11	1910921	1910922	chr11.1910921..1910922	75	78.4	69.2	83.3	57.1	92.3	51.4	57.4	45	50	60	0	40	33.3	85.7	29.7	39.6	31	44.7	46.2	40	23.1		0	72.6	42.7	-29.9	0.000119	0.00194				Sig
chr11	1910972	1910973	chr11.1910972..1910973	95.2	87.5	83.3	100	83.3	84.6	81.6	92.7	81.3	80		100	83.3	80	97.1	53.6	91.8	96.4	95.8	92.9	100	100		100	89.9	88.9	-1	0.581	0.767
chr11	1910987	1910988	chr11.1910987..1910988	87.3	97.5	83.3	100	80	78.9	90.5	94.6	76.7	83.3	60	50	84.6	81.8	90.9	80.6	78.5	91.7	93.9	80	85.7	48.1		100	89.6	80.5	-9.1	0.0796	0.211
chr11	1910991	1910992	chr11.1910991..1910992	93.2	96.1	94.4	100	100	76.2	83.7	92.6	71.4	83.3	83.3	100	100	90.9	85.3	91.7	94.7	96.2	90.4	80	85.7	100		100	96.7	89.2	-7.5	0.0709	0.195
chr11	1910999	1911000	chr11.1910999..1911000	93.1	96.1	100	86.2	100	63.6	78.7	88.7	61.5	78.6	28.6	31.3	37.5	0	77	69.8	43.4	37	74	68.8	57.1	0		100	95.1	55.3	-39.8	1.23e-06	6.73e-05				Sig
chr11	1911058	1911059	chr11.1911058..1911059	82.6	73.8	63.6	84.8	66.7	56.5	49.1	80	62.1	64.7	41.7	10	35.3	6.7	32	14.9	12	40	41.8	28.6	0	0		58.6	74.3	35.2	-39.1	4.48e-07	3.2e-05				Sig
chr11	1911065	1911066	chr11.1911065..1911066	68.9	66.2	47.6	65.6	20	76	44	71.4	66.7	53.8	33.3	0	37.5	14.3	18.3	6.1	5.3	6.3	22	7.7	16.7	0		88.2	53.7	31.5	-22.2	0.00111	0.00983
chr11	1911069	1911070	chr11.1911069..1911070	80	74.6	60	77.4	66.7	72	51.9	82.3	60.7	50	38.5	10	22.2	21.4	32.9	12.3	9.5	37.5	42	15.4	12.5	0		88.9	71.7	36.7	-35	9.32e-06	0.000304				Sig
chr11	1911129	1911130	chr11.1911129..1911130	78.3	85.7	80.8	86.2		88.2	75	85.9	88	46.2	76.9	56.3	65.2	57.1	62.3	50	44	66.7	75	15.4	58.3	37.5		83.3	82.8	62.9	-19.9	0.00335	0.0222
chr11	1911283	1911284	chr11.1911283..1911284	42.9	46.8	66.7	30	80	25	46.7	37.5	16.7	75	0	10	26.1	28.6	9.3	6.7	7.3	30.8	17.6	0	28.6	0	0	6.7	53.3	19.6	-33.7	0.000376	0.00451				Sig
chr11	1911313	1911314	chr11.1911313..1911314	66.7	76.5	100	79.2	71.4	70	46.5	50	69.2	54.5	22.2	37.5	50	69.2	59.6	21.2	17.3	52.6	38.7		55.6	0	0	7.7	78.8	40.1	-38.7	5.56e-06	0.000206	-26.6	-37.9	-76.2	Sig&Sign
chr11	1911330	1911331	chr11.1911330..1911331	66.7	67.3	94.1	91.7	57.1	54.5	50	49	61.5	57.1	20	18.8	37.5	30.8	11.9	20.5	14	50	30.3		50	0	0	7.7	75.4	31.3	-44.1	6.33e-08	7.45e-06				Sig
chr11	1911347	1911348	chr11.1911347..1911348	66	76	83.3	92.9	71.4	45.5	53.5	77.8	53.8	66.7	33.3	18.8	42.1	20	27	9.3	14	31.3	36.4		25		0	9.1	77.9	33.2	-44.7	3.01e-08	4.17e-06				Sig
chr11	1911399	1911400	chr11.1911399..1911400	93.1	84.4	100	88.5	83.3	72.7	97.4	87.1	77.8	100	100	65	58.8	66.7	63.9	52.8	47.7	78.9	83.3	87.5	71.4		44.4		89.9	73.8	-16.1	0.00689	0.0374
chr11	1911412	1911413	chr11.1911412..1911413	87.3	81.3	76.9	65		80	80	88.7	76.5	75	75	45	47.4	76.5	50.8	35.3	68.3	55.6	76.9	83.3	66.7		100		77.6	69.5	-8.1	0.169	0.353
chr11	1911422	1911423	chr11.1911422..1911423	78.2	83	63.6	87.5		88.9	61.9	81.8	80	66.7	57.1	22.2	40	77.8	44.4	23.5	28.6	37.5	68.2	25	60		100		78.1	56.7	-21.4	0.00476	0.0285
chr11	1911448	1911449	chr11.1911448..1911449	76.5	76.1	42.9	90.9		83.3	48.6	84.3	80	57.1	22.2	46.7	8.3	50	52	15.2	38.1	0	41.2	0			0		71.6	39.2	-32.4	0.000299	0.00382				Sig
chr11	1911470	1911471	chr11.1911470..1911471	92.5	82.5	50	100		100	78.6	88.6	100	71.4	100	90	33.3	85.7	91.3	81.2	64.3	83.3	71.4						81.2	81.4	0.2	0.728	0.87
chr11	1911477	1911478	chr11.1911477..1911478	89.5	86	83.3	100		100	93.5	90.5	88.9	77.8	83.3	100	33.3	87.5	91.7	83.3	67.5	75	93.3			100			89.7	84.4	-5.3	0.572	0.76
chr11	1911498	1911499	chr11.1911498..1911499	97.2	89.5	83.3	100	100	100	90.3	86	100	60	100	40	25	75	65.1	81.5	70.3	33.3	81.8			12.5			94	68.1	-25.9	0.00175	0.0138
chr11	1911508	1911509	chr11.1911508..1911509	90.6	97.2	100		83.3	92.9	80.8	80	87.5	60	66.7	66.7	28.6	93.8	86	84	53.8	57.1	77.3			0			92.8	67.7	-25.1	0.000913	0.00863
chr11	1911511	1911512	chr11.1911511..1911512	96.8	86.8	83.3		100	70.6	92.3	90.7	100		100	66.7	28.6	82.4	90.2	70.8	57.9	28.6	95.5			0			91.7	69.6	-22.1	0.0139	0.0619
chr11	1911516	1911517	chr11.1911516..1911517	93.8	86.8				87.5	85.7	93.2	75			20	37.5	76.5	90.2	90.9	62.2	62.5	89.5			85.7			90.3	73.6	-16.7	0.0841	0.219
chr11	1911534	1911535	chr11.1911534..1911535	94.1	95.1			100	77.8	81.3	95.1	87.5	66.7			50	66.7	89.1	82.8	38.9	41.7	81.8			0			96.4	66.1	-30.3	0.000338	0.00417				Sig
chr11	1911544	1911545	chr11.1911544..1911545	88.9	88.4			77.8	90	75	88.1	87.5	83.3			42.9	50	79.5	80	22.9	100	79.2			0			85	67.6	-17.4	0.0388	0.127
chr11	1911547	1911548	chr11.1911547..1911548	88.9	93.3			55.6	95	90.3	92.3	71.4	83.3			42.9	69.2	68.2	80	22.2	58.3	64.3			100			79.3	72.1	-7.2	0.156	0.334
chr11	1911554	1911555	chr11.1911554..1911555	91.7	91.1			75	94.7	90.6	90	100	100			42.9	66.7	88.9	94.1	36.1	68.7	71.4			100			85.9	80.3	-5.6	0.225	0.426
chr11	1911568	1911569	chr11.1911568..1911569	89.5	79.6			100	94.7	100	93.5	88.9	75		80	71.4	50	78.7	81.1	38.5	57.9	87.9			100			89.7	78.4	-11.3	0.275	0.485
chr11	1911572	1911573	chr11.1911572..1911573	100	89.4			90.9	81.8	93.7	89.1	100	54.5		20	85.7	81.8	95.9	86.8	59.5	100	80			100			93.4	80.6	-12.8	0.0813	0.214
chr11	1911610	1911611	chr11.1911610..1911611	87.2	85.5			85.7	84.6	81.4	90.7	60	75	40	20	90	47.4	59	55.9	55	38.9	50	12.5	75	90.9		20	86.1	58.1	-28	0.000841	0.00815
chr11	1911627	1911628	chr11.1911627..1911628	98	89.5	80	100	100	100	77.1	89.3	77.8	58.3	40	40	78.9	52.9	86.9	57.6	52.6	46.2	69.8	12.5	42.9	33.3		100	93.5	62	-31.5	6.04e-06	0.00022				Sig
chr11	1911646	1911647	chr11.1911646..1911647	91.4	78.8	80		87.5	87.5	63.3	81.7	58.3	46.7	28.6	16.7	55.6	52.6	52.2	30.2	43.6	30.8	66	10	16.7	7.1		80	84.4	46	-38.4	2.1e-06	0.000101				Sig
chr11	1911675	1911676	chr11.1911675..1911676	89.3	87.5	100		85	95	69.8	86.6	64.3	72.2	71.4	40	75	52.6	69.7	73.5	43.1	0	59.6	53.8	87.5	70.6		50	90.5	63	-27.5	0.000176	0.0026				Sig
chr11	1911705	1911706	chr11.1911705..1911706	78.7	69.8	90	60	45	45	56.9	82.3	52.9	87.5	40	40	23.5	15	16.9	20	22.6	0	31.7	21.4	18.2	36.4		62.5	68.7	37.4	-31.3	0.000327	0.00407				Sig
chr11	1911740	1911741	chr11.1911740..1911741	86.5	80	87.5	100	100	90.9	66.7	69.1	58.3	66.7	85.7	28.6	72.7	66.7	43.6	51.7	30.8	60	85.7	66.7	35.7	77.8			90.8	62.2	-28.6	0.000164	0.00247				Sig
chr11	1911775	1911776	chr11.1911775..1911776	83.7	86.8	100		91.7	94.7	83.3	78.7	64.3	91.7			100	30.8	55.6	39.5	42.9		68	92.9	31.3	0			90.5	62.4	-28.1	0.00424	0.0262
chr11	1911784	1911785	chr11.1911784..1911785	85.7	78.6	100		63.6	88.2	57.1	73.6	66.7	66.7	80		90	7.7	50	41.7	45.3	28.6	42.9	75	26.7	0			82	52.5	-29.5	0.000985	0.00909
chr11	1911794	1911795	chr11.1911794..1911795	90.7	77.5	85.7		90.9	68.4	83.3	71.2	78.6	57.1	100		100	27.3	87	71.9	71.4	57.1	100	75	64.3				86.2	74.2	-12	0.135	0.303
chr11	1911797	1911798	chr11.1911797..1911798	95.1	79.5	50		83.3	88.9	86.5	86.5	83.3		100		88.9	55.6	73.6	85.7	70.8	28.6	77.8	87.5	60				77	76.7	-0.3	0.637	0.81
chr11	1911803	1911804	chr11.1911803..1911804	91.1	77.8	77.8		83.3	82.4	89.2	80.4	76.9				70	63.6	71.7	74.2	58.8	66.7	78.9	85.7	50				82.5	73	-9.5	0.143	0.316
chr11	1911981	1911982	chr11.1911981..1911982	74.4	76.5	77.8	82.4	81.8	58.8	38.8	51.4	40	46.7	33.3	0	29.2	47.1	26.3	15.7	25.6	0	42.9	35.7	28.6		0	56	78.6	32	-46.6	5.89e-11	2.93e-08				Sig
chr11	1912049	1912050	chr11.1912049..1912050	83.8	78.6	78.9	100	80	71.4	61.3	79.5	39.1	45.5	42.9	42.9	54.2	61.5	38.2	33	30.9	20	61.9	0	44.4	20		64.3	84.3	45.1	-39.2	1.25e-07	1.23e-05				Sig
chr11	1912149	1912150	chr11.1912149..1912150	95.7	92.5	83.3	100	100	100	68.1	97.2	80	61.5	81.8	42.9	92.9	81.3	91.7	81	68.8	82.4	85.5	86.7	68.8	100		11.8	94.3	76.8	-17.5	0.00101	0.00926
chr11	1912157	1912158	chr11.1912157..1912158	91.1	91.2	66.7	82.4	86.4	72.2	71.1	88.2	68.8	40	66.7	46.2	91.7	86.7	77.1	75	57.5	70.6	82.1	73.3	33.3	20		11.8	83.6	62.9	-20.7	0.000591	0.00626	-13.4	-16.6	-67.7	Sign
chr11	1912178	1912179	chr11.1912178..1912179	95.9	94	88.9	100	96.4	84.2	72.9	91.8	90	58.3	81.8	46.2	92	85.7	86.6	81.8	63.7	46.2	76.9	42.9	93.8			11.8	95	71	-24	3.99e-05	0.00087				Sig
chr11	1912184	1912185	chr11.1912184..1912185	80	77.8	90	78.6	84	84.2	38.4	78.1	61.9	30.8	23.1	8.3	47.8	50	31.8	32.9	28.2	35.7	40	7.7	43.8			0	82.1	37.8	-44.3	7.23e-09	1.41e-06				Sig
chr11	1912186	1912187	chr11.1912186..1912187	93.4	92.3	100	85.3	96	94.7	73.6	93.1	90.5	91.7	58.3	35.7	62.5	69.2	66.2	63.2	45.3	42.9	72.9	33.3	64.7			0	93.4	62.2	-31.2	1.69e-05	0.000465				Sig
chr11	1912251	1912252	chr11.1912251..1912252	93	91.4	88.9	97	100	45.9	81	85.7	71.4	77.8	91.7	66.7	100	73.3	28.9	67.2	70.7	75	76.9	55.6	90.9	80		0	94.1	68.8	-25.3	0.000117	0.00192				Sig
chr11	1912267	1912268	chr11.1912267..1912268	76.8	87.4	77.8	77.8	78.6	36.8	52.4	78.8	63	18.2	70	33.3	46.2	57.1	27.2	53.3	34.5	53.8	48.5	16.7	31.3	16.7	0	0	79.7	38.8	-40.9	2e-08	3.11e-06				Sig
chr11	1912276	1912277	chr11.1912276..1912277	91.4	97.8	80	95.5	100	44.4	75	86.7	64	41.7	100	60	82.8	64.3	91.1	67.2	58.2	60	70.6		64.3		0	100	92.9	66.5	-26.4	3.01e-05	0.000714				Sig
chr11	1912287	1912288	chr11.1912287..1912288	95.7	85.5	77.8	100	90.9	56.4	67.7	76.6	57.7	90.9	80	75	88.6	90	91.5	61.7	60.2	81.3	76.5		84.6	28.6	100	100	90	76	-14	0.0084	0.0432
chr11	1912290	1912291	chr11.1912290..1912291	82.2	82.6	77.8	100	76.9	54.8	76.6	58.7	65.4	76.9	80	89.5	89.2	90.9	95.1	58.9	69.8	73.3	85.4	100	78.6	100	100	100	83.9	81.2	-2.7	0.423	0.635
chr11	1912305	1912306	chr11.1912305..1912306	93.4	96.6	100	100	100	64.4	81.4	87	73.9	50	100	85.7	89.5	84.6	94.6	80.4	75.8	94.1	87.2		8.3	80	100	100	98	79.8	-18.2	0.00111	0.00986
chr11	1912307	1912308	chr11.1912307..1912308	91.8	90.9	85.7	94.4	85.7	64.6	65	81	66.7	92.9	90.9	93.3	88.6	84.6	97.2	78.2	67	94.4	92.3	80	14.3	28.6	100	100	89.7	77.9	-11.8	0.0318	0.111
chr11	1912311	1912312	chr11.1912311..1912312	98.7	88.5	100	100	100	68.7	76.9	83.5	76	76.9	100	93.3	93	84.6	91.8	89.8	82.4	100	93	0	60	100	100	100	97.4	82.6	-14.8	0.0118	0.0551
chr11	1912316	1912317	chr11.1912316..1912317	93.1	93.8	100	100	100	64	81.4	78.8	76	53.8	100	80	85.7	92.3	91.9	80.7	76.7	100	85.4	66.7	64.3	14.3	100	85	97.4	77.7	-19.7	0.000225	0.00309				Sig
chr11	1912324	1912325	chr11.1912324..1912325	97.5	100	100	100	100	67.9	77.1	77.6	83.3	92.3	100	85.7	96	94.1	97.3	91.4	89.8	100	88.4	100	30.8	100	100	100	99.5	88	-11.5	0.00212	0.0158
chr11	1912337	1912338	chr11.1912337..1912338	97.2	96.5	91.7	100	92.9	70.7	78.9	80.2	75.9	92.3	100	53.3	90.2	90	94.8	86.7	76.4	86.4	93	87.5	100	85.7	100	100	95.7	86.4	-9.3	0.00397	0.025
chr11	1912359	1912360	chr11.1912359..1912360	82.1	77.8	100	80	93.3	51.7	64	80.6	72.4	75	60	10	82.1	46.2	26.9	78.8	52.6	44.4	81.5	23.1	28.6	0	100	100	86.6	56.7	-29.9	0.000412	0.00481				Sig
chr11	1912388	1912389	chr11.1912388..1912389	80.7	78.3	94.4	100	100	63.8	72	83.2	57.7	90	69.2	40	86	92.3	71.4	72.7	53.8	44.4	82.1	83.3	16.7	75	0	100	90.7	66	-24.7	0.00388	0.0246
chr11	1912408	1912409	chr11.1912408..1912409	91.1	84.2	100	85.7	73.3	69.2	61.5	87.2	73.9	81.8	46.2	36.4	75.5	42.3	61.4	64.8	43.3	25	78.7	23.1		75		100	86.9	61.5	-25.4	0.000108	0.00181				Sig
chr11	1912436	1912437	chr11.1912436..1912437	85.1	76.2	66.7	84.6	92.9	65.4	62.8	76.9	81	100	44.4	25	100	70	86.3	75.4	62.6	60.7	79.3	55.6	14.3	12.5			81.1	63.1	-18	0.0479	0.148
chr11	1912461	1912462	chr11.1912461..1912462	85.4	78.2	100	80	70	62.5	49.4	70.6	66.7	100	60	58.3	89.2	42.1	90.3	81.8	65.1	43.7	89.1	57.1	0				82.7	64.1	-18.6	0.0227	0.0875
chr11	1912470	1912471	chr11.1912470..1912471	83.1	80.3	84.6	95	55.6	68.4	54.1	77.6	76.5	80	75	40	96.8	40	59.7	57.6	35.4	46.9	31.5	37.5	0				79.7	54.8	-24.9	0.000915	0.00865
chr11	1912495	1912496	chr11.1912495..1912496	54.3	52.2	84.6	47.4	80	29.7	31.2	35.6	30	35.7	42.9	9.1	30.8	0	3.6	7.8	5.5	23.3	38.3	11.1	0		4.8		63.7	20	-43.7	8.96e-07	5.45e-05				Sig
chr11	1912530	1912531	chr11.1912530..1912531	84.5	78.4	91.7	94.1	57.1	70.8	54.2	86	50	76.9	16.7	55.6	81.8	28.6	37.8	34.1	32.7	37.5	26.5	71.4	33.3		4.8		81.2	47	-34.2	5.5e-06	0.000205				Sig
chr11	1912579	1912580	chr11.1912579..1912580	64.3	61.8	63.6	50		50	25.6	54.3	83.3	100	40	16.7	33.3	33.3	61.1	25	18.8	58.8	54.2	33.3		0	100		59.9	46.3	-13.6	0.127	0.291
chr11	1912635	1912636	chr11.1912635..1912636	82.9	82.6	77.8	100	87.5	44.4	60	76.1	66.7		80	87.5	53.8	81.3	24.5	19.4	45.9	38.5	56.5		50	0	0		86.2	49	-37.2	1.31e-05	0.000385	-17.4	-47	-86.2	Sig&Sign
chr11	1912669	1912670	chr11.1912669..1912670	80.6	80	100	75	77.8	60	31.1	49.2	21.1	80	10	33.3	29.4	22.7	56.1	35.9	46.4	71.4	58.3		40	10	100		82.7	44.4	-38.3	2.5e-06	0.000114				Sig
chr11	1912686	1912687	chr11.1912686..1912687	91.2	87.7	87.5	95.8	75	88.9	59.5	76.9	66.7	100	60	66.7	66.7	27.3	78.2	41	65.9	80	82.2		66.7	33.3	100		87.4	68.2	-19.2	0.00107	0.00956
chr11	1912703	1912704	chr11.1912703..1912704	94.9	89.4	90	95.8	87.5	47.4	68.4	74.7	65.2		41.7	42.9	59.1	8.3	55.9	70.8	55.1	57.9	84.1	80	83.3	21.4			91.5	57.3	-34.2	1.13e-07	1.15e-05				Sig
chr11	1912755	1912756	chr11.1912755..1912756	90.1	91.5	90	100	90	87	69.6	89.6	66.7	77.8	87.5	50	76.2	54.8	86.5	72.7	63.6	83.3	82.3	42.9	83.3	36.4	100	71.9	92.3	72.7	-19.6	0.000389	0.00462				Sig
chr11	1912817	1912818	chr11.1912817..1912818	81.6	68.2	92.3	76	87.5	41.9	40.3	75.7	30.8	50	42.9	25	30	0	4.5	18.9	22.2	53.8	38.5	9.1	62.5	38.9	0	56.3	81.1	33.8	-47.3	7.4e-09	1.43e-06				Sig
chr11	1912847	1912848	chr11.1912847..1912848	83.1	68.5	86.7	75	54.5	39.4	35.1	53.7	6.3	45.5	12.5	0	16.7	4.3	5.1	6.1	10.3	0	34.4	18.2	0	6.7	0	13.3	73.6	16.2	-57.4	1.66e-16	4.42e-13				Sig
chr11	1912908	1912909	chr11.1912908..1912909	94.4	94.9	82.4	100	100	84.4	76.7	81.3	81.8	81.8	87.5	44.4	93.1	83.3	77.8	91.7	81	84.2	79.1	71.4	100	72.2	100	100	94.3	82.7	-11.6	0.00633	0.0351
chr11	1913026	1913027	chr11.1913026..1913027	89.8	68.1	61.5	63.6	100	61.5	52.7	64.2	73.3	16.7	25	0	70.8	14.3	50.6	34.1	17.5	72.2	77.6	0		12.5			76.6	40.2	-36.4	0.000183	0.00266				Sig
chr11	1913072	1913073	chr11.1913072..1913073	84.2	82.6	90.9	90	100	76.5	70.6	82.6	90	72.7	80	75	68	100	84.7	52.6	43.2	50	77.8	62.5		57.1			89.5	71.5	-18	0.0108	0.0516
chr11	1913079	1913080	chr11.1913079..1913080	81.6	82.6	90.9	80	87.5	88.2	81.8	85.4	81.8	76.9	87.5	70	88.5	80	54.1	45.7	63.6	36.4	74.2	61.5		85.7			84.5	72.6	-11.9	0.0806	0.213
chr11	1913126	1913127	chr11.1913126..1913127	91.3	82.5	100	93.3	100	91.3	76.9	93	100	46.2	88.9	83.3	93.9	87.5	61.7	79.2	71.9	88.2	85.2	47.1		83.3			93.4	79.8	-13.6	0.0495	0.152
chr11	1913144	1913145	chr11.1913144..1913145	92.9	82.1	85.7	100	100	74.1	56.5	87.8	75	38.5	83.3	87	37.5	50	71.8	66.7	26.7	68.4	88.9	56.3	40	60			92.1	62.9	-29.2	4.69e-05	0.000985				Sig
chr11	1913206	1913207	chr11.1913206..1913207	91.2	87.5		66.7	100	91.2	87.5	75	100	42.9	88.9	62.5	60	62.5	90.2	72	54.2	88.2	85	85.7	40	80			86.3	74.5	-11.8	0.0866	0.224
chr11	1913212	1913213	chr11.1913212..1913213	97	90.3	100	85.7	100	96.8	88.9	87.9	72.7	28.6	85.7	87.5	100	85.7	38.9	66.7	66.7	94.4	95.5	100		100			94.6	81	-13.6	0.038	0.126
chr11	1913231	1913232	chr11.1913231..1913232	94.4	94.4	100		100	86.7	84.6	88.2	100		85.7	78.6	100	83.3	97.2	85.2	82.6	28.6	100	90	83.3	72.7			97.2	84.2	-13	0.0303	0.107
chr11	1913403	1913404	chr11.1913403..1913404	94.2	89.2	78.6	88.9	85	66.7	58.5	73.2		63.6	50	13.3	61.9	57.1	52.4	50	43.4	44.4	83.3	22.2	28.6	5.6			87.2	48.4	-38.8	2.5e-08	3.66e-06				Sig
chr11	1913428	1913429	chr11.1913428..1913429	94.3	100	100	88.2	76.5	100	61.1	73.8	100	50	81.8	40	66.7	83.3	93.3	78	81	71.4	80.6	60	42.9	100		0	91.8	70.2	-21.6	0.00185	0.0143
chr11	1913435	1913436	chr11.1913435..1913436	93.9	87	100	100	100	100	87.9	88.6	100	88.9	75	88.2	80	83.3	96.6	86.2	89.2	100	85.7	70	50	100		100	96.2	87.2	-9	0.108	0.261
chr11	1913445	1913446	chr11.1913445..1913446	95.3	87.8	100	87.5	93.3	100	90	75.3	100	60	90	94.4	33.3	83.3	88.1	84.9	91.7	100	76	90	37.5	100		100	92.8	83	-9.8	0.106	0.257
chr11	1913457	1913458	chr11.1913457..1913458	96.8	93.5	90	92.3	100	100	84.8	60.8	100		83.3	52.6	80	55.6	87.1	68.6	81.4	83.3	100	75	0	100	100	100	94.5	78.5	-16	0.0106	0.0509
chr11	1913644	1913645	chr11.1913644..1913645	94.5	91		100	90.5	90.5	72	86	93.9	92.9	95	87.5	88.9	85	85.5	98.5	81.6	56.5	83.3	88	69.2	55.6	100	40	94	81.6	-12.4	0.0165	0.0698
chr11	1913701	1913702	chr11.1913701..1913702	85	93.4	100	94.4	84.2	88.9	83.6	78.4	94.3	82.4	80	88	89.8	31.8	82.3	86.2	78.4	72.4	80.4	86.4	30	91.7		92	91.4	78.7	-12.7	0.0386	0.127
chr11	1913781	1913782	chr11.1913781..1913782	91.8	93.2	78.9	96.2	100	95.9	90	82.3	100	88.2	75	68.4	53.8	89.5	93.2	66.1	81.3	87.1	98.1	84.2	66.7	100	100	100	92	85.3	-6.7	0.179	0.366
chr11	1913808	1913809	chr11.1913808..1913809	97.2	91.8	85	92.9	90	80	93.3	77.3	87	71.4	94.7	94.1	57.4	100	90.3	86	95.5	95.7	97.9	91.7	80	100	100	100	91.4	89.1	-2.3	0.453	0.661
chr11	1913911	1913912	chr11.1913911..1913912	55.6	57.9	51.4	33.3	71.4	52.6	48	53.6	53.2	56.3	28.9	26.2	25	17.2	11.1	11.8	3.3	28.1	5.6	30.4	40	12	92.3	23.1	53.9	32.6	-21.3	0.00672	0.0367
chr11	1913983	1913984	chr11.1913983..1913984	86.4	92.3	91.2	75.9	84.5	76.7	88.5	69.2	85.4	95.2	65.7	54.3	70.8	56.3	79.3	92.9	57.9	82.1	85.7	61.1	61.9	48.1	90.9	41.7	86.1	71.8	-14.3	0.0188	0.0768
chr11	1914043	1914044	chr11.1914043..1914044	71	59.3	68.3	58.1	66.7	60	54.8	57.1	54.3	65.2	46.2	38.2	32.1	45.5	33.3	25	20.8	38.7	31.6	37.5	50	39.5	85.7	12.5	64.7	43.6	-21.1	0.000934	0.00875
chr11	1914139	1914140	chr11.1914139..1914140	43.1	93.3	91.7	91.8	83.6	46.4	91.9	0	22.1	54.2	45.5	43.7	27.7	60.9	95.6	46.7	37.5	88.3	9.5	8.2	23.1	32.3	23.5	78.9	80.7	44	-36.7	0.000218	0.00302				Sig
chr11	1914262	1914263	chr11.1914262..1914263	73.3	95.7	81.1	97.9	79.8	85.2	72.7	65.6	64.4	71.4	42.5	26.5	73.8	43.9	57.1	75.8	17.4	69.4	91.7	66	43.2	23.1	100	18.4	85.6	58.3	-27.3	0.000321	0.00403				Sig
chr11	1914369	1914370	chr11.1914369..1914370	86.5	84	87.1		71.1	72.7	81	53.1	56.4	77.4	51.5	53.3	85.7		41.7	36.7	24.1		80	57.1	21.9			57.1	82.2	56.6	-25.6	0.000866	0.00832
chr11	1914445	1914446	chr11.1914445..1914446	77.1	84.8	68.3	100	75.4	65.8	58.1	76.7	62.5	60.5	81.6	55.4	80	40	70.8	36.7	41.7	66.7	75	65.5	31.6	43.3	14.3	45.2	81.1	56.4	-24.7	0.00115	0.0101
chr11	1914876	1914877	chr11.1914876..1914877	91.7	88.9	90.2	97.4	93.4	95.2	85.7	35.7	86.4	84.2	94.1	67.6	91.7	86	100	100	77.8	96.9	91.7	69.6	33.3	100	100	100	92.3	84	-8.3	0.096	0.24
chr11	1915088	1915089	chr11.1915088..1915089	95.7	94.7	74.6	92.2	78.2	84.4	75	88	50.5	60.9	66	45.3	20	30.1	52.9	52.9	10.5	50	72.7	60.5	60.8	61.7	32.5	44.6	87.1	53.6	-33.5	2.16e-06	0.000103				Sig
chr11	1915215	1915216	chr11.1915215..1915216	90	71.4	92	95.2	82.1	87.5	81.8	71.4	90.5	84	100	96	45.5	75.9	88.9	44.4	100	92.9		60	66.7	91.7	100	81.8	86.1	81.1	-5	0.315	0.529
chr11	1915602	1915603	chr11.1915602..1915603	100	66.7																							83.3
chr11	1915654	1915655	chr11.1915654..1915655	69.2	75					62.5	50	100				14.3		8.3	0	14.3		44.4	20					72.1	34.9	-37.2	0.00488	0.029
chr11	1915703	1915704	chr11.1915703..1915704	88.9	72	50	100		60	93.8	66.7	100				45.5		61.9	6.7	42.9		23.8	42.9	25				77.7	51.7	-26	0.0157	0.0677
chr11	1915810	1915811	chr11.1915810..1915811	97.6	95.8	84.2	100	100	96.6	96.2	100	100	90.9	100	64.3	92.3	84.6	91.7	93.1	98.1	75	91.7	93.8	100	100	100	100	95.5	93.1	-2.4	0.456	0.664
chr11	1915814	1915815	chr11.1915814..1915815	97.8	94.7	100	76.2	100	87.7	92.6	97.4	93.8	100	100	76.9	87.2	78.6	89.4	93	96.4	72.7	82.8	100	94.1	100	100	100	93.7	91.7	-2	0.524	0.723
chr11	1915839	1915840	chr11.1915839..1915840	96.7	86.1	92	91.3	94.4	83.3	83.9	92.5	78.3	100	58.3	75	68.2	66.7	50.7	56.7	73.3	73.3	40.4	30.8	82.4	85.7	100	0	92.1	68.4	-23.7	0.000296	0.00379				Sig
chr11	1915928	1915929	chr11.1915928..1915929	98.8	98.8	89.7	100	100	88.6	97	98.7	93.1	100	86.7	100	100	87.9	93.5	93.1	97.9	97.3	96.2	100	100	100	100	66.7	97.5	94.6	-2.9	0.372	0.587
chr11	1915940	1915941	chr11.1915940..1915941	92.6	92.3	96.4	100	100	89.6	91	93.7	90.6	100	81.8	90	67.3	77.8	88.5	76.4	81.8	82.9	79.6	85.7	75	100	100	57.1	96.3	84.7	-11.6	0.00856	0.0437
chr11	1916072	1916073	chr11.1916072..1916073	85.9	72.1	91.7	68.8	88	73.7	61	65.9	65.7	94.4	50	88	55.1	46.7	55.2	31.9	47.5	76.9	17.5	63.2	38.5	37.9	0	100	81.3	56.3	-25	0.00183	0.0142
chr11	1916083	1916084	chr11.1916083..1916084	93.8	84.7	100	100	88	94	91.2	83.1	97.5	100	93.8	96.2	96.2	82.8	94.4	86	88.9	92	81.3	78.9	100	83.3		100	93.3	91.1	-2.2	0.871	0.944
chr11	1916115	1916116	chr11.1916115..1916116	83.7	82.7	84.6	92.6	96.4	83.9	78.6	82.2	70	88	73.3	80	72.1	80	55.4	41.5	64.8	43.2	44.3	31.3	80	60		6.7	88	63.1	-24.9	0.000262	0.00347				Sig
chr11	1916158	1916159	chr11.1916158..1916159	91.1	85	86.7	97.1	95.2	92.1	77.2	77.2	86.8	77.3	54.5	65	85	60	64	41.7	55.9	11.4	72.7	40	52.4	52.9		7.1	91	59.6	-31.4	7.73e-06	0.000265				Sig
chr11	1916181	1916182	chr11.1916181..1916182	88.4	84.4	73.7	80.6	77.3	66.3	75.9	81.8	60	73.1	50	90	75.8	64.5	55.4	59.5	59.4	89.3	67.7	0	63.2	80		0	80.9	61.8	-19.1	0.00623	0.0347
chr11	1916192	1916193	chr11.1916192..1916193	95.6	91.5	88.9	96.6	95.2	96.1	95.2	92.5	80.6	100	100	100	97.1	79.3	70.4	87.5	92.6	100	77.2	100	81.8	100		82.4	93.6	90.7	-2.9	0.378	0.594
chr11	1916212	1916213	chr11.1916212..1916213	93.4	94.6	95.2	100	78.9	90.9	90.2	91	94.7	87.5	77.8	94.7	84.4	86.7	76.5	74.6	91.8	88	94.1	100	90.5	72.5	0	100	92.4	83.5	-8.9	0.0657	0.185
chr11	1916221	1916222	chr11.1916221..1916222	94.2	97.7	100	100	100	98.7	87.5	88.5	86.1	95	100	81	100	93.5	91.3	91.2	88.7	85.2	91.8	90	89.5	86.4	100	95.2	98.4	91.6	-6.8	0.0185	0.076
chr11	1916236	1916237	chr11.1916236..1916237	98.8	96.3	100	100	100	98.6	97.3	98.7	100	100	88.2	95.2	88	92.6	90.8	84.4	92.9	85.2	94.9	91.7	100	88.9	100	100	99	94.1	-4.9	0.0427	0.137
chr11	1916250	1916251	chr11.1916250..1916251	90.9	85.7	100	88.5	88	92.5	87.9	95.9	91.2	95.2	93.3	100	75	100	88.9	89.7	98.7	71	95.1	100	100	76	5.3	96.4	90.6	87	-3.6	0.591	0.774
chr11	1916309	1916310	chr11.1916309..1916310	74.4	71.4	68.8	76.5	78.6	90	80	82.4	88.9	93.3	81.3	80	83.3	78.3	41.4	36.8	47.6	42.9	58.6	84.6	30.8	84.1	100	11.5	73.9	68.2	-5.7	0.431	0.642
chr11	1916423	1916424	chr11.1916423..1916424			100															100		100		75	100		100	93.8	-6.2	0.576	0.764
chr11	1916448	1916449	chr11.1916448..1916449			100															100				100	100		100	100	0	0.92	0.964
chr11	1916465	1916466	chr11.1916465..1916466																		100				81.8	100			93.9
chr11	1916519	1916520	chr11.1916519..1916520																						54.5				54.5
chr11	1916522	1916523	chr11.1916522..1916523																						100				100
chr11	1916582	1916583	chr11.1916582..1916583	66.7				100	77.8	50	78.6	80				87.5		83.3	16.7	87.5		28.6			100			83.3	69	-14.3	0.253	0.46
chr11	1916605	1916606	chr11.1916605..1916606	100	100			90.9	100	85.7	88.9	100				100		72.7	85.7	100	100	88.9	80		100			97	91.8	-5.2	0.348	0.563
chr11	1916642	1916643	chr11.1916642..1916643	78.6	95.7			66.7	65	67.9	100	57.1			75	53.8		43.5	27.3	45	0	38.5	33.3	80	75	0		80.3	50.8	-29.5	0.00414	0.0258
chr11	1916652	1916653	chr11.1916652..1916653	100	96	50		13.3	33.3	67.5	61.9	22.2	66.7	55.6	100	46.7	66.7	63	28.6	50	60	64.7	33.3	40	20	0		64.8	48.9	-15.9	0.282	0.493
chr11	1916743	1916744	chr11.1916743..1916744	94.8	90.8	90.6	100	96	97.2	95.2	98.5	82.4	94.7	95.8	95	94.9	100	78.7	75.8	92	83.7	93.5	88	77.3	91.7	100		94.4	90.8	-3.6	0.351	0.567
chr11	1916914	1916915	chr11.1916914..1916915	61.2	69.2	78.9	86.5	64.5	72.1	77.8	75.6	80.9	72.7	45	38.9	52.5	54.5	17.5	50	31.1	33.3	2.9	40.7	86.4	35.8	8.3		72.1	48.7	-23.4	0.00446	0.0272
chr11	1916954	1916955	chr11.1916954..1916955	88.9	81.4	92.3	86	75.9	64.5	61.5	97.3	88.6	92.9	87	100	74.3	66.7	17.6	29.4	68.6	52.6	41.4	81	91.3	56.8	95.8	100	84.9	72	-12.9	0.0516	0.156
chr11	1917059	1917060	chr11.1917059..1917060	88.9	84.4	86.7	87	100	97.4	81.8	82.7	83.3	83.3	66.7	55.6	70.8	53.3	72.2	79.1	49	39.1	85.7	86.7	73.3	71.4		100	89.4	74	-15.4	0.015	0.0655
chr11	1917064	1917065	chr11.1917064..1917065	72.9	93.4	76.9	95.7	91.7	64.9	84.8	94.2	83.3	63.6	58.3	77.8	17.4	53.3	71.2	73.2	53.5	21.7	65.6	25	53.8	53.3		90.9	86.1	61.4	-24.7	0.00102	0.0093
chr11	1917116	1917117	chr11.1917116..1917117	90.2	90	100	100	100	100	100	95.5	87.5	83.3	100	100	100	93.3	97.9	93.7	91.7	100	100	100	100	93.3			96	96.2	0.2	0.463	0.671
chr11	1917134	1917135	chr11.1917134..1917135	97.4	90.2	100	100	100	83.3	91.3	84.1	100		100	100	100	50	97.5	65.5	87.9	73.3	100	45.5	100	71.4			97.5	84.4	-13.1	0.0388	0.127
chr11	1917181	1917182	chr11.1917181..1917182	94.3	97.4	87.5	88.9	88.9	88.2	96	87.1	92.9		100	87.5	94.4		78.1	52.2	81.8	80	89.5	50	83.3	94.1		100	91.4	84.7	-6.7	0.0923	0.234
chr11	1917280	1917281	chr11.1917280..1917281	77.3	61.6	58.6	40	71.8	62.7	65.2	54.7	76.9	47.8	71	33.3	30.6	52.9	51.1	32.4	33.3	45.7	11.1	38.7	46.7	26.2	0	57.1	61.9	44.1	-17.8	0.0285	0.103
chr11	1917392	1917393	chr11.1917392..1917393	64.7	63.9	54.9	59.1	62.5	81.9	47.8	70.8	53.1	44.4	31.3	30.6	34.3	41.9	10.9	17.9	14	11.6	26.3	15.6	48.6	24	0	0	61	31.8	-29.2	8.13e-05	0.00147				Sig
chr11	1917510	1917511	chr11.1917510..1917511	71	80.9	76.4	86.3	86.3	69.7	50	65.2	71.3	68.3	40.4	56.8	28.2	32.8	23.3	12.8	37.9	28.2	41.2	58.5	46.9	33.7	26.9	0	80.2	41.7	-38.5	3.22e-09	7.7e-07				Sig
chr11	1917790	1917791	chr11.1917790..1917791	39.3	32	40.4	27.3	33.3	19.1	37.5	36.7	16.7	4.3	45	15	10	42.9	0	50	15.2	4.8	5.4	44	12.2	39	52	22.2	34.5	24.8	-9.7	0.13	0.296
chr11	1917805	1917806	chr11.1917805..1917806	76.7	43.2	64.6	57.6	72.9	23.9	39.1	45.5	47	20.8	57.9	47.2	17.6	37.1	5	25.7	13.3	13.6	6.1	25	57.1	50.8	50	21.4	63	31.8	-31.2	4.07e-05	0.000883				Sig
chr11	1917843	1917844	chr11.1917843..1917844	62.5	57.1	70	45.5	53.7	22	26.3	63.9	31.3	18.2	63.6	42.9	24	43.8	16	18.5	34.6	15.2	6.9	29	75	30.6	0	14.6	57.8	30.3	-27.5	0.00018	0.00263				Sig
chr11	1917883	1917884	chr11.1917883..1917884	81.1	74.6	67.6	80	80.6	43.6	43.5	58.7	37	58.8	52.2	31.4	80.8	66.7	9.1	38.7	54.1	65.5	20.6	21.7	37	43.9	0	3.1	76.8	40.3	-36.5	4.82e-07	3.41e-05				Sig
chr11	1917912	1917913	chr11.1917912..1917913	87.2	86.2	100	96.4	96.2	75.5	75.9	83.3	93	81.8	91.3	93.5	82.8	88.9	33.3	64.7	84.4	82.6	82.9	95.2	84.2	73.7		73.9	93.2	80	-13.2	0.0104	0.0501
chr11	1917927	1917928	chr11.1917927..1917928	80	89.4	93.8	78.3	100	79.6	66.7	76.3	82.5	90.9	89.5	76.7	88.5	82.8	61	56.2	80.4	83.7	77.8	66.7	94.1	58.6		32.7	88.3	74.7	-13.6	0.015	0.0656
chr11	1917977	1917978	chr11.1917977..1917978	89.5	85.5	85.2	89.3	66.7	78.7	97	79.7	72.2	72.7	87.5	74.2	90.3	88.9	94.4	41.4	72	51	86.7	84.2	88.2	87		71.1	83.2	78.7	-4.5	0.34	0.556
chr11	1917983	1917984	chr11.1917983..1917984	88.4	71	61.5	62.5	42.1	62.7	90.9	71.4	30.3	70	95.7	50	100	57.1	83.8	37.5	62.7	37.7	75.9	4.5	56.3	72.7		37	65.1	60.9	-4.2	0.518	0.718
chr11	1918078	1918079	chr11.1918078..1918079	86.2	84.8	93.1	96	77.3	80	75	71.1	75	84.6	100	76.5	100	50	93.3	75	62.5	94.2	85	72.7	11.1	51.9		100	87.5	75.4	-12.1	0.0861	0.223
chr11	1918081	1918082	chr11.1918081..1918082	86.7	85.7	82.1	91.7	81.8	73.6	82.1	61.7	43.8	75	94.1	68.4	100	45.5	93.8	73.3	56.8	60.8	78.9	72.7	44.4	40		69	85.6	68.5	-17.1	0.0071	0.0381
chr11	1918173	1918174	chr11.1918173..1918174	71	53.8	72.3	68.8	57.6	73.3	52.4	73	59.1	59.4	40	31.8	20	23.3	15.4	21.1	10	8	44	26.7	62.5	51.3		54.5	64.7	40.3	-24.4	0.00132	0.0111
chr11	1918227	1918228	chr11.1918227..1918228	84.6	82.1	81.6	84.4	80.6	77.5	61	69.5	71.2	61	60.9	50	18.8	40.9	50	37.5	43	30.1	61.8	67.2	46.2	60.5	60	45.8	82.7	53.3	-29.4	1.85e-07	1.65e-05				Sig
chr11	1918276	1918277	chr11.1918276..1918277	73.8	61.1	85	83	74.1	70.3	48.7	60.8	65.1	63.2	52.6	59.4	42.9	21.7	23.3	12.5	14.4	24.1	41.9	46.9	53.6	50	0	47.4	75.4	42	-33.4	9.37e-06	0.000305				Sig
chr11	1918296	1918297	chr11.1918296..1918297	92.3	79.6	95.1	90.9	84	84.3	61	71.8	68.4	56.7	86.7	53.3	78.9	55.6	42.9	39.7	27	56.9	66.7	51	76.9	45	0	44.9	88.4	56.2	-32.2	8.96e-07	5.45e-05				Sig
chr11	1918337	1918338	chr11.1918337..1918338	79.5	72	67.6	70.6	76.9	69.6	78	75.9	83.3	66.7	88.9	80.8	84.9	80.6	69.4	86.4	75.3	94	84.5	66.7	76	44	100	16.7	73.3	74.8	1.5	0.743	0.88
chr11	1918350	1918351	chr11.1918350..1918351	84.4	87	87.9	85.7	92.6	80.5	83.5	75.8	87.9	54.5	100	84	88.5	75	68.7	50	60.8	70.6	84.6	34.6	86.4	82.6	100	0	87.5	72	-15.5	0.0171	0.0716
chr11	1918366	1918367	chr11.1918366..1918367	90.6	86	89.7	100	100	95.9	84.3	78.9	96.8	50	80	83.3	88.5	96.6	53.2	73	57.3	78.8	20.3	87.5	94.4	94.7	100	16.7	93.3	75.3	-18	0.00996	0.0487
chr11	1918410	1918411	chr11.1918410..1918411	80.4	79.8	97	67.9	73.5	83.1	59.8	79.6	89.7	42.9	73.3	64.7	53.3	65.5	48.1	46.6	46.2	33.3	61.5	63	66.7	88.6	100	10	79.7	61.9	-17.8	0.0196	0.0791
chr11	1918450	1918451	chr11.1918450..1918451	81.3	86.3	83.3	96.3	86.7	80.6	78.4	78.3	72.5	42.9	84.2	64.7	49.2	63	61.2	48.5	69.6	40.6	71.7	33.3	84.2	32.3	36.8	9.1	86.8	58	-28.8	1.16e-05	0.000354				Sig
chr11	1918482	1918483	chr11.1918482..1918483	92.3	90.2	96.3	92.6	100	95.9	90.5	79.5	97.1	66.7	89.5	81	96.7	76.5	90.6	93.5	88	53.1	74.3	91.7	90	84.4	100	10	94.3	81.5	-12.8	0.0214	0.0838
chr11	1918499	1918500	chr11.1918499..1918500	76.4	74.1	70.4	84	85.2	70.3	58.1	60.3	65.6	37.5	63.6	51.7	35.4	29.4	58.7	69	25.7	46.7	19.5	95.2	56.5	13.8	100	0	78	50.4	-27.6	0.000834	0.00809
chr11	1918531	1918532	chr11.1918531..1918532	84	75.5	77.8	93.8	96.3	82.6	63.6	50	56.3	30	52.2	69.2	18	42.9	13	31.9	20.9	30.4	50.7	64.7	52.4	23.5	0		85.5	41.8	-43.7	2.12e-08	3.26e-06				Sig
chr11	1918594	1918595	chr11.1918594..1918595	90.9	85.6	88	87.5	90.9	91.9	53.1	82.9	53.1	69.2	60	66.7	40.8	60	54.5	50	32.4	58.6	64.1	41.7	63	48.6	0		88.6	55	-33.6	9.4e-07	5.65e-05				Sig
chr11	1918606	1918607	chr11.1918606..1918607	80.3	74.8	76.7	70.6	75	81.3	56.2	64.2	50	50	43.8	62.1	12.2	31.3	67.8	50.9	22.5	33.3	62.7	78.6	25.9	7.4	41.9		75.5	46.8	-28.7	5.37e-05	0.00109				Sig
chr11	1918615	1918616	chr11.1918615..1918616	79.8	85.5	75	73.9	82.4	89.4	50	51.9	65.2	47.4	42.9	59.3	20	22.2	68.8	36.5	22.5	20.7	72.2	57.1	33.3	58.6	100		79.3	51	-28.3	7.37e-05	0.00138				Sig
chr11	1918718	1918719	chr11.1918718..1918719	82.8	82.4	93.1	96.3	100	92.5	80	85.4	100	70.8	90	64.7	57.1	60	71.1	57.1	60.3	66.7	39.1	54.5	73.7	48.6		100	90.9	70.6	-20.3	0.00175	0.0138
chr11	1918728	1918729	chr11.1918728..1918729	89.5	85.2	96.4	76.9	84.6	61.4	69.8	72.8	84.6	80	72.7	64.3	59.6	11.1	64.5	63.8	53.6	61.3	13.3	80	41.2	26.3		57.1	86.5	57.6	-28.9	9.31e-06	0.000304				Sig
chr11	1918744	1918745	chr11.1918744..1918745	95.6	87.7	77.3	100	88.5	93	84.1	79.5	100	93.8	81.8	72.2	88.1	20	63	32.4	54.4	37.9	20.3	47.8	55.6	45.7		33.3	89.8	61.3	-28.5	0.000105	0.00178				Sig
chr11	1918755	1918756	chr11.1918755..1918756	95.3	91	89.5	94.7	91.7	89.7	85.2	94.7	94.1	83.3	100	100	94.4	91.7	81.2	77.6	78.5	86.2	76.4	70.8	64.7	70.6		100	92.4	85.5	-6.9	0.0578	0.169
chr11	1918783	1918784	chr11.1918783..1918784	88.5	82.4	66.7	95.2	83.3	90	66.7	73.6	86.7	100	100	66.7	27	27.3	51.2	55.1	42.5	29.6	12	61.1	35.3	36.1		0	83.2	53.4	-29.8	0.000152	0.00234				Sig
chr11	1918798	1918799	chr11.1918798..1918799	92.9	90.4	90	100	87.5	92.3	93.8	91.4	90.5	100	100	100	91.9	100	90.2	83.1	94.3	84	17.4	78.9	78.6	97.1		50	92.2	85.2	-7	0.206	0.402
chr11	1918922	1918923	chr11.1918922..1918923	91	84.1	100	100	90.9	84	75.4	79.7	83.3	84.6	92.9	86.7	75.8	100	91.6	83	88.5	72	97.7	91.4	82.6	26.3		12.5	93.2	78.2	-15	0.0212	0.0834	-8.5	-6.5	-73.8	Sign
chr11	1918938	1918939	chr11.1918938..1918939	96.8	93.8	85	78.8	100	90	75	69.4	75	72.2	80	73.7	64.9	84.2	66.3	77.6	71	37.9	87	89.3	85.7	13.6		100	90.9	72.9	-18	0.00211	0.0157
chr11	1918956	1918957	chr11.1918956..1918957	84.1	76.2	63.6	60	95.2	83.7	55.9	64.5	72.5	60	53.3	30	36.8	55	53.8	37.3	41.8	15.2	20	60	63.6	8		13.3	75.8	45.8	-30	0.000207	0.00291				Sig
chr11	1918969	1918970	chr11.1918969..1918970	85.7	90	100	88.9	95.7	90.9	75.4	84.1	83.3	77.8	58.8	68.4	82.9	95.2	58.8	62.7	80.3	54.8	74	82.1	85.7	66.7		100	92.1	76.8	-15.3	0.0033	0.0219
chr11	1919071	1919072	chr11.1919071..1919072	85.9	75.8	76.9	84.4	85.7	88	61.5	53.8	80	92.3	58.3	60	92.2	47.8	48	77.4	55.4	35.6	79.3	88.2	57.1	45.9		52.8	81.7	65.2	-16.5	0.00937	0.0467
chr11	1919087	1919088	chr11.1919087..1919088	84.1	87.1	78.6	90.6	85.7	95.7	87	82.3	96.6	90	72	81.8	73.3	60	72.7	69.5	55.6	77.8	95.2	76.9	57.1	46.3		50	85.2	74.4	-10.8	0.0543	0.162
chr11	1919098	1919099	chr11.1919098..1919099	65.8	81.4	92.9	54.3	80	76.9	55.8	74.2	59.3	83.3	38.5	40	48.9	55	26.4	42.9	32.4	52	68.9	69.2	35.3	34.9		52.5	74.9	52.6	-22.3	0.00336	0.0222
chr11	1919184	1919185	chr11.1919184..1919185	70.5	60	63.6	42.1	58.6	90	47.6	73	63.6	55.6	44.4	27.3	24.1	36.8	30.4	32.4	22.4	25	25.5	25	61.1	30.2		4.7	59	40	-19	0.00985	0.0483
chr11	1919268	1919269	chr11.1919268..1919269	69.4	67.5	6.3	89.5	61.9	73.1	58.5	69.6	37.9	63.6	33.3	0	37.3	8.3	21	31.6	20	20	22.2	35.3	20	41.2		33.3	58.9	34.8	-24.1	0.0246	0.0928
chr11	1919317	1919318	chr11.1919317..1919318	97.9	91.8	94.1	100	100	83.3	98.5	93.5	84.6	100	100	95.8	57.9	100	90.7	95.1	92.1	94.4	96.6	91.3	60	96.6			96.8	90	-6.8	0.144	0.317
chr11	1919323	1919324	chr11.1919323..1919324	93.6	90.1	93.8	100	76.9	87.5	95.2	90.4	88.9	100	100	78.3	92.1	100	97.3	78.9	90.5	94.4	97	65.2		100			90.9	91	0.1	0.883	0.949
chr11	1919332	1919333	chr11.1919332..1919333	85.1	85.9	61.5	100	75	82.7	71.7	88	91.7	100	73.3	20	34.2	38.9	71.1	38.2	52.8	68.4	67.6	25	100	40.9			81.5	62.6	-18.9	0.00891	0.0449
chr11	1919458	1919459	chr11.1919458..1919459	86.2	60.7	85	77.8	83.3	75	69.2	67.6	77.8		41.7	72.7	56.3	35.7	30.3	44.4	28.6	50	35.3	21.1	55.6	21.4	0		78.6	46	-32.6	0.00011	0.00184	-16.6	-40.7	-67.9	Sig&Sign
chr11	1919488	1919489	chr11.1919488..1919489	100	92.3	100		100	100	72.7	90			100	100	100	100	71.4	100	90.9	77.8	100	100		100			98.1	93.1	-5	0.296	0.508
chr11	1919495	1919496	chr11.1919495..1919496	83.3	90.9	87.5			100	87.5	73.7			100	100	100	100	80	93.3	83.3	50	100	100		100			87.2	90.6	3.4	0.694	0.849
chr11	1919500	1919501	chr11.1919500..1919501	80	57.1	85.7			100	87.5	86.7			100	0	100	100	100	84.6	71.4		88.9	100		100			74.3	86.1	11.8	0.252	0.459
chr11	1919503	1919504	chr11.1919503..1919504	90	87.5	85.7			80	85.7	92.3			100		60	100	85.7	58.3	100	85.7	100	100					87.7	87.3	-0.4	0.818	0.92
chr11	1919517	1919518	chr11.1919517..1919518	100	83.3				83.3	80	100			80		88.9		83.3	90.9		100	100						91.7	89.6	-2.1	0.804	0.912
chr11	1919520	1919521	chr11.1919520..1919521	100					83.3	60	100					75		100	72.7		83.3	100			100			100	86	-14	0.174	0.36
chr11	1919534	1919535	chr11.1919534..1919535	85.7					81.8	60	100					85.7		100	100			37.5			100			85.7	83.1	-2.6	0.91	0.96
chr11	1919568	1919569	chr11.1919568..1919569						60	40	66.7					40													51.7
chr11	1919590	1919591	chr11.1919590..1919591													100								20	40		0		40
chr11	1919610	1919611	chr11.1919610..1919611								100																		100
chr11	1919666	1919667	chr11.1919666..1919667		80	100				100										87.5							100	90	95.8	5.8	0.727	0.87
chr11	1919697	1919698	chr11.1919697..1919698	83.3	66.7	91.7	100		100	66.7	85.7							77.8	44.4	66.7					20		70.6	85.4	66.5	-18.9	0.0847	0.22
chr11	1919716	1919717	chr11.1919716..1919717	87.5	66.7	100	100		100	91.7	66.7		42.9					58.3	72.7	50				40	50	0	35.3	88.5	55.2	-33.3	0.00149	0.0122
chr11	1919744	1919745	chr11.1919744..1919745	92.9	68	80	85.7	80	100	80	76.5	71.4	62.5	100	60	60		57.1	77.8	85.2		88.9	40		50	0	25	81.3	64.7	-16.6	0.0654	0.185	-5	-11.5	-56.3	Sign
chr11	1919756	1919757	chr11.1919756..1919757	72.4	83.3	94.1	43.8	60	87.5	69.2	86.7	66.7	50	55.6	42.9	33.3	16.7	38.5	47.4	37.1	0	70	33.3		37.5	0	23.8	70.7	44.2	-26.5	0.00305	0.0207
chr11	1919896	1919897	chr11.1919896..1919897	94.1	92.6	92	95.7	100	94.1	97.3	92.4	100	91.7	100	76.5	100	87.5	87.3	90.6	58.9	100	100	91.7	100	100	100		94.9	92.7	-2.2	0.653	0.821
chr11	1919957	1919958	chr11.1919957..1919958	88.7	72.2	73.3	100	85.7	93.8	72.2	75.6	40	77.8	86.7	60	78.3	100	71.4	51.4	31.3	47.1	76	100		50	100		84	71.3	-12.7	0.12	0.28
chr11	1919973	1919974	chr11.1919973..1919974	93.8	81.4		71.4	100	93.8	68.7	100	33.3	100	72.7	66.7	65		51.5	53.1	26.9	18.2	71.4	80		42.9	100		86.7	65.3	-21.4	0.0156	0.0673
chr11	1920001	1920002	chr11.1920001..1920002	91.4	89.7	100	100	85.7	93.3	53.8	83.3		100	50		76.9		70	65.2	54.5	80	76.5			42.9	100		93.4	72.8	-20.6	0.00968	0.0477
chr11	1920028	1920029	chr11.1920028..1920029	86.4	100		100	100	81.8	83.3	94.4		100			90		84.2	78.9			84.6						96.6	87.2	-9.4	0.221	0.421
chr11	1920145	1920146	chr11.1920145..1920146	70	80					85.7	87.5							50	63.6	0		80			60			75	61	-14	0.362	0.578
chr11	1920264	1920265	chr11.1920264..1920265	82.1	79.1	82.4	90	86.7	40.6	78.1	91.3	62.5		90.9	83.3	86.7	72.2	24.2	41.2	46.5	42.1	75	50		83.3	100		84.1	66.7	-17.4	0.0217	0.0846
chr11	1920514	1920515	chr11.1920514..1920515	88.6	80.4	80.6	83.9	96.3	57.4	76.2	89.9	62.5	38.5	70	88.9	100	88	65.4	79.2	75	89.7	98.2	81.3	35	100		7.7	86	72.4	-13.6	0.0692	0.192
chr11	1920529	1920530	chr11.1920529..1920530	85.4	75.5	82.9	85.7	61.3	46.8	80.2	66.7	63.9	46.2	70	93.8	100	65.2	96	53.9	87.7	100	98	81.3	60	72.7		100	78.2	76.8	-1.4	0.8	0.91
chr11	1920540	1920541	chr11.1920540..1920541	65.5	62.5	58.1	44.4	36.7	49.2	66.3	42.1	52.5	35.7	40.9	33.3	53.6	75	22.2	40.5	35.1	48.1	18.2	43.8	35.3	85		7.7	53.4	43.6	-9.8	0.122	0.282
chr11	1920647	1920648	chr11.1920647..1920648	71.9	71.3	75.6	91.7	66.7	23.9	49.3	91.5	58.6	38.5	26.7	83.3	17.4	16.7	38	28.3	30.1	29.3	13.7	8.3	69.2	70.8	0	0	75.4	36.5	-38.9	2.76e-06	0.000124				Sig
chr11	1920746	1920747	chr11.1920746..1920747	87.3	81.7	81.3	75	100	55.9	88.5	88.2	92	61.5	66.7	100	97.9	71.4	54.7	81.4	85.5	84.8	88.5	62.5	93.8	75.6	100	100	85.1	81.5	-3.6	0.542	0.737
chr11	1920842	1920843	chr11.1920842..1920843	92.8	85.6	100	90.9	96	82.2	78.6	75.6	78.7	59.1	87	76.5	90.7	75	93.5	67.5	70	48.8	93.5	62.5	61.1	75.9	100	82.4	93.1	76.8	-16.3	0.00231	0.0169
chr11	1920845	1920846	chr11.1920845..1920846	85.7	86.3	78.1	96.8	96	73	75.7	83.7	95.6	68.2	48	62.5	79.3	54.2	69.9	34.6	51.5	38.6	72.6	50	44.4	56.1	52.6	82.4	88.6	62.8	-25.8	2.82e-05	0.000682				Sig
chr11	1920994	1920995	chr11.1920994..1920995	69	75.9	55	71.9	68.2	81.8	38	72.6	77.3	78.6	42.9	43.8	43.5	44.4	20.5	30.8	30.4	20.7	9.5	45	50	31.1	0	60.6	68	43.2	-24.8	0.000698	0.0071
chr11	1921089	1921090	chr11.1921089..1921090	92.7	78.9	95.8	85.3	75	96.3	72.7	95.8	68.8	87	64.3	73.3	87.5	100	56.7	76.2	85.7	58.6	13.5	81.5	33.3	21.3	100	93.4	85.5	71.9	-13.6	0.0472	0.147
chr11	1921171	1921172	chr11.1921171..1921172	91.7	88.1	92.3	80.8	100	84.2	56.8	88.6	76.7	100	40	71.4	79.3	33.3	56.9	52.8	40	32.3	76.5	58.3	38.9	61.1	76.2	60	90.6	62.3	-28.3	4.96e-06	0.000192				Sig
chr11	1921216	1921217	chr11.1921216..1921217	97.5	93	94.4	70.6	100	94.7	73.2	83.9	85.7	70.6	87.5	86.7	76	100	88.6	40	93.9	94.1	90.9	83.3	60	77.8	100	88	91.1	82.9	-8.2	0.086	0.223
chr11	1921241	1921242	chr11.1921241..1921242	97.2	88	72.2	85.7	100	89.7	76.2	83.3	83.3	85.7	61.5	93.3	32	85.7	39.5	10	80.6	87	76.5	35.7	46.7	70.2	95.7	51.2	88.6	67.6	-21	0.0028	0.0195
chr11	1921513	1921514	chr11.1921513..1921514	22.6	24.1	50	52.9	29.6	70.3	53.8	75.3	58.6	61.1	30.8	47.6	35	38.9	10.8	21.4	18.8	0	15	15.4	50	55.6	0	81.8	35.8	39	3.2	0.369	0.585
chr11	1921666	1921667	chr11.1921666..1921667	74.3	54.2	76.7	72.4	52.4	81.7	82	92.5	93.8	72.7	95	64	22.2	100	47.1	65.9	70.7	40.9	56	75	41.7	89.2		44.4	66	68.6	2.6	0.779	0.899
chr11	1921756	1921757	chr11.1921756..1921757	75.8	58.6	62.1	76.5	65	53.9	69.7	73.2	57.6	42.1	52.2	50	19.1	31.8	25	30.8	15.8	40.9	46.2	5.9	66.7	40		45.5	67.6	42.6	-25	0.000831	0.00807
chr11	1921814	1921815	chr11.1921814..1921815	67.1	52.2	73.8	70	58.5	71.8	41.7	71.2	82.7	63	41.9	35.3	50	41	27	42	9.1	71.4	25.6	29.2	25.9	28.6	0	88.9	64.3	44.5	-19.8	0.0138	0.0613
chr11	1921846	1921847	chr11.1921846..1921847	70.6	75.4	85.1	77.4	83	81.7	81.5	87	90.4	90.3	81.8	91.7	71.7	95	56.1	67.3	50	69.2	19.6	33.3	69.7	67.9	0	0	78.3	63.4	-14.9	0.0748	0.203	7.4	-26.1	-55.7	Sign
chr11	1921944	1921945	chr11.1921944..1921945	57.8	55	56.4	61.9	41	52.2	51.4	51.2	47.7	46.7	50	46.2	14.9	25.9	12.2	14.8	16.9	40.9	36.4	7.7	33.3	27.7	26.7	100	54.4	37	-17.4	0.0214	0.084
chr11	1921998	1921999	chr11.1921998..1921999	91.5	76.9	88.1	73.7	87.5	70.2	89.3	100	69.4	87	78.3	78.6	63.6	59.1	25	53.3	30.8	32.1	40.7	62.5	73.7	47.8		36.7	83.5	61	-22.5	0.00084	0.00814
chr11	1922152	1922153	chr11.1922152..1922153	90.9	82.9	91.3	82.6	90.9	66.7	68.4	80.6	85.7	96.6	43.8	40.9	66.7	60	40	33.3	29.2	38.5	83.3	30.8	8.7	30.6	100	100	87.7	58.1	-29.6	0.000105	0.00178				Sig
chr11	1922269	1922270	chr11.1922269..1922270		87.5			100	80	14.3	37.5					62.5		77.8		20					100			93.8	56	-37.8	0.00934	0.0465
chr11	1922279	1922280	chr11.1922279..1922280		100						33.3					42.9		42.9							45.5			100	41.1	-58.9	3.13e-05	0.000732				Sig
chr11	1922307	1922308	chr11.1922307..1922308		50				100																			50	100	50	0.0553	0.164
chr11	1922456	1922457	chr11.1922456..1922457		62.5															0								62.5	0	-62.5	0.0141	0.0624
chr11	1922498	1922499	chr11.1922498..1922499		77.8	100		100	100							83.3		75		50							100	92.6	81.7	-10.9	0.364	0.58
chr11	1922520	1922521	chr11.1922520..1922521	85.7	92.3	87.5	100	83.3	100	33.3						66.7		71.4		60		40						89.8	61.9	-27.9	0.0193	0.0783
chr11	1922593	1922594	chr11.1922593..1922594	89.5	85	89.3	95.7	90	83.3	70	80	100	100	100	87.5	84.2	75	84	46.2	78.3	80	90	90.5	93.8	100	100	100	89.9	86.5	-3.4	0.481	0.686
chr11	1922811	1922812	chr11.1922811..1922812	73.3	50	59.6	56.9	70	64.3	53.3	56.8	51.9	77.8	65.6	51.2	21.4	33.3	5	30.8	26	24.5	24	16.2	60	68.4	100		62	46.1	-15.9	0.0408	0.132	-9.1	-35.3	22.2	Sign
chr11	1922989	1922990	chr11.1922989..1922990	85.5	83.1	89.2	90.9	90	88.7	64.7	76.9	86.2	93.2	65	84.5	72.3	68.9	33.9	70.2	48.7	65.1	71.7	72.9	72.4	62.7	100	23.5	87.7	69.6	-18.1	0.00139	0.0116
chr11	1923014	1923015	chr11.1923014..1923015	89.9	80.6	95.2	100	95	90.5	92.3	90.9	85.5	91.5	77.3	76.3	65.9	68	47.6	61	55.1	86.8	82.5	62.9	86.2	41.9	100	66.7	92.1	75.2	-16.9	0.0027	0.019
chr11	1923048	1923049	chr11.1923048..1923049	61.6	67.6	63.6	64.1	70	63	45.3	60.8	50.9	74.4	39	40	21.4	16.3	21.5	17.8	24.3	17.9	44.7	34	28	27.4	0	5.6	65.4	33.3	-32.1	2.35e-06	0.000109				Sig
chr11	1923111	1923112	chr11.1923111..1923112	88.3	84.3	95.3	94.3	93.8	90.5	95.2	94.2	92.3	88.6	85.7	100	73.2	96.6	97.7	82.7	75.9	47.5	90.6	73.3	93.8	91.7	100	56.3	91.2	85.6	-5.6	0.234	0.436
chr11	1923184	1923185	chr11.1923184..1923185	87	94.7	77.8	85	66.7	84.6	100	80.6	80		66.7	100	95	100	65	84.6	100	63.6	100	88.9	100	69.6	100		82.2	87	4.8	0.708	0.858
chr11	1923188	1923189	chr11.1923188..1923189	73.7	94.4	87.5	100	100	100	83.3	92.6			83.3	100	88.2	83.3	58.8	81.8	91.3	40	90.9	100		100	100	20	91.1	82.1	-9	0.358	0.574
chr11	1923190	1923191	chr11.1923190..1923191	94.1	94.4	100	100	100	100	93.8	92.9			80	100	100	100	100	94.7	100		100	100	83.3	100	100		97.7	96.3	-1.4	0.962	0.984
chr11	1923200	1923201	chr11.1923200..1923201	92.9	71.4	100	83.3	100	100	73.3	87.5			60	80	78.6		85.7	81.3	76.5	100	100			25	100		89.5	80.6	-8.9	0.351	0.567
chr11	1923228	1923229	chr11.1923228..1923229	83.3	100	100				71.4	63.6							87.5	77.8	70		100				100		94.4	81.5	-12.9	0.155	0.333
chr11	1923233	1923234	chr11.1923233..1923234	100						40	87.5					100		100	85.7	50						100		100	80.5	-19.5	0.128	0.293
chr11	1923258	1923259	chr11.1923258..1923259															100	100	100							0		75
chr11	1923289	1923290	chr11.1923289..1923290								80								80					40			0		50
chr11	1923386	1923387	chr11.1923386..1923387	66.7							60	83.3																66.7	71.7	5	0.853	0.937
chr11	1923393	1923394	chr11.1923393..1923394	85.7							60	100																85.7	80	-5.7	0.816	0.919
chr11	1923416	1923417	chr11.1923416..1923417	87.5	80		100		100		66.7	62.5									100							89.2	82.3	-6.9	0.58	0.766
chr11	1923418	1923419	chr11.1923418..1923419	100			100		100		71.4	100																100	90.5	-9.5	0.38	0.595
chr11	1923440	1923441	chr11.1923440..1923441	60	100	83.3	90.9		100	83.3	90	87.5						100		85.7							0	83.5	78.1	-5.4	0.806	0.913
chr11	1923603	1923604	chr11.1923603..1923604	79.8	74.3	72.2	83.7	78.6	61.4	67.3	74.6	61.5	40	61.3	26.1	69.2	34.8	46.2	61.2	42.9	42.1	72.5	51.9	26.1	62.9	41.9	84.4	77.7	54.1	-23.6	0.000145	0.00225				Sig
chr11	1923617	1923618	chr11.1923617..1923618	88.3	89.2	84.6	75	89.5	69	83.3	90.3	87.2	62.5	87.1	60.9	94.7	56.5	61.2	79.2	81.9	57.9	92.2	73.1	47.4	86.8	100	85.3	85.3	76.7	-8.6	0.124	0.286
chr11	1923964	1923965	chr11.1923964..1923965	83.3	77.8		100	62.5		84.6		42.9							100	25								80.9	63.1	-17.8	0.224	0.424
chr11	1923967	1923968	chr11.1923967..1923968	75	77.8		100	100	100	83.3	80	100							100	42.9								88.2	84.4	-3.8	0.635	0.808
chr11	1924028	1924029	chr11.1924028..1924029	94.4	100	100	86.7	100	94.7	94.4	100	100			100			91.7	81.8	89.5	20	85.7		83.3				96.2	85.6	-10.6	0.196	0.389
chr11	1924038	1924039	chr11.1924038..1924039	94.1	93.3		100	77.8	94.7	82.6	94.7	53.8			100	80		35.7	41.7	66.7	40	100	40	75				91.3	69.6	-21.7	0.00652	0.0358
chr11	1924152	1924153	chr11.1924152..1924153	72.7	66.7	57.1	88.9		92.9	47.1	55.6	25			0			12.5	45.5	42.1		25		66.7			0	71.3	37.5	-33.8	0.00287	0.0199
chr11	1924160	1924161	chr11.1924160..1924161	90.9	77.8	87.5	100		100	87.5	85	71.4		100	71.4			40	60	60		38.5		83.3			100	89	74.8	-14.2	0.0787	0.21
chr11	1924208	1924209	chr11.1924208..1924209	60	71.4	80			87.5	61.5	76.9				33.3			22.2	20	6.2		54.5					0	70.5	40.2	-30.3	0.0412	0.133
chr11	1924225	1924226	chr11.1924225..1924226	100	85.7	85.7				90	100				100			77.8	100	68.8		90					0	90.5	78.3	-12.2	0.29	0.502
chr11	1924256	1924257	chr11.1924256..1924257	66.7		100												40		40		90					0	83.3	42.5	-40.8	0.0409	0.132
chr11	1924314	1924315	chr11.1924314..1924315																	20							0		10
chr11	1924498	1924499	chr11.1924498..1924499															40											40
chr11	1924523	1924524	chr11.1924523..1924524						100	60												60							73.3
chr11	1924549	1924550	chr11.1924549..1924550		100					100								85.7		100		100						100	96.4	-3.6	0.778	0.898
chr11	1924563	1924564	chr11.1924563..1924564	66.7	88.9				66.7	71.4								20		40		83.3						77.8	56.3	-21.5	0.113	0.268
chr11	1924580	1924581	chr11.1924580..1924581	100	62.5				75	81.8	88.9					80		58.3		46.2		62.5						81.2	70.4	-10.8	0.381	0.596
chr11	1924840	1924841	chr11.1924840..1924841	81.6	75.7	87	72.4	90.5	67.8	57.6	75.2	56.4	75	18.2	44.4	25.4	27.8	20	14.7	17.9	37.1	11.1	29.2	14.3	44.4	0	50	81.4	36.1	-45.3	2.44e-10	9.94e-08				Sig
chr11	1924892	1924893	chr11.1924892..1924893	89.1	89.5	96.6	100	77.8	89.1	93.8	90.5	83.8	100	92.9	90.5	96.5	93.8	84.2	95.5	85.9	78.9	63.3	92	77.8	67.6		100	90.6	87.6	-3	0.467	0.674
chr11	1924894	1924895	chr11.1924894..1924895	88.9	90.5	82.1	100	78.9	88	86.4	88.5	91.4	66.7	75	76.2	69.5	96.4	45.7	78.1	48.6	55.3	18.6	91.7	68.4	60.6		59.6	88.1	70.3	-17.8	0.00453	0.0275
chr11	1924898	1924899	chr11.1924898..1924899	90.1	89.7	100	95.8	95	80.4	95.7	97	91.2	100	100	95	83.1	89.7	42.7	87.9	72.2	74.4	67.3	100	94.7	68.6	0	92.2	94.1	80.6	-13.5	0.0315	0.11
chr11	1924910	1924911	chr11.1924910..1924911	95.9	83.8	95.5	100	100	85.9	89.9	93.5	83.3	100	71.4	87	85.7	92.9	53.4	89.6	66.7	57.1	26.9	76.2	100	64.9	0	51.9	95	72.4	-22.6	0.000775	0.00767	-7.3	-27.9	-56.1	Sign
chr11	1924914	1924915	chr11.1924914..1924915	94.6	87.8	90.5	80	80	97	86.8	96.8	96.9	100	100	95.5	91.7	100	80.6	86.6	82.4	67.9	84.9	95.5	94.7	27	100	51	86.6	86.1	-0.5	0.659	0.825
chr11	1924922	1924923	chr11.1924922..1924923	94.7	82.9	95.7	96.4	100	88.1	82.6	96.8	100	100	50	94.7	72.4	93.1	47.9	87.7	66.7	73.3	68.5	100	100	26.3	100	52	93.9	79	-14.9	0.0191	0.0778
chr11	1924938	1924939	chr11.1924938..1924939	84.6	78.6	92.3	93.1	77.8	80.4	66.1	85.4	96.6		58.3	47.6	84.6	41.4	41.5	40.3	41	13.8	55.8	78.3	52.6	19.4	0	51	85.3	53	-32.3	3.77e-05	0.000835				Sig
chr11	1925000	1925001	chr11.1925000..1925001	59.7	78	63.6	66.7	68	50.7	31.7	49.3	57.1	20	8.3	23.1	28.1	15.4	27	19	4.9	43.5	43.2	10	50	11.1	0	83.9	67.2	30.3	-36.9	1.99e-06	9.67e-05				Sig
chr11	1925069	1925070	chr11.1925069..1925070	78.2	78.6	82.6	83.3	75	80.5	37.3	90.7	75	54.5	53.8	47.1	50	61.5	24.7	29.9	34.4	18.2	32.6	14.3	68.2	6.8		11.1	79.5	43.9	-35.6	3.27e-06	0.000139	-18.4	-47.8	-70.6	Sig&Sign
chr11	1925140	1925141	chr11.1925140..1925141	84.8	83.2	87.1	85.7	87.5	90	76.8	87.2	80.8	71.4	61.1	44.4	51.2	64.7	30.4	42.5	34.7	63.6	40	11.8	78.9	26.1		68.8	85.7	56.9	-28.8	3.27e-05	0.000754				Sig
chr11	1925237	1925238	chr11.1925237..1925238	85.4	75.2	78.9	63	77.3	32.3	53.8	60.6	61.3	36.4	77.8	72.7	71.4	50	64.6	48.7	53.8	46.4	65.9	29.4	75	38.8		51.4	76	55	-21	0.000565	0.00606
chr11	1925339	1925340	chr11.1925339..1925340	81.7	75.4	80	65.6	77.8	80	65.5	80	45.8	45.5	33.3	84.6	36	39.1	34.4	52.4	36.8	33.3	52.1	20	47.1	35		11.1	76.1	46.2	-29.9	1.44e-05	0.000413				Sig
chr11	1925420	1925421	chr11.1925420..1925421	93.7	91.2	95.7	100	96.3	68	62.3	71.4	53.3	73.3	20	90.9	47.4	31.3	63.5	68.3	54.9	48.3	65.2	58.8	17.6	84.6		3.7	95.4	54.6	-40.8	4.12e-10	1.55e-07				Sig
chr11	1925434	1925435	chr11.1925434..1925435	94.4	95	100	100	100	73.9	82.4	88.3	92.9	100	70	90.9	82.4	93.3	76.5	77.5	78.1	44.4	75.4	88.2	94.7	72.2		3.7	97.9	76.9	-21	0.000179	0.00263	-11.9	-21.5	-59.9	Sig&Sign
chr11	1925459	1925460	chr11.1925459..1925460	92.3	89.3	90	81.8	100	72.2	67.3	80.6	90.9	78.6	16.7	75	73.3	80	52.1	74.6	37.5	35	37.7	94.1	58.8	6.7		0	90.7	57.3	-33.4	9.33e-06	0.000304	-20.2	-35	-87.3	Sig&Sign
chr11	1925480	1925481	chr11.1925480..1925481	86.5	95.1	100	85.7	100	87.5	84.2	89.5	80	100	66.7	90	72.7	63.6	75.9	93	90.5	52.6	77.1	100	100			100	93.5	83.7	-9.8	0.0633	0.18
chr11	1925484	1925485	chr11.1925484..1925485	100	94.1	100	100	100	92.9	82.4	89.5		87.5		100	100	100	79.2	92.5	78	58.8	81.5	90	100			100	98.8	88.8	-10	0.0155	0.0671
chr11	1925496	1925497	chr11.1925496..1925497	96.7	90.9	88.9	100	100	100	85.7	93.7		87.5	80	88.9	90	100	57.1	53.7	44.1	47.1	56.5	55.6	100			0	95.3	71.2	-24.1	0.00215	0.0159
chr11	1925524	1925525	chr11.1925524..1925525	82.4	86.2	100	100	100	100	89.5	94.7			60	66.7	85.7	80	53.3	42.9	53.3	54.5	70.6	33.3				100	93.7	70.3	-23.4	0.0126	0.0576
chr11	1925529	1925530	chr11.1925529..1925530	100	85.7	100			100	72.2	100			100	100	33.3	80	66.7	40	53.8	54.5	53.3	37.5				0	95.2	63.7	-31.5	0.00213	0.0158
chr11	1925576	1925577	chr11.1925576..1925577	83.3	63.6					66.7	71.4							66.7	83.3	88.9	0	75						73.5	64.6	-8.9	0.614	0.792
chr11	1925587	1925588	chr11.1925587..1925588	55.6	62.5					66.7									20	22.2	0	16.7						59	25.1	-33.9	0.0337	0.115
chr11	1925958	1925959	chr11.1925958..1925959	77.8	57.1	81.8	50	50		57.1	58.3	63.6	71.4					25	20	10	8.3	0	0	42.9	14.3	0		63.3	28.5	-34.8	0.000467	0.00527
chr11	1926018	1926019	chr11.1926018..1926019	81	84.6	92	83.3	66.7	65	80	85.7	81.3	87.5	66.7	81.3	100	72.2	50	30	60.9	32.3	61.9	50	76.5	29.2	100	12.5	81.5	64.4	-17.1	0.0132	0.0596
chr11	1926030	1926031	chr11.1926030..1926031	95.7	89.7	78.6	100	96.3	73.9	100	100	100	94.7	85.7	81.8	100	80.8	63.6	60	82.1	56.5	86.4	71.4	89.5	94.1	100	8	92.1	80.4	-11.7	0.0691	0.192
chr11	1926075	1926076	chr11.1926075..1926076	100	97.9	92.3	87.2	94.3	90	96	91.4	90.7	93.3	95.7	100	100	97.4	100	81	81.6	71.6	96	84.2	96.9	78.7	100	53.6	94.3	89.4	-4.9	0.212	0.41
chr11	1926099	1926100	chr11.1926099..1926100	87.1	88.9	95.1	84.8	95.1	83	92.6	91.4	87	97.1	100	88.6	50	65.2	93.5	39.1	73.2	80.2	88.5	78.6	55.8	84.1	0	92.3	90.2	75.8	-14.4	0.0188	0.0768
chr11	1926129	1926130	chr11.1926129..1926130	88.5	92.5	86.1	75.9	84.5	76.2	64	93.3	39.7	75.8	88.5	90.9	100	56	89.7	45.8	57.9	60.2	65	78	43.2	75	100	36.7	85.5	70.3	-15.2	0.0179	0.0742
chr11	1926754	1926755	chr11.1926754..1926755	80																								80
chr11	1926771	1926772	chr11.1926771..1926772	87.5			80										40		33.3	40	20							83.8	33.3	-50.5	0.00125	0.0107
chr11	1926778	1926779	chr11.1926778..1926779	90	80		60			80	60					100	40		33.3	40	20							76.7	53.3	-23.4	0.051	0.155
chr11	1926813	1926814	chr11.1926813..1926814	73.3	91.7	100	100	66.7		85.7	70		100			100	57.1	42.9	75	72.7	80							86.3	75.9	-10.4	0.326	0.541
chr11	1926825	1926826	chr11.1926825..1926826	100	92.9		88.9	100	100	88.9	91.7	100	100			100	66.7	100	50	66.7	80	83.3	100					95.5	86.7	-8.8	0.129	0.295
chr11	1926857	1926858	chr11.1926857..1926858	71	76.7	83.3	100	87.5	68.8	60	63.6	85.7	87.5			80	18.8	35	62.5	68	60	77.8	100				16.7	83.7	63.2	-20.5	0.0253	0.0945
chr11	1926909	1926910	chr11.1926909..1926910	85	68.1	100	81.8	72.7	72.4	47.8	64.9	71.4	100	80	80	82.4	81	37	62.5	56.3	27.3	58.8	100	57.1			18.2	81.5	64.5	-17	0.0318	0.111
chr11	1927097	1927098	chr11.1927097..1927098	64	37	100	85.7		26.3	24.2	48.7	57.1	80		16.7	30	16.7	13	33.3	9.1	0	50	0		18.8			71.7	28.3	-43.4	0.000353	0.00431				Sig
chr11	1927173	1927174	chr11.1927173..1927174	60	85.7		88.9		0	15.4	40.9							31.2	40	16.7		0			0		0	78.2	16	-62.2	5.65e-08	6.75e-06				Sig
chr11	1927205	1927206	chr11.1927205..1927206	100	100	80	77.8		100	55.6	85.7							88.9		100		100					100	89.5	90	0.5	0.997	0.999
chr11	1927503	1927504	chr11.1927503..1927504	50	29.8	46.6	47.4	39.4	57.6	20	54.8	19.5	58.9	12.8	13.6	9.1	0	14.3	3.6	4.9	4	18.8	4.5	7.5	4.5	9.1	3	42.6	16.9	-25.7	6.49e-05	0.00125				Sig
chr11	1927523	1927524	chr11.1927523..1927524	69.8	56.6	67	72.8	59.2	64.8	41.7	65.9	31.6	64.7	33.3	25.4	17.9	14.3	26.5	15.6	14.6	0.8	13	20.9	16.2	13.8	41.2	4.8	65.1	27.7	-37.4	4.18e-08	5.26e-06				Sig
chr11	1927552	1927553	chr11.1927552..1927553	75.4	90	81.8	74	79.6	73.9	46.2	70.5	47.7	74.2	39.6	44.4	74.2	41.9	68.9	44.1	20.9	31.2	26.1	47.4	25.7	36	55	9.5	80.2	46.2	-34	1.22e-07	1.2e-05				Sig
chr11	1927614	1927615	chr11.1927614..1927615	75.3	78.3	79.3	80.8	85.4	53.4	33.3	60.5	51.4	61.8	26.4	25.6	55	50	42.6	23.7	38	12.1	46.3	53.7	38.5	31.5	19.1	0	79.8	38	-41.8	1.97e-11	1.2e-08				Sig
chr11	1927731	1927732	chr11.1927731..1927732	48	41.2	44.6	42.4	38.5	15.3	13	21.3	28.4	29.4	21.7	11.8	0	6.7	1.5	0	1.6	0	4.2	3.3	2.9	0	27.9	1.4	42.9	10	-32.9	2.3e-09	5.76e-07				Sig
chr11	1927839	1927840	chr11.1927839..1927840	56	60.3	95.7	38.5	62.1	31.6	17	58.6	22	50	34.8	23.1	14	9.4	8.9	7	1.3	7.5	9.8	4.8	7.1	50	0	9.4	62.5	19.3	-43.2	1.07e-06	6.09e-05				Sig
chr11	1927916	1927917	chr11.1927916..1927917	85.9	78.3	81.8	58.6	68.2	89.7	69.1	78.6	64.3	69.2	86.7	57.9	91.4	21.4	81.7	75	52.6	45.7	77	47.6		100		74.1	74.6	69.5	-5.1	0.449	0.658
chr11	1927923	1927924	chr11.1927923..1927924	82.8	70.6	100	70	80	84	61.6	73.6	19.4	75	78.6	42.9	34.3	61.5	58.4	36.2	20.7	24.3	25.6	29.4		94.1		40.7	80.7	50.6	-30.1	0.000362	0.00438				Sig
chr11	1927987	1927988	chr11.1927987..1927988	91.5	88	88.9	93.8	90.5	79.5	51.2	82	92.9	86.7	100	52.4	94.4	88.2	78.1	67.3	56.3	43.2	20	66.7	40			37.5	90.5	66.8	-23.7	0.000759	0.00755
chr11	1928011	1928012	chr11.1928011..1928012	80.6	86.3	75	80	83.3	70.4	61.6	77.3	73.1	70.6	71.4	32	55.3	70.6	47.5	71.4	47.4	33.3	15.8	85.2		0		50	81	54.9	-26.1	0.000208	0.00292				Sig
chr11	1928026	1928027	chr11.1928026..1928027	89.7	83.6	88.9	85.7	100	83	65.9	78.4	71.9	88.2	87.5	48	80.6	25	49.5	62.9	31.8	13	52.8	41.7		0		56.3	89.6	55.1	-34.5	8.5e-06	0.000283				Sig
chr11	1928036	1928037	chr11.1928036..1928037	75	61.3	36.4	81.3	85	63	37.6	39.2	43.8	47.1	52.9	28.6	5.9	5	14.7	22.7	5.4	0	16.4	24	20			46.2	67.8	27.8	-40	4.21e-07	3.06e-05				Sig
[truncated: 27,678 more rows]
