# Supplementary material for: Aberrant methylation underlies insulin gene expression in human insulinoma
Source: Nat Commun. 2020 Oct 15;11:5210. doi: 10.1038/s41467-020-18839-1 (PMC7566641; doi:10.1038/s41467-020-18839-1)
Supplement: Supplementary file 7 — Supplementary Data 4 [file 41467_2020_18839_MOESM7_ESM.xlsx]

## Sheet: STab_4
Supplementary Data 4. Average DNA Methylation and Average Maximum ATAC-seq Peaks for the 135 10 kbp-windows of the 11p15.5-p15.4 target sub-region.
wdw_id	chr	start	end	Beta_AVG_meth	Ins_AVG_meth	ATAC-Seq Score
185	chr11	1850000	1859999	53.4143	39.8766	0.051
186	chr11	1860000	1869999	78.2617	60.7261	0.076
187	chr11	1870000	1879999	86.4608	68.5873	0.072
188	chr11	1880000	1889999	82.3596	61.9961	0.094
189	chr11	1890000	1899999	69.7649	54.6733	0.068
190	chr11	1900000	1909999	80.3387	64.925	0.074
191	chr11	1910000	1919999	84.2748	63.4568	0.065
192	chr11	1920000	1929999	80.8348	60.3096	0.058
193	chr11	1930000	1939999	84.5658	71.1947	0.054
194	chr11	1940000	1949999	83.3854	63.7088	0.072
195	chr11	1950000	1959999	82.4354	65.157	0.047
196	chr11	1960000	1969999	44.2591	39.0391	0.069
197	chr11	1970000	1979999	72.1051	73.7498	0.068
198	chr11	1980000	1989999	87.8132	72.2604	0.042
199	chr11	1990000	1999999	75.262	60.2373	0.073
200	chr11	2000000	2009999	75.7028	62.7668	0.078
201	chr11	2010000	2019999	63.8175	56.2956	0.188
202	chr11	2020000	2029999	63.6025	57.4953	0.085
203	chr11	2030000	2039999	83.4526	65.8173	0.076
204	chr11	2040000	2049999	84.6741	72.6703	0.048
205	chr11	2050000	2059999	76.1352	63.1649	0.048
206	chr11	2060000	2069999	80.0326	73.2343	0.039
207	chr11	2070000	2079999	71.7116	68.817	0.092
208	chr11	2080000	2089999	73.2718	69.5997	0.047
209	chr11	2090000	2099999	84.9857	74.9812	0.173
210	chr11	2100000	2109999	88.303	82.5947	0.055
211	chr11	2110000	2119999	84.8236	72.8939	0.064
212	chr11	2120000	2129999	81.9566	75.9181	0.063
213	chr11	2130000	2139999	88.2312	78.1849	0.121
214	chr11	2140000	2149999	79.9246	74.3544	0.088
215	chr11	2150000	2159999	59.7359	50.7697	0.293
216	chr11	2160000	2169999	32.1534	25.3788	0.169
217	chr11	2170000	2179999	12.669	25.9168	0.248
218	chr11	2180000	2189999	51.1066	52.4371	0.087
219	chr11	2190000	2199999	79.6346	74.9443	0.213
220	chr11	2200000	2209999	67.3695	65.1815	0.14
221	chr11	2210000	2219999	67.0545	61.2973	0.143
222	chr11	2220000	2229999	74.3499	75.3888	0.07
223	chr11	2230000	2239999	59.3417	65.8462	0.142
224	chr11	2240000	2249999	89.4801	77.9077	0.059
225	chr11	2250000	2259999	86.2309	79.5499	0.065
226	chr11	2260000	2269999	88.1357	77.8564	0.121
227	chr11	2270000	2279999	75.0132	76.4981	0.12
228	chr11	2280000	2289999	73.3147	71.8292	0.08
229	chr11	2290000	2299999	33.9207	31.3274	0.159
230	chr11	2300000	2309999	83.4849	69.4733	0.082
231	chr11	2310000	2319999	86.9396	70.6672	0.047
232	chr11	2320000	2329999	67.6464	55.3519	0.085
233	chr11	2330000	2339999	82.0047	72.0991	0.06
234	chr11	2340000	2349999	84.422	76.4312	0.044
235	chr11	2350000	2359999	91.939	80.6606	0.046
236	chr11	2360000	2369999	86.2468	76.1153	0.045
237	chr11	2370000	2379999	89.6966	79.4538	0.09
238	chr11	2380000	2389999	91.0994	82.007	0.135
239	chr11	2390000	2399999	35.1202	35.025	0.258
240	chr11	2400000	2409999	43.1766	51.7074	0.586
241	chr11	2410000	2419999	73.3666	72.8913	0.13
242	chr11	2420000	2429999	46.9588	41.8867	0.593
243	chr11	2430000	2439999	67.3538	67.5687	0.057
244	chr11	2440000	2449999	64.8176	55.0345	0.161
245	chr11	2450000	2459999	88.0482	77.8404	0.048
246	chr11	2460000	2469999	33.4809	29.4089	0.058
247	chr11	2470000	2479999	84.6105	71.224	0.084
248	chr11	2480000	2489999	85.8091	70.8935	0.043
249	chr11	2490000	2499999	83.4045	73.2884	0.06
250	chr11	2500000	2509999	74.0608	61.8497	0.05
251	chr11	2510000	2519999	81.3918	73.7326	0.045
252	chr11	2520000	2529999	83.0724	72.0251	0.056
253	chr11	2530000	2539999	88.5223	74.1855	0.106
254	chr11	2540000	2549999	81.7489	66.9891	0.049
255	chr11	2550000	2559999	72.3044	60.8485	0.114
256	chr11	2560000	2569999	88.2625	76.841	0.055
257	chr11	2570000	2579999	86.0284	78.9048	0.052
258	chr11	2580000	2589999	86.627	79.1283	0.066
259	chr11	2590000	2599999	91.3181	83.6311	0.055
260	chr11	2600000	2609999	88.1825	78.0302	0.053
261	chr11	2610000	2619999	86.1467	75.691	0.066
262	chr11	2620000	2629999	81.6452	73.2685	0.051
263	chr11	2630000	2639999	77.0667	74.5937	0.082
264	chr11	2640000	2649999	72.4788	70.6226	0.041
265	chr11	2650000	2659999	88.9206	84.7703	0.066
266	chr11	2660000	2669999	88.0511	84.8579	0.07
267	chr11	2670000	2679999	83.2521	85.1463	0.097
268	chr11	2680000	2689999	89.8349	87.4068	0.051
269	chr11	2690000	2699999	79.2713	79.6789	0.114
270	chr11	2700000	2709999	83.591	81.8444	0.3
271	chr11	2710000	2719999	75.7927	73.0017	0.056
272	chr11	2720000	2729999	59.5773	53.2891	0.394
273	chr11	2730000	2739999	88.1072	80.6996	0.058
274	chr11	2740000	2749999	88.6776	79.6627	0.06
275	chr11	2750000	2759999	90.5917	81.6469	0.059
276	chr11	2760000	2769999	89.8553	82.7912	0.044
277	chr11	2770000	2779999	85.0236	80.9111	0.063
278	chr11	2780000	2789999	89.2497	84.5582	0.083
279	chr11	2790000	2799999	82.9702	79.7611	0.126
280	chr11	2800000	2809999	56.4665	56.7914	0.274
281	chr11	2810000	2819999	75.1831	72.3953	0.071
282	chr11	2820000	2829999	80.0711	74.327	0.06
283	chr11	2830000	2839999	86.2658	75.0631	0.068
284	chr11	2840000	2849999	79.0222	71.4344	0.094
285	chr11	2850000	2859999	75.7474	75.8306	0.1
286	chr11	2860000	2869999	87.5235	78.9856	0.061
287	chr11	2870000	2879999	75.6924	73.7128	0.05
288	chr11	2880000	2889999	62.3831	54.5856	0.081
289	chr11	2890000	2899999	54.3856	47.4906	0.058
290	chr11	2900000	2909999	18.1547	22.4959	0.183
291	chr11	2910000	2919999	59.7723	55.7694	0.067
292	chr11	2920000	2929999	66.4391	61.2965	0.254
293	chr11	2930000	2939999	72.4575	64.4685	0.083
294	chr11	2940000	2949999	85.217	75.0908	0.071
295	chr11	2950000	2959999	34.806	32.7916	0.302
296	chr11	2960000	2969999	76.4154	73.7088	0.159
297	chr11	2970000	2979999	82.502	79.0239	0.039
298	chr11	2980000	2989999	88.6791	87.7751	0.04
299	chr11	2990000	2999999	75.9655	76.485	0.096
300	chr11	3000000	3009999	80.8648	77.4998	0.052
301	chr11	3010000	3019999	25.813	26.0659	0.461
302	chr11	3020000	3029999	85.0837	83.5441	0.059
303	chr11	3030000	3039999	87.8301	84.0493	0.032
304	chr11	3040000	3049999	87.1158	82.224	0.044
305	chr11	3050000	3059999	82.8976	74.7174	0.124
306	chr11	3060000	3069999	88.3545	82.8453	0.042
307	chr11	3070000	3079999	46.6042	41.7361	0.365
308	chr11	3080000	3089999	82.5898	73.5137	0.049
309	chr11	3090000	3099999	82.4817	77.1595	0.074
310	chr11	3100000	3109999	80.4447	70.7404	0.05
311	chr11	3110000	3119999	76.7332	69.4865	0.111
312	chr11	3120000	3129999	84.8923	79.1175	0.067
313	chr11	3130000	3139999	85.6029	79.4662	0.05
314	chr11	3140000	3149999	87.1897	78.7291	0.049
315	chr11	3150000	3159999	86.1872	79.9647	0.047
316	chr11	3160000	3169999	84.1772	77.62	0.085
317	chr11	3170000	3179999	85.2087	77.5751	0.053
318	chr11	3180000	3189999	45.8585	41.9994	0.146
319	chr11	3190000	3199999	61.7888	55.6777	0.062
