# Supplementary material for: Aberrant methylation underlies insulin gene expression in human insulinoma
Source: Nat Commun. 2020 Oct 15;11:5210. doi: 10.1038/s41467-020-18839-1 (PMC7566641; doi:10.1038/s41467-020-18839-1)
Supplement: Supplementary file 8 — Supplementary Data 5 [file 41467_2020_18839_MOESM8_ESM.xlsx]

## Sheet: STab_5
Supplementary Data 5. Distribution of the Statistically Significant and Signature CpG Dinucleotides by the 135 10 kbp-windows of the 11p15.5-p15.4 target sub-region.
wdw_id	chr	start	end	sig	sign
185	chr11	1850000	1859999	45	19
186	chr11	1860000	1869999	52	13
187	chr11	1870000	1879999	62	26
188	chr11	1880000	1889999	63	13
189	chr11	1890000	1899999	53	21
190	chr11	1900000	1909999	32	10
191	chr11	1910000	1919999	75	10
192	chr11	1920000	1929999	46	7
193	chr11	1930000	1939999	30	5
194	chr11	1940000	1949999	90	27
195	chr11	1950000	1959999	64	20
196	chr11	1960000	1969999	12	2
197	chr11	1970000	1979999	13	2
198	chr11	1980000	1989999	90	14
199	chr11	1990000	1999999	52	16
200	chr11	2000000	2009999	27	12
201	chr11	2010000	2019999	42	13
202	chr11	2020000	2029999	9	14
203	chr11	2030000	2039999	69	8
204	chr11	2040000	2049999	46	16
205	chr11	2050000	2059999	35	13
206	chr11	2060000	2069999	1	2
207	chr11	2070000	2079999	0	1
208	chr11	2080000	2089999	0	1
209	chr11	2090000	2099999	17	3
210	chr11	2100000	2109999	6	2
211	chr11	2110000	2119999	30	11
212	chr11	2120000	2129999	20	4
213	chr11	2130000	2139999	13	6
214	chr11	2140000	2149999	2	3
215	chr11	2150000	2159999	16	6
216	chr11	2160000	2169999	17	10
217	chr11	2170000	2179999	39	8
218	chr11	2180000	2189999	23	5
219	chr11	2190000	2199999	24	10
220	chr11	2200000	2209999	19	4
221	chr11	2210000	2219999	33	4
222	chr11	2220000	2229999	27	6
223	chr11	2230000	2239999	63	8
224	chr11	2240000	2249999	10	1
225	chr11	2250000	2259999	22	5
226	chr11	2260000	2269999	11	1
227	chr11	2270000	2279999	27	2
228	chr11	2280000	2289999	49	8
229	chr11	2290000	2299999	23	12
230	chr11	2300000	2309999	33	6
231	chr11	2310000	2319999	47	6
232	chr11	2320000	2329999	25	9
233	chr11	2330000	2339999	11	11
234	chr11	2340000	2349999	6	4
235	chr11	2350000	2359999	20	5
236	chr11	2360000	2369999	12	2
237	chr11	2370000	2379999	15	5
238	chr11	2380000	2389999	15	4
239	chr11	2390000	2399999	9	4
240	chr11	2400000	2409999	25	9
241	chr11	2410000	2419999	4	4
242	chr11	2420000	2429999	6	3
243	chr11	2430000	2439999	23	9
244	chr11	2440000	2449999	14	8
245	chr11	2450000	2459999	7	4
246	chr11	2460000	2469999	18	8
247	chr11	2470000	2479999	20	8
248	chr11	2480000	2489999	31	8
249	chr11	2490000	2499999	9	2
250	chr11	2500000	2509999	10	0
251	chr11	2510000	2519999	0	0
252	chr11	2520000	2529999	9	3
253	chr11	2530000	2539999	43	7
254	chr11	2540000	2549999	41	17
255	chr11	2550000	2559999	24	12
256	chr11	2560000	2569999	22	11
257	chr11	2570000	2579999	16	9
258	chr11	2580000	2589999	9	9
259	chr11	2590000	2599999	8	10
260	chr11	2600000	2609999	12	8
261	chr11	2610000	2619999	15	9
262	chr11	2620000	2629999	4	0
263	chr11	2630000	2639999	1	0
264	chr11	2640000	2649999	0	0
265	chr11	2650000	2659999	0	0
266	chr11	2660000	2669999	0	0
267	chr11	2670000	2679999	0	0
268	chr11	2680000	2689999	1	2
269	chr11	2690000	2699999	4	2
270	chr11	2700000	2709999	3	2
271	chr11	2710000	2719999	1	1
272	chr11	2720000	2729999	5	21
273	chr11	2730000	2739999	13	10
274	chr11	2740000	2749999	11	7
275	chr11	2750000	2759999	18	10
276	chr11	2760000	2769999	12	3
277	chr11	2770000	2779999	4	4
278	chr11	2780000	2789999	8	1
279	chr11	2790000	2799999	5	3
280	chr11	2800000	2809999	4	2
281	chr11	2810000	2819999	10	2
282	chr11	2820000	2829999	14	6
283	chr11	2830000	2839999	31	9
284	chr11	2840000	2849999	12	2
285	chr11	2850000	2859999	22	4
286	chr11	2860000	2869999	22	15
287	chr11	2870000	2879999	35	14
288	chr11	2880000	2889999	27	6
289	chr11	2890000	2899999	28	10
290	chr11	2900000	2909999	43	8
291	chr11	2910000	2919999	8	4
292	chr11	2920000	2929999	8	5
293	chr11	2930000	2939999	19	10
294	chr11	2940000	2949999	5	15
295	chr11	2950000	2959999	11	4
296	chr11	2960000	2969999	2	2
297	chr11	2970000	2979999	5	3
298	chr11	2980000	2989999	1	0
299	chr11	2990000	2999999	4	0
300	chr11	3000000	3009999	1	2
301	chr11	3010000	3019999	1	1
302	chr11	3020000	3029999	1	2
303	chr11	3030000	3039999	0	3
304	chr11	3040000	3049999	3	3
305	chr11	3050000	3059999	6	2
306	chr11	3060000	3069999	1	2
307	chr11	3070000	3079999	13	1
308	chr11	3080000	3089999	4	4
309	chr11	3090000	3099999	0	2
310	chr11	3100000	3109999	6	10
311	chr11	3110000	3119999	7	7
312	chr11	3120000	3129999	0	13
313	chr11	3130000	3139999	1	2
314	chr11	3140000	3149999	9	19
315	chr11	3150000	3159999	3	13
316	chr11	3160000	3169999	4	22
317	chr11	3170000	3179999	9	8
318	chr11	3180000	3189999	16	4
319	chr11	3190000	3199999	1	4
