# Supplementary material for: Aberrant methylation underlies insulin gene expression in human insulinoma
Source: Nat Commun. 2020 Oct 15;11:5210. doi: 10.1038/s41467-020-18839-1 (PMC7566641; doi:10.1038/s41467-020-18839-1)
Supplement: Supplementary file 9 — Supplementary Data 6 [file 41467_2020_18839_MOESM9_ESM.xlsx]

## Sheet: STab_6
Supplementary Data 6. Characteristics of all Differentially Methylated Regions Scored by DMRcate.
chr	start	end	dmr_id	all_cpg_hyper	all_cpg_hypo	all_cpg_tot	sig_cpg_hyper	sig_cpg_hypo	sig_cpg_tot	diff_AVG_sig	max_fdr_sig_cpg
chr11	1859903	1880652	chr11:1859903-1880652	26	555	581	0	116	116	-33.5	0.00492
chr11	1884341	1894679	chr11:1884341-1894679	10	333	343	1	106	107	-34.1	0.00475
chr11	1908921	1932123	chr11:1908921-1932123	24	411	435	0	135	135	-34.7	0.00481
chr11	1936262	1953567	chr11:1936262-1953567	25	475	500	0	129	129	-34.1	0.00486
chr11	1973741	1975382	chr11:1973741-1975382	54	5	59	13	0	13	36.4	0.00294
chr11	1980277	2001963	chr11:1980277-2001963	75	706	781	1	143	144	-31.1	0.00492
chr11	2026526	2044352	chr11:2026526-2044352	61	500	561	0	101	101	-34.3	0.00488
chr11	2045823	2057315	chr11:2045823-2057315	22	291	313	0	50	50	-31.1	0.00455
chr11	2173665	2183452	chr11:2173665-2183452	259	7	266	46	0	46	29.1	0.00485
chr11	2305909	2326196	chr11:2305909-2326196	54	421	475	1	91	92	-34.1	0.00356
chr11	2404088	2409017	chr11:2404088-2409017	131	26	157	25	0	25	30.4	0.00418
chr11	2479140	2496822	chr11:2479140-2496822	39	359	398	0	40	40	-31	0.00442
chr11	2536499	2564322	chr11:2536499-2564322	79	740	819	3	94	97	-30.1	0.00479
chr11	2900432	2905149	chr11:2900432-2905149	87	19	106	43	0	43	34.7	0.00494
