# Supplementary material for: Aberrant methylation underlies insulin gene expression in human insulinoma
Source: Nat Commun. 2020 Oct 15;11:5210. doi: 10.1038/s41467-020-18839-1 (PMC7566641; doi:10.1038/s41467-020-18839-1)
Supplement: Supplementary file 10 — Supplementary Data 7 [file 41467_2020_18839_MOESM10_ESM.xlsx]

## Sheet: STab_7
Supplementary Data 7. List of All Genomic Elements Cosidered by this Study.
chr	start	end	id	type
chr11	1847209	1849209	SYT8(1)	Promoter
chr11	1848709	1858750	SYT8	Gene
chr11	1854174	1856174	SYT8(2)	Promoter
chr11	1854262	1856262	SYT8(3)	Promoter
chr11	1854827	1856827	SYT8(4)	Promoter
chr11	1858327	1867829	GenH_Enh_chr11:1858327-1867829	GeneHancer Enhancer
chr11	1858733	1860733	TNNI2(1)	Promoter
chr11	1859219	1861219	TNNI2(2)	Promoter
chr11	1859405	1861405	TNNI2(3)	Promoter
chr11	1859932	1861932	TNNI2(4)	Promoter
chr11	1860233	1862910	TNNI2	Gene
chr11	1872700	1874700	LSP1(1)	Promoter
chr11	1874200	1913493	LSP1	Gene
chr11	1884895	1886895	LSP1(2)	Promoter
chr11	1888403	1890403	LSP1(3)	Promoter
chr11	1890599	1892599	LSP1(4)	Promoter
chr11	1890654	1892654	LSP1(5)	Promoter
chr11	1891631	1893911	GenH_Enh_chr11:1891631-1893911	GeneHancer Enhancer
chr11	1894041	1895178	GenH_Enh_chr11:1894041-1895178	GeneHancer Enhancer
chr11	1916489	1918489	LINC01150	Promoter
chr11	1917831	1919230	GenH_Enh_chr11:1917831-1919230	GeneHancer Enhancer
chr11	1917989	1929589	LINC01150	Gene
chr11	1926566	1931439	GenH_Enh_chr11:1926566-1931439	GeneHancer Enhancer
chr11	1939299	1941299	TNNT3(1)	Promoter
chr11	1940799	1959936	TNNT3	Gene
chr11	1942509	1944509	TNNT3(2)	Promoter
chr11	1942587	1944587	TNNT3(3)	Promoter
chr11	1958911	1961506	GenH_Enh_chr11:1958911-1961506	GeneHancer Enhancer
chr11	1967002	1969002	MRPL23	Promoter
chr11	1968502	1977839	MRPL23	Gene
chr11	1968502	1977839	MRPL23-AS1	Gene
chr11	1998534	2005989	GenH_Enh_chr11:1998534-2005989	GeneHancer Enhancer
chr11	2010558	2013009	IslSpec_Enh_chr11:2010558-2013009	Islet-Specific Enhancer
chr11	2010650	2012650	MRPL23-AS1	Promoter
chr11	2010826	2012826	LINC01219	Promoter
chr11	2012326	2014699	LINC01219	Gene
chr11	2013638	2017524	HOTS	Gene
chr11	2016405	2019065	H19	Gene
chr11	2016421	2018421	H19(1)	Promoter
chr11	2016697	2018697	H19(2)	Promoter
chr11	2016801	2018831	H19(3)	Promoter
chr11	2017024	2019024	HOTS	Promoter
chr11	2017255	2020072	H19(4)	Promoter
chr11	2018812	2024740	H19/IGF2_ICR	Imprinted Control Region
chr11	2021700	2023700	H19(5)	Promoter
chr11	2023414	2024417	IslSpec_Enh_chr11:2023414-2024417	Islet-Specific Enhancer
chr11	2098732	2099225	IslSpec_Enh_chr11:2098732-2099225	Islet-Specific Enhancer
chr11	2120541	2122190	GenH_Enh_chr11:2120541-2122190	GeneHancer Enhancer
chr11	2150341	2170833	IGF2	Gene
chr11	2150341	2182439	INS-IGF2	Gene
chr11	2154404	2156404	INS-IGF2(1)	Promoter
chr11	2158002	2160002	IGF2(1)	Promoter
chr11	2158018	2160018	INS-IGF2(2)	Promoter
chr11	2159704	2161704	IGF2(2)	Promoter
chr11	2160258	2162258	IGF2-AS	Promoter
chr11	2161742	2169596	IGF2-AS	Gene
chr11	2161841	2163841	IGF2(3)	Promoter
chr11	2170333	2172333	IGF2(4)	Promoter
chr11	2181009	2182439	INS	Gene
chr11	2181718	2183718	INS(2)	Promoter
chr11	2181939	2183939	INS-IGF2(3)	Promoter
chr11	2181939	2183939	INS(1)	Promoter
chr11	2185159	2193035	TH	Gene
chr11	2186938	2188912	GenH_Enh_chr11:2186938-2188912	GeneHancer Enhancer
chr11	2188909	2190909	TH(1)	Promoter
chr11	2192535	2194535	TH(2)	Promoter
chr11	2196921	2197182	GenH_Enh_chr11:2196921-2197182	GeneHancer Enhancer
chr11	2200082	2200579	GenH_Enh_chr11:2200082-2200579	GeneHancer Enhancer
chr11	2210855	2216112	GenH_Enh_chr11:2210855-2216112	GeneHancer Enhancer
chr11	2211404	2212831	IslSpec_Enh_chr11:2211404-2212831	Islet-Specific Enhancer
chr11	2223171	2224622	IslSpec_Enh_chr11:2223171-2224622	Islet-Specific Enhancer
chr11	2228851	2233343	IslSpec_Enh_chr11:2228851-2233343	Islet-Specific Enhancer
chr11	2233660	2234486	IslSpec_Enh_chr11:2233660-2234486	Islet-Specific Enhancer
chr11	2234982	2236332	IslSpec_Enh_chr11:2234982-2236332	Islet-Specific Enhancer
chr11	2255781	2256925	IslSpec_Enh_chr11:2255781-2256925	Islet-Specific Enhancer
chr11	2272166	2272882	IslSpec_Enh_chr11:2272166-2272882	Islet-Specific Enhancer
chr11	2276923	2278986	IslSpec_Enh_chr11:2276923-2278986	Islet-Specific Enhancer
chr11	2286520	2287751	IslSpec_Enh_chr11:2286520-2287751	Islet-Specific Enhancer
chr11	2289728	2292182	ASCL2	Gene
chr11	2291062	2293062	ASCL2(1)	Promoter
chr11	2291682	2293682	ASCL2(2)	Promoter
chr11	2307821	2308632	GenH_Enh_chr11:2307821-2308632	GeneHancer Enhancer
chr11	2317507	2323143	C11orf21	Gene
chr11	2320088	2321430	GenH_Enh_chr11:2320088-2321430	GeneHancer Enhancer
chr11	2321743	2323743	TSPAN32(1)	Promoter
chr11	2322438	2324438	TSPAN32(2)	Promoter
chr11	2322574	2324574	TSPAN32(3)	Promoter
chr11	2322643	2324643	C11orf21	Promoter
chr11	2323243	2339430	TSPAN32	Gene
chr11	2332995	2334353	GenH_Enh_chr11:2332995-2334353	GeneHancer Enhancer
chr11	2334766	2336766	TSPAN32(4)	Promoter
chr11	2334969	2337336	GenH_Enh_chr11:2334969-2337336	GeneHancer Enhancer
chr11	2349979	2399222	CD81-AS1	Gene
chr11	2395417	2396810	GenH_Enh_chr11:2395417-2396810	GeneHancer Enhancer
chr11	2395907	2397907	CD81(1)	Promoter
chr11	2397047	2399047	CD81(2)	Promoter
chr11	2397063	2397520	IslSpec_Enh_chr11:2397063-2397520	Islet-Specific Enhancer
chr11	2398547	2418649	CD81	Gene
chr11	2398722	2400722	CD81-AS1	Promoter
chr11	2415753	2416188	GenH_Enh_chr11:2415753-2416188	GeneHancer Enhancer
chr11	2420218	2422218	TSSC4(1)	Promoter
chr11	2420748	2422748	TSSC4(2)	Promoter
chr11	2421718	2425106	TSSC4	Gene
chr11	2425746	2444275	TRPM5	Gene
chr11	2429610	2431977	IslSpec_Enh_chr11:2429610-2431977	Islet-Specific Enhancer
chr11	2437646	2438432	IslSpec_Enh_chr11:2437646-2438432	Islet-Specific Enhancer
chr11	2440666	2442756	IslSpec_Enh_chr11:2440666-2442756	Islet-Specific Enhancer
chr11	2443775	2445775	TRPM5	Promoter
chr11	2465221	2467552	KCNQ1(1)	Promoter
chr11	2481666	2483693	KCNQ1(2)	Promoter
chr11	2482665	2799267	KCNQ1	Gene
chr11	2488031	2489230	GenH_Enh_chr11:2488031-2489230	GeneHancer Enhancer
chr11	2501474	2503030	GenH_Enh_chr11:2501474-2503030	GeneHancer Enhancer
chr11	2503550	2503862	GenH_Enh_chr11:2503550-2503862	GeneHancer Enhancer
chr11	2504772	2505160	GenH_Enh_chr11:2504772-2505160	GeneHancer Enhancer
chr11	2532231	2533430	GenH_Enh_chr11:2532231-2533430	GeneHancer Enhancer
chr11	2546826	2550524	GenH_Enh_chr11:2546826-2550524	GeneHancer Enhancer
chr11	2571154	2572752	GenH_Enh_chr11:2571154-2572752	GeneHancer Enhancer
chr11	2629557	2721228	KCNQ1OT1	Gene
chr11	2677510	2677987	IslSpec_Enh_chr11:2677510-2677987	Islet-Specific Enhancer
chr11	2689908	2690952	IslSpec_Enh_chr11:2689908-2690952	Islet-Specific Enhancer
chr11	2691016	2691704	IslSpec_Enh_chr11:2691016-2691704	Islet-Specific Enhancer
chr11	2719948	2722259	KvDMR1_ICR	Imprinted Control Region
chr11	2720224	2722228	KCNQ1OT1	Promoter
chr11	2745822	2753258	GenH_Enh_chr11:2745822-2753258	GeneHancer Enhancer
chr11	2753644	2754047	GenH_Enh_chr11:2753644-2754047	GeneHancer Enhancer
chr11	2757451	2759869	GenH_Enh_chr11:2757451-2759869	GeneHancer Enhancer
chr11	2760853	2764291	GenH_Enh_chr11:2760853-2764291	GeneHancer Enhancer
chr11	2790014	2791119	GenH_Enh_chr11:2790014-2791119	GeneHancer Enhancer
chr11	2792381	2793803	IslSpec_Enh_chr11:2792381-2793803	Islet-Specific Enhancer
chr11	2798271	2803546	GenH_Enh_chr11:2798271-2803546	GeneHancer Enhancer
chr11	2799119	2803785	IslSpec_Enh_chr11:2799119-2803785	Islet-Specific Enhancer
chr11	2809149	2810513	IslSpec_Enh_chr11:2809149-2810513	Islet-Specific Enhancer
chr11	2812275	2814119	IslSpec_Enh_chr11:2812275-2814119	Islet-Specific Enhancer
chr11	2828229	2829455	IslSpec_Enh_chr11:2828229-2829455	Islet-Specific Enhancer
chr11	2835799	2836629	IslSpec_Enh_chr11:2835799-2836629	Islet-Specific Enhancer
chr11	2845546	2848972	GenH_Enh_chr11:2845546-2848972	GeneHancer Enhancer
chr11	2857413	2858976	IslSpec_Enh_chr11:2857413-2858976	Islet-Specific Enhancer
chr11	2890263	2892263	KCNQ1DN(1)	Promoter
chr11	2891262	2893336	KCNQ1DN	Gene
chr11	2902008	2904131	IslSpec_Enh_chr11:2902008-2904131	Islet-Specific Enhancer
chr11	2904447	2906995	CDKN1C	Gene
chr11	2904931	2906931	CDKN1C(1)	Promoter
chr11	2905995	2908111	CDKN1C(2)	Promoter
chr11	2907346	2908221	IslSpec_Enh_chr11:2907346-2908221	Islet-Specific Enhancer
chr11	2908598	2910020	IslSpec_Enh_chr11:2908598-2910020	Islet-Specific Enhancer
chr11	2909326	2925175	SLC22A18AS	Gene
chr11	2909660	2911660	SLC22A18AS(1)	Promoter
chr11	2911592	2912664	IslSpec_Enh_chr11:2911592-2912664	Islet-Specific Enhancer
chr11	2919951	2921951	SLC22A18(1)	Promoter
chr11	2920950	2946476	SLC22A18	Gene
chr11	2922423	2924513	SLC22A18(2)	Promoter
chr11	2922650	2924650	SLC22A18(3)	Promoter
chr11	2923344	2925606	SLC22A18(4)	Promoter
chr11	2923720	2926175	SLC22A18AS(2)	Promoter
chr11	2929503	2931503	SLC22A18(5)	Promoter
chr11	2931972	2935380	GenH_Enh_chr11:2931972-2935380	GeneHancer Enhancer
chr11	2936376	2938912	SLC22A18(6)	Promoter
chr11	2937178	2939178	SLC22A18(7)	Promoter
chr11	2942198	2944198	SLC22A18(8)	Promoter
chr11	2945663	2946325	GenH_Enh_chr11:2945663-2946325	GeneHancer Enhancer
chr11	2949502	2950650	PHLDA2	Gene
chr11	2949650	2951650	PHLDA2(1)	Promoter
chr11	2953471	2955697	GenH_Enh_chr11:2953471-2955697	GeneHancer Enhancer
chr11	2961226	2963180	GenH_Enh_chr11:2961226-2963180	GeneHancer Enhancer
chr11	2964857	2968870	GenH_Enh_chr11:2964857-2968870	GeneHancer Enhancer
chr11	2965660	3013607	NAP1L4	Gene
chr11	3010422	3011074	IslSpec_Enh_chr11:3010422-3011074	Islet-Specific Enhancer
chr11	3013107	3015107	NAP1L4	Promoter
chr11	3019202	3019843	GenH_Enh_chr11:3019202-3019843	GeneHancer Enhancer
chr11	3021231	3023284	GenH_Enh_chr11:3021231-3023284	GeneHancer Enhancer
chr11	3022152	3078681	CARS	Gene
chr11	3049124	3051124	CARS-AS1	Promoter
chr11	3050624	3062490	CARS-AS1	Gene
chr11	3070972	3071412	IslSpec_Enh_chr11:3070972-3071412	Islet-Specific Enhancer
chr11	3078181	3080181	CARS	Promoter
chr11	3108345	3186582	OSBPL5	Gene
chr11	3110952	3112952	OSBPL5(01)	Promoter
chr11	3115109	3117109	OSBPL5(02)	Promoter
chr11	3115515	3118234	GenH_Enh_chr11:3115515-3118234	GeneHancer Enhancer
chr11	3122496	3124496	OSBPL5(03)	Promoter
chr11	3140217	3142217	OSBPL5(04)	Promoter
chr11	3140748	3142748	OSBPL5(05)	Promoter
chr11	3144384	3146490	GenH_Enh_chr11:3144384-3146490	GeneHancer Enhancer
chr11	3146824	3148874	OSBPL5(06)	Promoter
chr11	3147304	3148711	GenH_Enh_chr11:3147304-3148711	GeneHancer Enhancer
chr11	3149559	3151559	OSBPL5(07)	Promoter
chr11	3159121	3160311	GenH_Enh_chr11:3159121-3160311	GeneHancer Enhancer
chr11	3167567	3170364	GenH_Enh_chr11:3167567-3170364	GeneHancer Enhancer
chr11	3173716	3179289	GenH_Enh_chr11:3173716-3179289	GeneHancer Enhancer
chr11	3180999	3182632	IslSpec_Enh_chr11:3180999-3182632	Islet-Specific Enhancer
chr11	3181623	3183623	OSBPL5(08)	Promoter
chr11	3184653	3186653	OSBPL5(09)	Promoter
chr11	3185503	3187582	OSBPL5(10)	Promoter
chr11	3186000	3188000	OSBPL5(11)	Promoter
chr11	3186389	3187288	IslSpec_Enh_chr11:3186389-3187288	Islet-Specific Enhancer
chr11	3186969	3188969	OSBPL5(12)	Promoter
chr11	3190209	3192349	GenH_Enh_chr11:3190209-3192349	GeneHancer Enhancer
chr11	3190231	3191591	IslSpec_Enh_chr11:3190231-3191591	Islet-Specific Enhancer
