# Supplementary material for: Aberrant methylation underlies insulin gene expression in human insulinoma
Source: Nat Commun. 2020 Oct 15;11:5210. doi: 10.1038/s41467-020-18839-1 (PMC7566641; doi:10.1038/s41467-020-18839-1)
Supplement: Supplementary file 11 — Supplementary Data 8 [file 41467_2020_18839_MOESM11_ESM.xlsx]

## Sheet: STab8
Supplementary Data 8. Annotation of the Statistically Significant CpG Dinucleotides by Genomic Element.
chr	start	end	cpg	promoter	gene	islet-specific	GeneHancer	not mapping
chr11	1850003	1850004	chr11.1850003..1850004		SYT8
chr11	1850395	1850396	chr11.1850395..1850396		SYT8
chr11	1850443	1850444	chr11.1850443..1850444		SYT8
chr11	1850477	1850478	chr11.1850477..1850478		SYT8
chr11	1850840	1850841	chr11.1850840..1850841		SYT8
chr11	1851050	1851051	chr11.1851050..1851051		SYT8
chr11	1851073	1851074	chr11.1851073..1851074		SYT8
chr11	1851095	1851096	chr11.1851095..1851096		SYT8
chr11	1851103	1851104	chr11.1851103..1851104		SYT8
chr11	1851257	1851258	chr11.1851257..1851258		SYT8
chr11	1851644	1851645	chr11.1851644..1851645		SYT8
chr11	1854692	1854693	chr11.1854692..1854693	SYT8(2), SYT8(3)	SYT8
chr11	1855389	1855390	chr11.1855389..1855390	SYT8(2), SYT8(3), SYT8(4)	SYT8
chr11	1855502	1855503	chr11.1855502..1855503	SYT8(2), SYT8(3), SYT8(4)	SYT8
chr11	1855506	1855507	chr11.1855506..1855507	SYT8(2), SYT8(3), SYT8(4)	SYT8
chr11	1855665	1855666	chr11.1855665..1855666	SYT8(2), SYT8(3), SYT8(4)	SYT8
chr11	1856257	1856258	chr11.1856257..1856258	SYT8(3), SYT8(4)	SYT8
chr11	1856307	1856308	chr11.1856307..1856308	SYT8(4)	SYT8
chr11	1856666	1856667	chr11.1856666..1856667	SYT8(4)	SYT8
chr11	1856980	1856981	chr11.1856980..1856981		SYT8
chr11	1857014	1857015	chr11.1857014..1857015		SYT8
chr11	1857196	1857197	chr11.1857196..1857197		SYT8
chr11	1857343	1857344	chr11.1857343..1857344		SYT8
chr11	1857419	1857420	chr11.1857419..1857420		SYT8
chr11	1857442	1857443	chr11.1857442..1857443		SYT8
chr11	1857549	1857550	chr11.1857549..1857550		SYT8
chr11	1857712	1857713	chr11.1857712..1857713		SYT8
chr11	1857719	1857720	chr11.1857719..1857720		SYT8
chr11	1857745	1857746	chr11.1857745..1857746		SYT8
chr11	1857806	1857807	chr11.1857806..1857807		SYT8
chr11	1857889	1857890	chr11.1857889..1857890		SYT8
chr11	1857957	1857958	chr11.1857957..1857958		SYT8
chr11	1858067	1858068	chr11.1858067..1858068		SYT8
chr11	1858135	1858136	chr11.1858135..1858136		SYT8
chr11	1858167	1858168	chr11.1858167..1858168		SYT8
chr11	1858262	1858263	chr11.1858262..1858263		SYT8
chr11	1858348	1858349	chr11.1858348..1858349		SYT8		GenH_Enh_chr11:1858327-1867829
chr11	1858452	1858453	chr11.1858452..1858453		SYT8		GenH_Enh_chr11:1858327-1867829
chr11	1858462	1858463	chr11.1858462..1858463		SYT8		GenH_Enh_chr11:1858327-1867829
chr11	1858467	1858468	chr11.1858467..1858468		SYT8		GenH_Enh_chr11:1858327-1867829
chr11	1858503	1858504	chr11.1858503..1858504		SYT8		GenH_Enh_chr11:1858327-1867829
chr11	1858510	1858511	chr11.1858510..1858511		SYT8		GenH_Enh_chr11:1858327-1867829
chr11	1858632	1858633	chr11.1858632..1858633		SYT8		GenH_Enh_chr11:1858327-1867829
chr11	1858712	1858713	chr11.1858712..1858713		SYT8		GenH_Enh_chr11:1858327-1867829
chr11	1859970	1859971	chr11.1859970..1859971	TNNI2(1), TNNI2(2), TNNI2(3), TNNI2(4)			GenH_Enh_chr11:1858327-1867829
chr11	1860610	1860611	chr11.1860610..1860611	TNNI2(1), TNNI2(2), TNNI2(3), TNNI2(4)	TNNI2		GenH_Enh_chr11:1858327-1867829
chr11	1860621	1860622	chr11.1860621..1860622	TNNI2(1), TNNI2(2), TNNI2(3), TNNI2(4)	TNNI2		GenH_Enh_chr11:1858327-1867829
chr11	1860654	1860655	chr11.1860654..1860655	TNNI2(1), TNNI2(2), TNNI2(3), TNNI2(4)	TNNI2		GenH_Enh_chr11:1858327-1867829
chr11	1861048	1861049	chr11.1861048..1861049	TNNI2(2), TNNI2(3), TNNI2(4)	TNNI2		GenH_Enh_chr11:1858327-1867829
chr11	1861344	1861345	chr11.1861344..1861345	TNNI2(3), TNNI2(4)	TNNI2		GenH_Enh_chr11:1858327-1867829
chr11	1861362	1861363	chr11.1861362..1861363	TNNI2(3), TNNI2(4)	TNNI2		GenH_Enh_chr11:1858327-1867829
chr11	1861690	1861691	chr11.1861690..1861691	TNNI2(4)	TNNI2		GenH_Enh_chr11:1858327-1867829
chr11	1862020	1862021	chr11.1862020..1862021		TNNI2		GenH_Enh_chr11:1858327-1867829
chr11	1862214	1862215	chr11.1862214..1862215		TNNI2		GenH_Enh_chr11:1858327-1867829
chr11	1862330	1862331	chr11.1862330..1862331		TNNI2		GenH_Enh_chr11:1858327-1867829
chr11	1862337	1862338	chr11.1862337..1862338		TNNI2		GenH_Enh_chr11:1858327-1867829
chr11	1862727	1862728	chr11.1862727..1862728		TNNI2		GenH_Enh_chr11:1858327-1867829
chr11	1862772	1862773	chr11.1862772..1862773		TNNI2		GenH_Enh_chr11:1858327-1867829
chr11	1863270	1863271	chr11.1863270..1863271				GenH_Enh_chr11:1858327-1867829
chr11	1863317	1863318	chr11.1863317..1863318				GenH_Enh_chr11:1858327-1867829
chr11	1863792	1863793	chr11.1863792..1863793				GenH_Enh_chr11:1858327-1867829
chr11	1863883	1863884	chr11.1863883..1863884				GenH_Enh_chr11:1858327-1867829
chr11	1863923	1863924	chr11.1863923..1863924				GenH_Enh_chr11:1858327-1867829
chr11	1864023	1864024	chr11.1864023..1864024				GenH_Enh_chr11:1858327-1867829
chr11	1864039	1864040	chr11.1864039..1864040				GenH_Enh_chr11:1858327-1867829
chr11	1864115	1864116	chr11.1864115..1864116				GenH_Enh_chr11:1858327-1867829
chr11	1864367	1864368	chr11.1864367..1864368				GenH_Enh_chr11:1858327-1867829
chr11	1864382	1864383	chr11.1864382..1864383				GenH_Enh_chr11:1858327-1867829
chr11	1865163	1865164	chr11.1865163..1865164				GenH_Enh_chr11:1858327-1867829
chr11	1865575	1865576	chr11.1865575..1865576				GenH_Enh_chr11:1858327-1867829
chr11	1865610	1865611	chr11.1865610..1865611				GenH_Enh_chr11:1858327-1867829
chr11	1865740	1865741	chr11.1865740..1865741				GenH_Enh_chr11:1858327-1867829
chr11	1865771	1865772	chr11.1865771..1865772				GenH_Enh_chr11:1858327-1867829
chr11	1865773	1865774	chr11.1865773..1865774				GenH_Enh_chr11:1858327-1867829
chr11	1865928	1865929	chr11.1865928..1865929				GenH_Enh_chr11:1858327-1867829
chr11	1865968	1865969	chr11.1865968..1865969				GenH_Enh_chr11:1858327-1867829
chr11	1866972	1866973	chr11.1866972..1866973				GenH_Enh_chr11:1858327-1867829
chr11	1867802	1867803	chr11.1867802..1867803				GenH_Enh_chr11:1858327-1867829
chr11	1867837	1867838	chr11.1867837..1867838					not mapping
chr11	1868069	1868070	chr11.1868069..1868070					not mapping
chr11	1868097	1868098	chr11.1868097..1868098					not mapping
chr11	1868223	1868224	chr11.1868223..1868224					not mapping
chr11	1868592	1868593	chr11.1868592..1868593					not mapping
chr11	1868735	1868736	chr11.1868735..1868736					not mapping
chr11	1868740	1868741	chr11.1868740..1868741					not mapping
chr11	1868745	1868746	chr11.1868745..1868746					not mapping
chr11	1868754	1868755	chr11.1868754..1868755					not mapping
chr11	1869454	1869455	chr11.1869454..1869455					not mapping
chr11	1869474	1869475	chr11.1869474..1869475					not mapping
chr11	1869478	1869479	chr11.1869478..1869479					not mapping
chr11	1869481	1869482	chr11.1869481..1869482					not mapping
chr11	1869589	1869590	chr11.1869589..1869590					not mapping
chr11	1869661	1869662	chr11.1869661..1869662					not mapping
chr11	1869670	1869671	chr11.1869670..1869671					not mapping
chr11	1869709	1869710	chr11.1869709..1869710					not mapping
chr11	1869775	1869776	chr11.1869775..1869776					not mapping
chr11	1869812	1869813	chr11.1869812..1869813					not mapping
chr11	1870045	1870046	chr11.1870045..1870046					not mapping
chr11	1870190	1870191	chr11.1870190..1870191					not mapping
chr11	1871101	1871102	chr11.1871101..1871102					not mapping
chr11	1871890	1871891	chr11.1871890..1871891					not mapping
chr11	1872905	1872906	chr11.1872905..1872906	LSP1(1)
chr11	1873122	1873123	chr11.1873122..1873123	LSP1(1)
chr11	1873625	1873626	chr11.1873625..1873626	LSP1(1)
chr11	1873634	1873635	chr11.1873634..1873635	LSP1(1)
chr11	1873686	1873687	chr11.1873686..1873687	LSP1(1)
chr11	1873949	1873950	chr11.1873949..1873950	LSP1(1)
chr11	1874017	1874018	chr11.1874017..1874018	LSP1(1)
chr11	1874049	1874050	chr11.1874049..1874050	LSP1(1)
chr11	1874070	1874071	chr11.1874070..1874071	LSP1(1)
chr11	1874216	1874217	chr11.1874216..1874217	LSP1(1)	LSP1
chr11	1874266	1874267	chr11.1874266..1874267	LSP1(1)	LSP1
chr11	1874388	1874389	chr11.1874388..1874389	LSP1(1)	LSP1
chr11	1874397	1874398	chr11.1874397..1874398	LSP1(1)	LSP1
chr11	1874404	1874405	chr11.1874404..1874405	LSP1(1)	LSP1
chr11	1874411	1874412	chr11.1874411..1874412	LSP1(1)	LSP1
chr11	1874445	1874446	chr11.1874445..1874446	LSP1(1)	LSP1
chr11	1874452	1874453	chr11.1874452..1874453	LSP1(1)	LSP1
chr11	1874470	1874471	chr11.1874470..1874471	LSP1(1)	LSP1
chr11	1874560	1874561	chr11.1874560..1874561	LSP1(1)	LSP1
chr11	1874644	1874645	chr11.1874644..1874645	LSP1(1)	LSP1
chr11	1874904	1874905	chr11.1874904..1874905		LSP1
chr11	1875018	1875019	chr11.1875018..1875019		LSP1
chr11	1875223	1875224	chr11.1875223..1875224		LSP1
chr11	1875258	1875259	chr11.1875258..1875259		LSP1
chr11	1875271	1875272	chr11.1875271..1875272		LSP1
chr11	1875390	1875391	chr11.1875390..1875391		LSP1
chr11	1875409	1875410	chr11.1875409..1875410		LSP1
chr11	1875511	1875512	chr11.1875511..1875512		LSP1
chr11	1875608	1875609	chr11.1875608..1875609		LSP1
chr11	1875617	1875618	chr11.1875617..1875618		LSP1
chr11	1875627	1875628	chr11.1875627..1875628		LSP1
chr11	1875646	1875647	chr11.1875646..1875647		LSP1
chr11	1875716	1875717	chr11.1875716..1875717		LSP1
chr11	1875798	1875799	chr11.1875798..1875799		LSP1
chr11	1875820	1875821	chr11.1875820..1875821		LSP1
chr11	1875827	1875828	chr11.1875827..1875828		LSP1
chr11	1875887	1875888	chr11.1875887..1875888		LSP1
chr11	1875931	1875932	chr11.1875931..1875932		LSP1
chr11	1875986	1875987	chr11.1875986..1875987		LSP1
chr11	1876167	1876168	chr11.1876167..1876168		LSP1
chr11	1876524	1876525	chr11.1876524..1876525		LSP1
chr11	1876619	1876620	chr11.1876619..1876620		LSP1
chr11	1876632	1876633	chr11.1876632..1876633		LSP1
chr11	1876830	1876831	chr11.1876830..1876831		LSP1
chr11	1876995	1876996	chr11.1876995..1876996		LSP1
chr11	1877044	1877045	chr11.1877044..1877045		LSP1
chr11	1877294	1877295	chr11.1877294..1877295		LSP1
chr11	1877481	1877482	chr11.1877481..1877482		LSP1
chr11	1878357	1878358	chr11.1878357..1878358		LSP1
chr11	1878371	1878372	chr11.1878371..1878372		LSP1
chr11	1878490	1878491	chr11.1878490..1878491		LSP1
chr11	1878619	1878620	chr11.1878619..1878620		LSP1
chr11	1878654	1878655	chr11.1878654..1878655		LSP1
chr11	1878758	1878759	chr11.1878758..1878759		LSP1
chr11	1878957	1878958	chr11.1878957..1878958		LSP1
chr11	1879457	1879458	chr11.1879457..1879458		LSP1
chr11	1879483	1879484	chr11.1879483..1879484		LSP1
chr11	1879628	1879629	chr11.1879628..1879629		LSP1
chr11	1880652	1880653	chr11.1880652..1880653		LSP1
chr11	1884433	1884434	chr11.1884433..1884434		LSP1
chr11	1884825	1884826	chr11.1884825..1884826		LSP1
chr11	1884830	1884831	chr11.1884830..1884831		LSP1
chr11	1884861	1884862	chr11.1884861..1884862		LSP1
chr11	1885097	1885098	chr11.1885097..1885098	LSP1(2)	LSP1
chr11	1885238	1885239	chr11.1885238..1885239	LSP1(2)	LSP1
chr11	1885401	1885402	chr11.1885401..1885402	LSP1(2)	LSP1
chr11	1885406	1885407	chr11.1885406..1885407	LSP1(2)	LSP1
chr11	1885421	1885422	chr11.1885421..1885422	LSP1(2)	LSP1
chr11	1885440	1885441	chr11.1885440..1885441	LSP1(2)	LSP1
chr11	1885486	1885487	chr11.1885486..1885487	LSP1(2)	LSP1
chr11	1885504	1885505	chr11.1885504..1885505	LSP1(2)	LSP1
chr11	1885511	1885512	chr11.1885511..1885512	LSP1(2)	LSP1
chr11	1885569	1885570	chr11.1885569..1885570	LSP1(2)	LSP1
chr11	1885581	1885582	chr11.1885581..1885582	LSP1(2)	LSP1
chr11	1885584	1885585	chr11.1885584..1885585	LSP1(2)	LSP1
chr11	1885644	1885645	chr11.1885644..1885645	LSP1(2)	LSP1
chr11	1885687	1885688	chr11.1885687..1885688	LSP1(2)	LSP1
chr11	1885739	1885740	chr11.1885739..1885740	LSP1(2)	LSP1
chr11	1885752	1885753	chr11.1885752..1885753	LSP1(2)	LSP1
chr11	1885754	1885755	chr11.1885754..1885755	LSP1(2)	LSP1
chr11	1885780	1885781	chr11.1885780..1885781	LSP1(2)	LSP1
chr11	1885863	1885864	chr11.1885863..1885864	LSP1(2)	LSP1
chr11	1886016	1886017	chr11.1886016..1886017	LSP1(2)	LSP1
chr11	1886103	1886104	chr11.1886103..1886104	LSP1(2)	LSP1
chr11	1886218	1886219	chr11.1886218..1886219	LSP1(2)	LSP1
chr11	1886226	1886227	chr11.1886226..1886227	LSP1(2)	LSP1
chr11	1886322	1886323	chr11.1886322..1886323	LSP1(2)	LSP1
chr11	1886408	1886409	chr11.1886408..1886409	LSP1(2)	LSP1
chr11	1887098	1887099	chr11.1887098..1887099		LSP1
chr11	1887158	1887159	chr11.1887158..1887159		LSP1
chr11	1887894	1887895	chr11.1887894..1887895		LSP1
chr11	1888094	1888095	chr11.1888094..1888095		LSP1
chr11	1888174	1888175	chr11.1888174..1888175		LSP1
chr11	1888190	1888191	chr11.1888190..1888191		LSP1
chr11	1888290	1888291	chr11.1888290..1888291		LSP1
chr11	1888304	1888305	chr11.1888304..1888305		LSP1
chr11	1888510	1888511	chr11.1888510..1888511	LSP1(3)	LSP1
chr11	1888606	1888607	chr11.1888606..1888607	LSP1(3)	LSP1
chr11	1888614	1888615	chr11.1888614..1888615	LSP1(3)	LSP1
chr11	1888627	1888628	chr11.1888627..1888628	LSP1(3)	LSP1
chr11	1888674	1888675	chr11.1888674..1888675	LSP1(3)	LSP1
chr11	1888796	1888797	chr11.1888796..1888797	LSP1(3)	LSP1
chr11	1888857	1888858	chr11.1888857..1888858	LSP1(3)	LSP1
chr11	1888965	1888966	chr11.1888965..1888966	LSP1(3)	LSP1
chr11	1889036	1889037	chr11.1889036..1889037	LSP1(3)	LSP1
chr11	1889178	1889179	chr11.1889178..1889179	LSP1(3)	LSP1
chr11	1889298	1889299	chr11.1889298..1889299	LSP1(3)	LSP1
chr11	1889320	1889321	chr11.1889320..1889321	LSP1(3)	LSP1
chr11	1889386	1889387	chr11.1889386..1889387	LSP1(3)	LSP1
chr11	1889393	1889394	chr11.1889393..1889394	LSP1(3)	LSP1
chr11	1889406	1889407	chr11.1889406..1889407	LSP1(3)	LSP1
chr11	1889458	1889459	chr11.1889458..1889459	LSP1(3)	LSP1
chr11	1889522	1889523	chr11.1889522..1889523	LSP1(3)	LSP1
chr11	1889547	1889548	chr11.1889547..1889548	LSP1(3)	LSP1
chr11	1889614	1889615	chr11.1889614..1889615	LSP1(3)	LSP1
chr11	1889893	1889894	chr11.1889893..1889894	LSP1(3)	LSP1
chr11	1889914	1889915	chr11.1889914..1889915	LSP1(3)	LSP1
chr11	1889921	1889922	chr11.1889921..1889922	LSP1(3)	LSP1
chr11	1889932	1889933	chr11.1889932..1889933	LSP1(3)	LSP1
chr11	1889953	1889954	chr11.1889953..1889954	LSP1(3)	LSP1
chr11	1889979	1889980	chr11.1889979..1889980	LSP1(3)	LSP1
chr11	1890053	1890054	chr11.1890053..1890054	LSP1(3)	LSP1
chr11	1890056	1890057	chr11.1890056..1890057	LSP1(3)	LSP1
chr11	1890087	1890088	chr11.1890087..1890088	LSP1(3)	LSP1
chr11	1890112	1890113	chr11.1890112..1890113	LSP1(3)	LSP1
chr11	1890138	1890139	chr11.1890138..1890139	LSP1(3)	LSP1
chr11	1890179	1890180	chr11.1890179..1890180	LSP1(3)	LSP1
chr11	1890219	1890220	chr11.1890219..1890220	LSP1(3)	LSP1
chr11	1890403	1890404	chr11.1890403..1890404		LSP1
chr11	1890419	1890420	chr11.1890419..1890420		LSP1
chr11	1890440	1890441	chr11.1890440..1890441		LSP1
chr11	1890478	1890479	chr11.1890478..1890479		LSP1
chr11	1890542	1890543	chr11.1890542..1890543		LSP1
chr11	1890594	1890595	chr11.1890594..1890595		LSP1
chr11	1890602	1890603	chr11.1890602..1890603	LSP1(4)	LSP1
chr11	1890743	1890744	chr11.1890743..1890744	LSP1(4), LSP1(5)	LSP1
chr11	1890767	1890768	chr11.1890767..1890768	LSP1(4), LSP1(5)	LSP1
chr11	1890784	1890785	chr11.1890784..1890785	LSP1(4), LSP1(5)	LSP1
chr11	1890820	1890821	chr11.1890820..1890821	LSP1(4), LSP1(5)	LSP1
chr11	1890827	1890828	chr11.1890827..1890828	LSP1(4), LSP1(5)	LSP1
chr11	1890961	1890962	chr11.1890961..1890962	LSP1(4), LSP1(5)	LSP1
chr11	1890971	1890972	chr11.1890971..1890972	LSP1(4), LSP1(5)	LSP1
chr11	1890991	1890992	chr11.1890991..1890992	LSP1(4), LSP1(5)	LSP1
chr11	1891304	1891305	chr11.1891304..1891305	LSP1(4), LSP1(5)	LSP1
chr11	1891325	1891326	chr11.1891325..1891326	LSP1(4), LSP1(5)	LSP1
chr11	1891794	1891795	chr11.1891794..1891795	LSP1(4), LSP1(5)	LSP1		GenH_Enh_chr11:1891631-1893911
chr11	1892895	1892896	chr11.1892895..1892896		LSP1		GenH_Enh_chr11:1891631-1893911
chr11	1892948	1892949	chr11.1892948..1892949		LSP1		GenH_Enh_chr11:1891631-1893911
chr11	1893043	1893044	chr11.1893043..1893044		LSP1		GenH_Enh_chr11:1891631-1893911
chr11	1893137	1893138	chr11.1893137..1893138		LSP1		GenH_Enh_chr11:1891631-1893911
chr11	1893248	1893249	chr11.1893248..1893249		LSP1		GenH_Enh_chr11:1891631-1893911
chr11	1893295	1893296	chr11.1893295..1893296		LSP1		GenH_Enh_chr11:1891631-1893911
chr11	1893325	1893326	chr11.1893325..1893326		LSP1		GenH_Enh_chr11:1891631-1893911
chr11	1893412	1893413	chr11.1893412..1893413		LSP1		GenH_Enh_chr11:1891631-1893911
chr11	1893419	1893420	chr11.1893419..1893420		LSP1		GenH_Enh_chr11:1891631-1893911
chr11	1893483	1893484	chr11.1893483..1893484		LSP1		GenH_Enh_chr11:1891631-1893911
chr11	1893530	1893531	chr11.1893530..1893531		LSP1		GenH_Enh_chr11:1891631-1893911
chr11	1893607	1893608	chr11.1893607..1893608		LSP1		GenH_Enh_chr11:1891631-1893911
chr11	1893700	1893701	chr11.1893700..1893701		LSP1		GenH_Enh_chr11:1891631-1893911
chr11	1893794	1893795	chr11.1893794..1893795		LSP1		GenH_Enh_chr11:1891631-1893911
chr11	1893888	1893889	chr11.1893888..1893889		LSP1		GenH_Enh_chr11:1891631-1893911
chr11	1893919	1893920	chr11.1893919..1893920		LSP1
chr11	1893975	1893976	chr11.1893975..1893976		LSP1
chr11	1893982	1893983	chr11.1893982..1893983		LSP1
chr11	1894161	1894162	chr11.1894161..1894162		LSP1		GenH_Enh_chr11:1894041-1895178
chr11	1894679	1894680	chr11.1894679..1894680		LSP1		GenH_Enh_chr11:1894041-1895178
chr11	1896216	1896217	chr11.1896216..1896217		LSP1
chr11	1896655	1896656	chr11.1896655..1896656		LSP1
chr11	1897899	1897900	chr11.1897899..1897900		LSP1
chr11	1898023	1898024	chr11.1898023..1898024		LSP1
chr11	1898188	1898189	chr11.1898188..1898189		LSP1
chr11	1898565	1898566	chr11.1898565..1898566		LSP1
chr11	1898931	1898932	chr11.1898931..1898932		LSP1
chr11	1899652	1899653	chr11.1899652..1899653		LSP1
chr11	1900765	1900766	chr11.1900765..1900766		LSP1
chr11	1901106	1901107	chr11.1901106..1901107		LSP1
chr11	1901419	1901420	chr11.1901419..1901420		LSP1
chr11	1901714	1901715	chr11.1901714..1901715		LSP1
chr11	1901719	1901720	chr11.1901719..1901720		LSP1
chr11	1901748	1901749	chr11.1901748..1901749		LSP1
chr11	1901791	1901792	chr11.1901791..1901792		LSP1
chr11	1901803	1901804	chr11.1901803..1901804		LSP1
chr11	1901847	1901848	chr11.1901847..1901848		LSP1
chr11	1902188	1902189	chr11.1902188..1902189		LSP1
chr11	1902311	1902312	chr11.1902311..1902312		LSP1
chr11	1902474	1902475	chr11.1902474..1902475		LSP1
chr11	1902841	1902842	chr11.1902841..1902842		LSP1
chr11	1903176	1903177	chr11.1903176..1903177		LSP1
chr11	1903208	1903209	chr11.1903208..1903209		LSP1
chr11	1903280	1903281	chr11.1903280..1903281		LSP1
chr11	1903313	1903314	chr11.1903313..1903314		LSP1
chr11	1903321	1903322	chr11.1903321..1903322		LSP1
chr11	1903325	1903326	chr11.1903325..1903326		LSP1
chr11	1903333	1903334	chr11.1903333..1903334		LSP1
chr11	1904985	1904986	chr11.1904985..1904986		LSP1
chr11	1905218	1905219	chr11.1905218..1905219		LSP1
chr11	1905229	1905230	chr11.1905229..1905230		LSP1
chr11	1905880	1905881	chr11.1905880..1905881		LSP1
chr11	1907458	1907459	chr11.1907458..1907459		LSP1
chr11	1907793	1907794	chr11.1907793..1907794		LSP1
chr11	1908921	1908922	chr11.1908921..1908922		LSP1
chr11	1909565	1909566	chr11.1909565..1909566		LSP1
chr11	1909670	1909671	chr11.1909670..1909671		LSP1
chr11	1909679	1909680	chr11.1909679..1909680		LSP1
chr11	1909731	1909732	chr11.1909731..1909732		LSP1
chr11	1909910	1909911	chr11.1909910..1909911		LSP1
chr11	1910167	1910168	chr11.1910167..1910168		LSP1
chr11	1910181	1910182	chr11.1910181..1910182		LSP1
chr11	1910396	1910397	chr11.1910396..1910397		LSP1
chr11	1910445	1910446	chr11.1910445..1910446		LSP1
chr11	1910463	1910464	chr11.1910463..1910464		LSP1
chr11	1910484	1910485	chr11.1910484..1910485		LSP1
chr11	1910496	1910497	chr11.1910496..1910497		LSP1
chr11	1910595	1910596	chr11.1910595..1910596		LSP1
chr11	1910635	1910636	chr11.1910635..1910636		LSP1
chr11	1910747	1910748	chr11.1910747..1910748		LSP1
chr11	1910789	1910790	chr11.1910789..1910790		LSP1
chr11	1910805	1910806	chr11.1910805..1910806		LSP1
chr11	1910896	1910897	chr11.1910896..1910897		LSP1
chr11	1910905	1910906	chr11.1910905..1910906		LSP1
chr11	1910921	1910922	chr11.1910921..1910922		LSP1
chr11	1910999	1911000	chr11.1910999..1911000		LSP1
chr11	1911058	1911059	chr11.1911058..1911059		LSP1
chr11	1911069	1911070	chr11.1911069..1911070		LSP1
chr11	1911283	1911284	chr11.1911283..1911284		LSP1
chr11	1911313	1911314	chr11.1911313..1911314		LSP1
chr11	1911330	1911331	chr11.1911330..1911331		LSP1
chr11	1911347	1911348	chr11.1911347..1911348		LSP1
chr11	1911448	1911449	chr11.1911448..1911449		LSP1
chr11	1911534	1911535	chr11.1911534..1911535		LSP1
chr11	1911627	1911628	chr11.1911627..1911628		LSP1
chr11	1911646	1911647	chr11.1911646..1911647		LSP1
chr11	1911675	1911676	chr11.1911675..1911676		LSP1
chr11	1911705	1911706	chr11.1911705..1911706		LSP1
chr11	1911740	1911741	chr11.1911740..1911741		LSP1
chr11	1911981	1911982	chr11.1911981..1911982		LSP1
chr11	1912049	1912050	chr11.1912049..1912050		LSP1
chr11	1912178	1912179	chr11.1912178..1912179		LSP1
chr11	1912184	1912185	chr11.1912184..1912185		LSP1
chr11	1912186	1912187	chr11.1912186..1912187		LSP1
chr11	1912251	1912252	chr11.1912251..1912252		LSP1
chr11	1912267	1912268	chr11.1912267..1912268		LSP1
chr11	1912276	1912277	chr11.1912276..1912277		LSP1
chr11	1912316	1912317	chr11.1912316..1912317		LSP1
chr11	1912359	1912360	chr11.1912359..1912360		LSP1
chr11	1912408	1912409	chr11.1912408..1912409		LSP1
chr11	1912495	1912496	chr11.1912495..1912496		LSP1
chr11	1912530	1912531	chr11.1912530..1912531		LSP1
chr11	1912635	1912636	chr11.1912635..1912636		LSP1
chr11	1912669	1912670	chr11.1912669..1912670		LSP1
chr11	1912703	1912704	chr11.1912703..1912704		LSP1
chr11	1912755	1912756	chr11.1912755..1912756		LSP1
chr11	1912817	1912818	chr11.1912817..1912818		LSP1
chr11	1912847	1912848	chr11.1912847..1912848		LSP1
chr11	1913026	1913027	chr11.1913026..1913027		LSP1
chr11	1913144	1913145	chr11.1913144..1913145		LSP1
chr11	1913403	1913404	chr11.1913403..1913404		LSP1
chr11	1914139	1914140	chr11.1914139..1914140					not mapping
chr11	1914262	1914263	chr11.1914262..1914263					not mapping
chr11	1915088	1915089	chr11.1915088..1915089					not mapping
chr11	1915839	1915840	chr11.1915839..1915840					not mapping
chr11	1916115	1916116	chr11.1916115..1916116					not mapping
chr11	1916158	1916159	chr11.1916158..1916159					not mapping
chr11	1917392	1917393	chr11.1917392..1917393	LINC01150
chr11	1917510	1917511	chr11.1917510..1917511	LINC01150
chr11	1917805	1917806	chr11.1917805..1917806	LINC01150
chr11	1917843	1917844	chr11.1917843..1917844	LINC01150			GenH_Enh_chr11:1917831-1919230
chr11	1917883	1917884	chr11.1917883..1917884	LINC01150			GenH_Enh_chr11:1917831-1919230
chr11	1918227	1918228	chr11.1918227..1918228	LINC01150	LINC01150		GenH_Enh_chr11:1917831-1919230
chr11	1918276	1918277	chr11.1918276..1918277	LINC01150	LINC01150		GenH_Enh_chr11:1917831-1919230
chr11	1918296	1918297	chr11.1918296..1918297	LINC01150	LINC01150		GenH_Enh_chr11:1917831-1919230
chr11	1918450	1918451	chr11.1918450..1918451	LINC01150	LINC01150		GenH_Enh_chr11:1917831-1919230
chr11	1918531	1918532	chr11.1918531..1918532		LINC01150		GenH_Enh_chr11:1917831-1919230
chr11	1918594	1918595	chr11.1918594..1918595		LINC01150		GenH_Enh_chr11:1917831-1919230
chr11	1918606	1918607	chr11.1918606..1918607		LINC01150		GenH_Enh_chr11:1917831-1919230
chr11	1918615	1918616	chr11.1918615..1918616		LINC01150		GenH_Enh_chr11:1917831-1919230
chr11	1918728	1918729	chr11.1918728..1918729		LINC01150		GenH_Enh_chr11:1917831-1919230
chr11	1918744	1918745	chr11.1918744..1918745		LINC01150		GenH_Enh_chr11:1917831-1919230
chr11	1918783	1918784	chr11.1918783..1918784		LINC01150		GenH_Enh_chr11:1917831-1919230
chr11	1918956	1918957	chr11.1918956..1918957		LINC01150		GenH_Enh_chr11:1917831-1919230
chr11	1919458	1919459	chr11.1919458..1919459		LINC01150
chr11	1920647	1920648	chr11.1920647..1920648		LINC01150
chr11	1920845	1920846	chr11.1920845..1920846		LINC01150
chr11	1921171	1921172	chr11.1921171..1921172		LINC01150
chr11	1922152	1922153	chr11.1922152..1922153		LINC01150
chr11	1922279	1922280	chr11.1922279..1922280		LINC01150
chr11	1923048	1923049	chr11.1923048..1923049		LINC01150
chr11	1923603	1923604	chr11.1923603..1923604		LINC01150
chr11	1924840	1924841	chr11.1924840..1924841		LINC01150
chr11	1924938	1924939	chr11.1924938..1924939		LINC01150
chr11	1925000	1925001	chr11.1925000..1925001		LINC01150
chr11	1925069	1925070	chr11.1925069..1925070		LINC01150
chr11	1925140	1925141	chr11.1925140..1925141		LINC01150
chr11	1925339	1925340	chr11.1925339..1925340		LINC01150
chr11	1925420	1925421	chr11.1925420..1925421		LINC01150
chr11	1925434	1925435	chr11.1925434..1925435		LINC01150
chr11	1925459	1925460	chr11.1925459..1925460		LINC01150
chr11	1927097	1927098	chr11.1927097..1927098		LINC01150		GenH_Enh_chr11:1926566-1931439
chr11	1927173	1927174	chr11.1927173..1927174		LINC01150		GenH_Enh_chr11:1926566-1931439
chr11	1927503	1927504	chr11.1927503..1927504		LINC01150		GenH_Enh_chr11:1926566-1931439
chr11	1927523	1927524	chr11.1927523..1927524		LINC01150		GenH_Enh_chr11:1926566-1931439
chr11	1927552	1927553	chr11.1927552..1927553		LINC01150		GenH_Enh_chr11:1926566-1931439
chr11	1927614	1927615	chr11.1927614..1927615		LINC01150		GenH_Enh_chr11:1926566-1931439
chr11	1927731	1927732	chr11.1927731..1927732		LINC01150		GenH_Enh_chr11:1926566-1931439
chr11	1927839	1927840	chr11.1927839..1927840		LINC01150		GenH_Enh_chr11:1926566-1931439
chr11	1927923	1927924	chr11.1927923..1927924		LINC01150		GenH_Enh_chr11:1926566-1931439
chr11	1928011	1928012	chr11.1928011..1928012		LINC01150		GenH_Enh_chr11:1926566-1931439
chr11	1928026	1928027	chr11.1928026..1928027		LINC01150		GenH_Enh_chr11:1926566-1931439
chr11	1928036	1928037	chr11.1928036..1928037		LINC01150		GenH_Enh_chr11:1926566-1931439
chr11	1928090	1928091	chr11.1928090..1928091		LINC01150		GenH_Enh_chr11:1926566-1931439
chr11	1928212	1928213	chr11.1928212..1928213		LINC01150		GenH_Enh_chr11:1926566-1931439
chr11	1928253	1928254	chr11.1928253..1928254		LINC01150		GenH_Enh_chr11:1926566-1931439
chr11	1928301	1928302	chr11.1928301..1928302		LINC01150		GenH_Enh_chr11:1926566-1931439
chr11	1928308	1928309	chr11.1928308..1928309		LINC01150		GenH_Enh_chr11:1926566-1931439
chr11	1928659	1928660	chr11.1928659..1928660		LINC01150		GenH_Enh_chr11:1926566-1931439
chr11	1928923	1928924	chr11.1928923..1928924		LINC01150		GenH_Enh_chr11:1926566-1931439
chr11	1929183	1929184	chr11.1929183..1929184		LINC01150		GenH_Enh_chr11:1926566-1931439
chr11	1929253	1929254	chr11.1929253..1929254		LINC01150		GenH_Enh_chr11:1926566-1931439
chr11	1929384	1929385	chr11.1929384..1929385		LINC01150		GenH_Enh_chr11:1926566-1931439
chr11	1929455	1929456	chr11.1929455..1929456		LINC01150		GenH_Enh_chr11:1926566-1931439
chr11	1929483	1929484	chr11.1929483..1929484		LINC01150		GenH_Enh_chr11:1926566-1931439
chr11	1929491	1929492	chr11.1929491..1929492		LINC01150		GenH_Enh_chr11:1926566-1931439
chr11	1929506	1929507	chr11.1929506..1929507		LINC01150		GenH_Enh_chr11:1926566-1931439
chr11	1929545	1929546	chr11.1929545..1929546		LINC01150		GenH_Enh_chr11:1926566-1931439
chr11	1929754	1929755	chr11.1929754..1929755				GenH_Enh_chr11:1926566-1931439
chr11	1929757	1929758	chr11.1929757..1929758				GenH_Enh_chr11:1926566-1931439
chr11	1929990	1929991	chr11.1929990..1929991				GenH_Enh_chr11:1926566-1931439
chr11	1930001	1930002	chr11.1930001..1930002				GenH_Enh_chr11:1926566-1931439
chr11	1930173	1930174	chr11.1930173..1930174				GenH_Enh_chr11:1926566-1931439
chr11	1930352	1930353	chr11.1930352..1930353				GenH_Enh_chr11:1926566-1931439
chr11	1931046	1931047	chr11.1931046..1931047				GenH_Enh_chr11:1926566-1931439
chr11	1931120	1931121	chr11.1931120..1931121				GenH_Enh_chr11:1926566-1931439
chr11	1931332	1931333	chr11.1931332..1931333				GenH_Enh_chr11:1926566-1931439
chr11	1931885	1931886	chr11.1931885..1931886					not mapping
chr11	1932123	1932124	chr11.1932123..1932124					not mapping
chr11	1933546	1933547	chr11.1933546..1933547					not mapping
chr11	1934088	1934089	chr11.1934088..1934089					not mapping
chr11	1934655	1934656	chr11.1934655..1934656					not mapping
chr11	1934801	1934802	chr11.1934801..1934802					not mapping
chr11	1934864	1934865	chr11.1934864..1934865					not mapping
chr11	1936262	1936263	chr11.1936262..1936263					not mapping
chr11	1936655	1936656	chr11.1936655..1936656					not mapping
chr11	1937253	1937254	chr11.1937253..1937254					not mapping
chr11	1937646	1937647	chr11.1937646..1937647					not mapping
chr11	1938920	1938921	chr11.1938920..1938921					not mapping
chr11	1939064	1939065	chr11.1939064..1939065					not mapping
chr11	1939104	1939105	chr11.1939104..1939105					not mapping
chr11	1939176	1939177	chr11.1939176..1939177					not mapping
chr11	1939277	1939278	chr11.1939277..1939278					not mapping
chr11	1939295	1939296	chr11.1939295..1939296					not mapping
chr11	1939301	1939302	chr11.1939301..1939302	TNNT3(1)
chr11	1939471	1939472	chr11.1939471..1939472	TNNT3(1)
chr11	1939474	1939475	chr11.1939474..1939475	TNNT3(1)
chr11	1939477	1939478	chr11.1939477..1939478	TNNT3(1)
chr11	1939682	1939683	chr11.1939682..1939683	TNNT3(1)
chr11	1939693	1939694	chr11.1939693..1939694	TNNT3(1)
chr11	1939698	1939699	chr11.1939698..1939699	TNNT3(1)
chr11	1940241	1940242	chr11.1940241..1940242	TNNT3(1)
chr11	1940401	1940402	chr11.1940401..1940402	TNNT3(1)
chr11	1940560	1940561	chr11.1940560..1940561	TNNT3(1)
chr11	1940611	1940612	chr11.1940611..1940612	TNNT3(1)
chr11	1940749	1940750	chr11.1940749..1940750	TNNT3(1)
chr11	1940912	1940913	chr11.1940912..1940913	TNNT3(1)	TNNT3
chr11	1940929	1940930	chr11.1940929..1940930	TNNT3(1)	TNNT3
chr11	1940983	1940984	chr11.1940983..1940984	TNNT3(1)	TNNT3
chr11	1941269	1941270	chr11.1941269..1941270	TNNT3(1)	TNNT3
chr11	1941327	1941328	chr11.1941327..1941328		TNNT3
chr11	1941420	1941421	chr11.1941420..1941421		TNNT3
chr11	1941487	1941488	chr11.1941487..1941488		TNNT3
chr11	1941524	1941525	chr11.1941524..1941525		TNNT3
chr11	1941544	1941545	chr11.1941544..1941545		TNNT3
chr11	1941898	1941899	chr11.1941898..1941899		TNNT3
chr11	1941967	1941968	chr11.1941967..1941968		TNNT3
chr11	1942151	1942152	chr11.1942151..1942152		TNNT3
chr11	1942650	1942651	chr11.1942650..1942651	TNNT3(2), TNNT3(3)	TNNT3
chr11	1942709	1942710	chr11.1942709..1942710	TNNT3(2), TNNT3(3)	TNNT3
chr11	1942822	1942823	chr11.1942822..1942823	TNNT3(2), TNNT3(3)	TNNT3
chr11	1942915	1942916	chr11.1942915..1942916	TNNT3(2), TNNT3(3)	TNNT3
chr11	1942938	1942939	chr11.1942938..1942939	TNNT3(2), TNNT3(3)	TNNT3
chr11	1942963	1942964	chr11.1942963..1942964	TNNT3(2), TNNT3(3)	TNNT3
chr11	1943014	1943015	chr11.1943014..1943015	TNNT3(2), TNNT3(3)	TNNT3
chr11	1943141	1943142	chr11.1943141..1943142	TNNT3(2), TNNT3(3)	TNNT3
chr11	1943164	1943165	chr11.1943164..1943165	TNNT3(2), TNNT3(3)	TNNT3
chr11	1943173	1943174	chr11.1943173..1943174	TNNT3(2), TNNT3(3)	TNNT3
chr11	1943243	1943244	chr11.1943243..1943244	TNNT3(2), TNNT3(3)	TNNT3
chr11	1943258	1943259	chr11.1943258..1943259	TNNT3(2), TNNT3(3)	TNNT3
chr11	1943346	1943347	chr11.1943346..1943347	TNNT3(2), TNNT3(3)	TNNT3
chr11	1943353	1943354	chr11.1943353..1943354	TNNT3(2), TNNT3(3)	TNNT3
chr11	1943372	1943373	chr11.1943372..1943373	TNNT3(2), TNNT3(3)	TNNT3
chr11	1943717	1943718	chr11.1943717..1943718	TNNT3(2), TNNT3(3)	TNNT3
chr11	1943724	1943725	chr11.1943724..1943725	TNNT3(2), TNNT3(3)	TNNT3
chr11	1943757	1943758	chr11.1943757..1943758	TNNT3(2), TNNT3(3)	TNNT3
chr11	1943794	1943795	chr11.1943794..1943795	TNNT3(2), TNNT3(3)	TNNT3
chr11	1943799	1943800	chr11.1943799..1943800	TNNT3(2), TNNT3(3)	TNNT3
chr11	1943975	1943976	chr11.1943975..1943976	TNNT3(2), TNNT3(3)	TNNT3
chr11	1944033	1944034	chr11.1944033..1944034	TNNT3(2), TNNT3(3)	TNNT3
chr11	1944464	1944465	chr11.1944464..1944465	TNNT3(2), TNNT3(3)	TNNT3
chr11	1945601	1945602	chr11.1945601..1945602		TNNT3
chr11	1945742	1945743	chr11.1945742..1945743		TNNT3
chr11	1945794	1945795	chr11.1945794..1945795		TNNT3
chr11	1945968	1945969	chr11.1945968..1945969		TNNT3
chr11	1946024	1946025	chr11.1946024..1946025		TNNT3
chr11	1946137	1946138	chr11.1946137..1946138		TNNT3
chr11	1946696	1946697	chr11.1946696..1946697		TNNT3
chr11	1946813	1946814	chr11.1946813..1946814		TNNT3
chr11	1946893	1946894	chr11.1946893..1946894		TNNT3
chr11	1946897	1946898	chr11.1946897..1946898		TNNT3
chr11	1946937	1946938	chr11.1946937..1946938		TNNT3
chr11	1946980	1946981	chr11.1946980..1946981		TNNT3
chr11	1947170	1947171	chr11.1947170..1947171		TNNT3
chr11	1947185	1947186	chr11.1947185..1947186		TNNT3
chr11	1947218	1947219	chr11.1947218..1947219		TNNT3
chr11	1947292	1947293	chr11.1947292..1947293		TNNT3
chr11	1947309	1947310	chr11.1947309..1947310		TNNT3
chr11	1947451	1947452	chr11.1947451..1947452		TNNT3
chr11	1947743	1947744	chr11.1947743..1947744		TNNT3
chr11	1947832	1947833	chr11.1947832..1947833		TNNT3
chr11	1948029	1948030	chr11.1948029..1948030		TNNT3
chr11	1948108	1948109	chr11.1948108..1948109		TNNT3
chr11	1948234	1948235	chr11.1948234..1948235		TNNT3
chr11	1948259	1948260	chr11.1948259..1948260		TNNT3
chr11	1948444	1948445	chr11.1948444..1948445		TNNT3
chr11	1948538	1948539	chr11.1948538..1948539		TNNT3
chr11	1948587	1948588	chr11.1948587..1948588		TNNT3
chr11	1948665	1948666	chr11.1948665..1948666		TNNT3
chr11	1948702	1948703	chr11.1948702..1948703		TNNT3
chr11	1948865	1948866	chr11.1948865..1948866		TNNT3
chr11	1948873	1948874	chr11.1948873..1948874		TNNT3
chr11	1948978	1948979	chr11.1948978..1948979		TNNT3
chr11	1949000	1949001	chr11.1949000..1949001		TNNT3
chr11	1949013	1949014	chr11.1949013..1949014		TNNT3
chr11	1949032	1949033	chr11.1949032..1949033		TNNT3
chr11	1949039	1949040	chr11.1949039..1949040		TNNT3
chr11	1949074	1949075	chr11.1949074..1949075		TNNT3
chr11	1949090	1949091	chr11.1949090..1949091		TNNT3
chr11	1949182	1949183	chr11.1949182..1949183		TNNT3
chr11	1949221	1949222	chr11.1949221..1949222		TNNT3
chr11	1949227	1949228	chr11.1949227..1949228		TNNT3
chr11	1949405	1949406	chr11.1949405..1949406		TNNT3
chr11	1949414	1949415	chr11.1949414..1949415		TNNT3
chr11	1949424	1949425	chr11.1949424..1949425		TNNT3
chr11	1949729	1949730	chr11.1949729..1949730		TNNT3
chr11	1949773	1949774	chr11.1949773..1949774		TNNT3
chr11	1949783	1949784	chr11.1949783..1949784		TNNT3
chr11	1949925	1949926	chr11.1949925..1949926		TNNT3
chr11	1949959	1949960	chr11.1949959..1949960		TNNT3
chr11	1949968	1949969	chr11.1949968..1949969		TNNT3
chr11	1950424	1950425	chr11.1950424..1950425		TNNT3
chr11	1950455	1950456	chr11.1950455..1950456		TNNT3
chr11	1950651	1950652	chr11.1950651..1950652		TNNT3
chr11	1950999	1951000	chr11.1950999..1951000		TNNT3
chr11	1951407	1951408	chr11.1951407..1951408		TNNT3
chr11	1951565	1951566	chr11.1951565..1951566		TNNT3
chr11	1951582	1951583	chr11.1951582..1951583		TNNT3
chr11	1951809	1951810	chr11.1951809..1951810		TNNT3
chr11	1951814	1951815	chr11.1951814..1951815		TNNT3
chr11	1952138	1952139	chr11.1952138..1952139		TNNT3
chr11	1952470	1952471	chr11.1952470..1952471		TNNT3
chr11	1952714	1952715	chr11.1952714..1952715		TNNT3
chr11	1952740	1952741	chr11.1952740..1952741		TNNT3
chr11	1952756	1952757	chr11.1952756..1952757		TNNT3
chr11	1952765	1952766	chr11.1952765..1952766		TNNT3
chr11	1952808	1952809	chr11.1952808..1952809		TNNT3
chr11	1952816	1952817	chr11.1952816..1952817		TNNT3
chr11	1952949	1952950	chr11.1952949..1952950		TNNT3
chr11	1952977	1952978	chr11.1952977..1952978		TNNT3
chr11	1952990	1952991	chr11.1952990..1952991		TNNT3
chr11	1953186	1953187	chr11.1953186..1953187		TNNT3
chr11	1953555	1953556	chr11.1953555..1953556		TNNT3
chr11	1954966	1954967	chr11.1954966..1954967		TNNT3
chr11	1955612	1955613	chr11.1955612..1955613		TNNT3
chr11	1955768	1955769	chr11.1955768..1955769		TNNT3
chr11	1955942	1955943	chr11.1955942..1955943		TNNT3
chr11	1956031	1956032	chr11.1956031..1956032		TNNT3
chr11	1956113	1956114	chr11.1956113..1956114		TNNT3
chr11	1956135	1956136	chr11.1956135..1956136		TNNT3
chr11	1956149	1956150	chr11.1956149..1956150		TNNT3
chr11	1956158	1956159	chr11.1956158..1956159		TNNT3
chr11	1956292	1956293	chr11.1956292..1956293		TNNT3
chr11	1956426	1956427	chr11.1956426..1956427		TNNT3
chr11	1956514	1956515	chr11.1956514..1956515		TNNT3
chr11	1956528	1956529	chr11.1956528..1956529		TNNT3
chr11	1956534	1956535	chr11.1956534..1956535		TNNT3
chr11	1956695	1956696	chr11.1956695..1956696		TNNT3
chr11	1956731	1956732	chr11.1956731..1956732		TNNT3
chr11	1956771	1956772	chr11.1956771..1956772		TNNT3
chr11	1956860	1956861	chr11.1956860..1956861		TNNT3
chr11	1957049	1957050	chr11.1957049..1957050		TNNT3
chr11	1957320	1957321	chr11.1957320..1957321		TNNT3
chr11	1957388	1957389	chr11.1957388..1957389		TNNT3
chr11	1957407	1957408	chr11.1957407..1957408		TNNT3
chr11	1957516	1957517	chr11.1957516..1957517		TNNT3
chr11	1957640	1957641	chr11.1957640..1957641		TNNT3
chr11	1957658	1957659	chr11.1957658..1957659		TNNT3
chr11	1957676	1957677	chr11.1957676..1957677		TNNT3
chr11	1957792	1957793	chr11.1957792..1957793		TNNT3
chr11	1957844	1957845	chr11.1957844..1957845		TNNT3
chr11	1957887	1957888	chr11.1957887..1957888		TNNT3
chr11	1957978	1957979	chr11.1957978..1957979		TNNT3
chr11	1958011	1958012	chr11.1958011..1958012		TNNT3
chr11	1958016	1958017	chr11.1958016..1958017		TNNT3
chr11	1958162	1958163	chr11.1958162..1958163		TNNT3
chr11	1958346	1958347	chr11.1958346..1958347		TNNT3
chr11	1958678	1958679	chr11.1958678..1958679		TNNT3
chr11	1958982	1958983	chr11.1958982..1958983		TNNT3		GenH_Enh_chr11:1958911-1961506
chr11	1959305	1959306	chr11.1959305..1959306		TNNT3		GenH_Enh_chr11:1958911-1961506
chr11	1959515	1959516	chr11.1959515..1959516		TNNT3		GenH_Enh_chr11:1958911-1961506
chr11	1959704	1959705	chr11.1959704..1959705		TNNT3		GenH_Enh_chr11:1958911-1961506
chr11	1959707	1959708	chr11.1959707..1959708		TNNT3		GenH_Enh_chr11:1958911-1961506
chr11	1959779	1959780	chr11.1959779..1959780		TNNT3		GenH_Enh_chr11:1958911-1961506
chr11	1959783	1959784	chr11.1959783..1959784		TNNT3		GenH_Enh_chr11:1958911-1961506
chr11	1960440	1960441	chr11.1960440..1960441				GenH_Enh_chr11:1958911-1961506
chr11	1960607	1960608	chr11.1960607..1960608				GenH_Enh_chr11:1958911-1961506
chr11	1960659	1960660	chr11.1960659..1960660				GenH_Enh_chr11:1958911-1961506
chr11	1960682	1960683	chr11.1960682..1960683				GenH_Enh_chr11:1958911-1961506
chr11	1960686	1960687	chr11.1960686..1960687				GenH_Enh_chr11:1958911-1961506
chr11	1960690	1960691	chr11.1960690..1960691				GenH_Enh_chr11:1958911-1961506
chr11	1962948	1962949	chr11.1962948..1962949					not mapping
chr11	1965165	1965166	chr11.1965165..1965166					not mapping
chr11	1965333	1965334	chr11.1965333..1965334					not mapping
chr11	1965363	1965364	chr11.1965363..1965364					not mapping
chr11	1965368	1965369	chr11.1965368..1965369					not mapping
chr11	1965457	1965458	chr11.1965457..1965458					not mapping
chr11	1974111	1974112	chr11.1974111..1974112		MRPL23, MRPL23-AS1
chr11	1974120	1974121	chr11.1974120..1974121		MRPL23, MRPL23-AS1
chr11	1974167	1974168	chr11.1974167..1974168		MRPL23, MRPL23-AS1
chr11	1974193	1974194	chr11.1974193..1974194		MRPL23, MRPL23-AS1
chr11	1974201	1974202	chr11.1974201..1974202		MRPL23, MRPL23-AS1
chr11	1975149	1975150	chr11.1975149..1975150		MRPL23, MRPL23-AS1
chr11	1975188	1975189	chr11.1975188..1975189		MRPL23, MRPL23-AS1
chr11	1975242	1975243	chr11.1975242..1975243		MRPL23, MRPL23-AS1
chr11	1975268	1975269	chr11.1975268..1975269		MRPL23, MRPL23-AS1
chr11	1975294	1975295	chr11.1975294..1975295		MRPL23, MRPL23-AS1
chr11	1975304	1975305	chr11.1975304..1975305		MRPL23, MRPL23-AS1
chr11	1975353	1975354	chr11.1975353..1975354		MRPL23, MRPL23-AS1
chr11	1975360	1975361	chr11.1975360..1975361		MRPL23, MRPL23-AS1
chr11	1980498	1980499	chr11.1980498..1980499					not mapping
chr11	1981264	1981265	chr11.1981264..1981265					not mapping
chr11	1981323	1981324	chr11.1981323..1981324					not mapping
chr11	1981883	1981884	chr11.1981883..1981884					not mapping
chr11	1982378	1982379	chr11.1982378..1982379					not mapping
chr11	1983125	1983126	chr11.1983125..1983126					not mapping
chr11	1983154	1983155	chr11.1983154..1983155					not mapping
chr11	1983226	1983227	chr11.1983226..1983227					not mapping
chr11	1983240	1983241	chr11.1983240..1983241					not mapping
chr11	1983308	1983309	chr11.1983308..1983309					not mapping
chr11	1983554	1983555	chr11.1983554..1983555					not mapping
chr11	1983600	1983601	chr11.1983600..1983601					not mapping
chr11	1983640	1983641	chr11.1983640..1983641					not mapping
chr11	1983651	1983652	chr11.1983651..1983652					not mapping
chr11	1983657	1983658	chr11.1983657..1983658					not mapping
chr11	1983745	1983746	chr11.1983745..1983746					not mapping
chr11	1983825	1983826	chr11.1983825..1983826					not mapping
chr11	1983858	1983859	chr11.1983858..1983859					not mapping
chr11	1983944	1983945	chr11.1983944..1983945					not mapping
chr11	1984026	1984027	chr11.1984026..1984027					not mapping
chr11	1984127	1984128	chr11.1984127..1984128					not mapping
chr11	1984202	1984203	chr11.1984202..1984203					not mapping
chr11	1984225	1984226	chr11.1984225..1984226					not mapping
chr11	1984332	1984333	chr11.1984332..1984333					not mapping
chr11	1984355	1984356	chr11.1984355..1984356					not mapping
chr11	1984371	1984372	chr11.1984371..1984372					not mapping
chr11	1984395	1984396	chr11.1984395..1984396					not mapping
chr11	1984418	1984419	chr11.1984418..1984419					not mapping
chr11	1984520	1984521	chr11.1984520..1984521					not mapping
chr11	1984546	1984547	chr11.1984546..1984547					not mapping
chr11	1984571	1984572	chr11.1984571..1984572					not mapping
chr11	1984602	1984603	chr11.1984602..1984603					not mapping
chr11	1984699	1984700	chr11.1984699..1984700					not mapping
chr11	1984703	1984704	chr11.1984703..1984704					not mapping
chr11	1984719	1984720	chr11.1984719..1984720					not mapping
chr11	1984724	1984725	chr11.1984724..1984725					not mapping
chr11	1984735	1984736	chr11.1984735..1984736					not mapping
chr11	1984913	1984914	chr11.1984913..1984914					not mapping
chr11	1984925	1984926	chr11.1984925..1984926					not mapping
chr11	1984964	1984965	chr11.1984964..1984965					not mapping
chr11	1984968	1984969	chr11.1984968..1984969					not mapping
chr11	1984973	1984974	chr11.1984973..1984974					not mapping
chr11	1985074	1985075	chr11.1985074..1985075					not mapping
chr11	1985133	1985134	chr11.1985133..1985134					not mapping
chr11	1985158	1985159	chr11.1985158..1985159					not mapping
chr11	1985249	1985250	chr11.1985249..1985250					not mapping
chr11	1985294	1985295	chr11.1985294..1985295					not mapping
chr11	1985388	1985389	chr11.1985388..1985389					not mapping
chr11	1985434	1985435	chr11.1985434..1985435					not mapping
chr11	1985457	1985458	chr11.1985457..1985458					not mapping
chr11	1985480	1985481	chr11.1985480..1985481					not mapping
chr11	1985628	1985629	chr11.1985628..1985629					not mapping
chr11	1985682	1985683	chr11.1985682..1985683					not mapping
chr11	1985716	1985717	chr11.1985716..1985717					not mapping
chr11	1985764	1985765	chr11.1985764..1985765					not mapping
chr11	1985811	1985812	chr11.1985811..1985812					not mapping
chr11	1985833	1985834	chr11.1985833..1985834					not mapping
chr11	1985850	1985851	chr11.1985850..1985851					not mapping
chr11	1985853	1985854	chr11.1985853..1985854					not mapping
chr11	1986016	1986017	chr11.1986016..1986017					not mapping
chr11	1986022	1986023	chr11.1986022..1986023					not mapping
chr11	1986028	1986029	chr11.1986028..1986029					not mapping
chr11	1986344	1986345	chr11.1986344..1986345					not mapping
chr11	1986803	1986804	chr11.1986803..1986804					not mapping
chr11	1987010	1987011	chr11.1987010..1987011					not mapping
chr11	1987045	1987046	chr11.1987045..1987046					not mapping
chr11	1987242	1987243	chr11.1987242..1987243					not mapping
chr11	1987988	1987989	chr11.1987988..1987989					not mapping
chr11	1988069	1988070	chr11.1988069..1988070					not mapping
chr11	1988260	1988261	chr11.1988260..1988261					not mapping
chr11	1988263	1988264	chr11.1988263..1988264					not mapping
chr11	1988268	1988269	chr11.1988268..1988269					not mapping
chr11	1988452	1988453	chr11.1988452..1988453					not mapping
chr11	1988586	1988587	chr11.1988586..1988587					not mapping
chr11	1988612	1988613	chr11.1988612..1988613					not mapping
chr11	1988632	1988633	chr11.1988632..1988633					not mapping
chr11	1988758	1988759	chr11.1988758..1988759					not mapping
chr11	1988774	1988775	chr11.1988774..1988775					not mapping
chr11	1989075	1989076	chr11.1989075..1989076					not mapping
chr11	1989091	1989092	chr11.1989091..1989092					not mapping
chr11	1989186	1989187	chr11.1989186..1989187					not mapping
chr11	1989189	1989190	chr11.1989189..1989190					not mapping
chr11	1989305	1989306	chr11.1989305..1989306					not mapping
chr11	1989344	1989345	chr11.1989344..1989345					not mapping
chr11	1989347	1989348	chr11.1989347..1989348					not mapping
chr11	1989351	1989352	chr11.1989351..1989352					not mapping
chr11	1989507	1989508	chr11.1989507..1989508					not mapping
chr11	1989576	1989577	chr11.1989576..1989577					not mapping
chr11	1989606	1989607	chr11.1989606..1989607					not mapping
chr11	1989813	1989814	chr11.1989813..1989814					not mapping
chr11	1990088	1990089	chr11.1990088..1990089					not mapping
chr11	1990919	1990920	chr11.1990919..1990920					not mapping
chr11	1990976	1990977	chr11.1990976..1990977					not mapping
chr11	1991078	1991079	chr11.1991078..1991079					not mapping
chr11	1991094	1991095	chr11.1991094..1991095					not mapping
chr11	1991113	1991114	chr11.1991113..1991114					not mapping
chr11	1991120	1991121	chr11.1991120..1991121					not mapping
chr11	1991129	1991130	chr11.1991129..1991130					not mapping
chr11	1991131	1991132	chr11.1991131..1991132					not mapping
chr11	1991139	1991140	chr11.1991139..1991140					not mapping
chr11	1991156	1991157	chr11.1991156..1991157					not mapping
chr11	1991164	1991165	chr11.1991164..1991165					not mapping
chr11	1991291	1991292	chr11.1991291..1991292					not mapping
chr11	1991319	1991320	chr11.1991319..1991320					not mapping
chr11	1991371	1991372	chr11.1991371..1991372					not mapping
chr11	1991511	1991512	chr11.1991511..1991512					not mapping
chr11	1991713	1991714	chr11.1991713..1991714					not mapping
chr11	1992107	1992108	chr11.1992107..1992108					not mapping
chr11	1992252	1992253	chr11.1992252..1992253					not mapping
chr11	1992294	1992295	chr11.1992294..1992295					not mapping
chr11	1992305	1992306	chr11.1992305..1992306					not mapping
chr11	1992531	1992532	chr11.1992531..1992532					not mapping
chr11	1992593	1992594	chr11.1992593..1992594					not mapping
chr11	1992642	1992643	chr11.1992642..1992643					not mapping
chr11	1993028	1993029	chr11.1993028..1993029					not mapping
chr11	1993418	1993419	chr11.1993418..1993419					not mapping
chr11	1993430	1993431	chr11.1993430..1993431					not mapping
chr11	1993457	1993458	chr11.1993457..1993458					not mapping
chr11	1993461	1993462	chr11.1993461..1993462					not mapping
chr11	1993468	1993469	chr11.1993468..1993469					not mapping
chr11	1993512	1993513	chr11.1993512..1993513					not mapping
chr11	1993653	1993654	chr11.1993653..1993654					not mapping
chr11	1993896	1993897	chr11.1993896..1993897					not mapping
chr11	1994147	1994148	chr11.1994147..1994148					not mapping
chr11	1994221	1994222	chr11.1994221..1994222					not mapping
chr11	1994441	1994442	chr11.1994441..1994442					not mapping
chr11	1994580	1994581	chr11.1994580..1994581					not mapping
chr11	1994637	1994638	chr11.1994637..1994638					not mapping
chr11	1994669	1994670	chr11.1994669..1994670					not mapping
chr11	1995326	1995327	chr11.1995326..1995327					not mapping
chr11	1995615	1995616	chr11.1995615..1995616					not mapping
chr11	1997198	1997199	chr11.1997198..1997199					not mapping
chr11	1997222	1997223	chr11.1997222..1997223					not mapping
chr11	1997390	1997391	chr11.1997390..1997391					not mapping
chr11	1997534	1997535	chr11.1997534..1997535					not mapping
chr11	1997558	1997559	chr11.1997558..1997559					not mapping
chr11	1997702	1997703	chr11.1997702..1997703					not mapping
chr11	1998259	1998260	chr11.1998259..1998260					not mapping
chr11	1998703	1998704	chr11.1998703..1998704				GenH_Enh_chr11:1998534-2005989
chr11	1999203	1999204	chr11.1999203..1999204				GenH_Enh_chr11:1998534-2005989
chr11	1999319	1999320	chr11.1999319..1999320				GenH_Enh_chr11:1998534-2005989
chr11	1999542	1999543	chr11.1999542..1999543				GenH_Enh_chr11:1998534-2005989
chr11	2000302	2000303	chr11.2000302..2000303				GenH_Enh_chr11:1998534-2005989
chr11	2001963	2001964	chr11.2001963..2001964				GenH_Enh_chr11:1998534-2005989
chr11	2003126	2003127	chr11.2003126..2003127				GenH_Enh_chr11:1998534-2005989
chr11	2004113	2004114	chr11.2004113..2004114				GenH_Enh_chr11:1998534-2005989
chr11	2005027	2005028	chr11.2005027..2005028				GenH_Enh_chr11:1998534-2005989
chr11	2005055	2005056	chr11.2005055..2005056				GenH_Enh_chr11:1998534-2005989
chr11	2005180	2005181	chr11.2005180..2005181				GenH_Enh_chr11:1998534-2005989
chr11	2005400	2005401	chr11.2005400..2005401				GenH_Enh_chr11:1998534-2005989
chr11	2005801	2005802	chr11.2005801..2005802				GenH_Enh_chr11:1998534-2005989
chr11	2006822	2006823	chr11.2006822..2006823					not mapping
chr11	2007177	2007178	chr11.2007177..2007178					not mapping
chr11	2007215	2007216	chr11.2007215..2007216					not mapping
chr11	2007220	2007221	chr11.2007220..2007221					not mapping
chr11	2007698	2007699	chr11.2007698..2007699					not mapping
chr11	2008951	2008952	chr11.2008951..2008952					not mapping
chr11	2009264	2009265	chr11.2009264..2009265					not mapping
chr11	2009398	2009399	chr11.2009398..2009399					not mapping
chr11	2009405	2009406	chr11.2009405..2009406					not mapping
chr11	2009419	2009420	chr11.2009419..2009420					not mapping
chr11	2009508	2009509	chr11.2009508..2009509					not mapping
chr11	2009539	2009540	chr11.2009539..2009540					not mapping
chr11	2009569	2009570	chr11.2009569..2009570					not mapping
chr11	2009598	2009599	chr11.2009598..2009599					not mapping
chr11	2009614	2009615	chr11.2009614..2009615					not mapping
chr11	2009630	2009631	chr11.2009630..2009631					not mapping
chr11	2009640	2009641	chr11.2009640..2009641					not mapping
chr11	2009966	2009967	chr11.2009966..2009967					not mapping
chr11	2011238	2011239	chr11.2011238..2011239	LINC01219, MRPL23-AS1		IslSpec_Enh_chr11:2010558-2013009
chr11	2011282	2011283	chr11.2011282..2011283	LINC01219, MRPL23-AS1		IslSpec_Enh_chr11:2010558-2013009
chr11	2011312	2011313	chr11.2011312..2011313	LINC01219, MRPL23-AS1		IslSpec_Enh_chr11:2010558-2013009
chr11	2011346	2011347	chr11.2011346..2011347	LINC01219, MRPL23-AS1		IslSpec_Enh_chr11:2010558-2013009
chr11	2011382	2011383	chr11.2011382..2011383	LINC01219, MRPL23-AS1		IslSpec_Enh_chr11:2010558-2013009
chr11	2011865	2011866	chr11.2011865..2011866	LINC01219, MRPL23-AS1		IslSpec_Enh_chr11:2010558-2013009
chr11	2011871	2011872	chr11.2011871..2011872	LINC01219, MRPL23-AS1		IslSpec_Enh_chr11:2010558-2013009
chr11	2012237	2012238	chr11.2012237..2012238	LINC01219, MRPL23-AS1		IslSpec_Enh_chr11:2010558-2013009
chr11	2013250	2013251	chr11.2013250..2013251		LINC01219
chr11	2013495	2013496	chr11.2013495..2013496		LINC01219
chr11	2014558	2014559	chr11.2014558..2014559		HOTS, LINC01219
chr11	2014823	2014824	chr11.2014823..2014824		HOTS
chr11	2014888	2014889	chr11.2014888..2014889		HOTS
chr11	2014995	2014996	chr11.2014995..2014996		HOTS
chr11	2015020	2015021	chr11.2015020..2015021		HOTS
chr11	2015096	2015097	chr11.2015096..2015097		HOTS
chr11	2015130	2015131	chr11.2015130..2015131		HOTS
chr11	2015171	2015172	chr11.2015171..2015172		HOTS
chr11	2015253	2015254	chr11.2015253..2015254		HOTS
chr11	2015311	2015312	chr11.2015311..2015312		HOTS
chr11	2015361	2015362	chr11.2015361..2015362		HOTS
chr11	2015852	2015853	chr11.2015852..2015853		HOTS
chr11	2015893	2015894	chr11.2015893..2015894		HOTS
chr11	2015902	2015903	chr11.2015902..2015903		HOTS
chr11	2016029	2016030	chr11.2016029..2016030		HOTS
chr11	2016197	2016198	chr11.2016197..2016198		HOTS
chr11	2016562	2016563	chr11.2016562..2016563	H19(1)	H19, HOTS
chr11	2016574	2016575	chr11.2016574..2016575	H19(1)	H19, HOTS
chr11	2016657	2016658	chr11.2016657..2016658	H19(1)	H19, HOTS
chr11	2016675	2016676	chr11.2016675..2016676	H19(1)	H19, HOTS
chr11	2016732	2016733	chr11.2016732..2016733	H19(1), H19(2)	H19, HOTS
chr11	2016747	2016748	chr11.2016747..2016748	H19(1), H19(2)	H19, HOTS
chr11	2016937	2016938	chr11.2016937..2016938	H19(1), H19(2), H19(3)	H19, HOTS
chr11	2017066	2017067	chr11.2017066..2017067	H19(1), H19(2), H19(3), HOTS	H19, HOTS
chr11	2017910	2017911	chr11.2017910..2017911	H19(1), H19(2), H19(3), H19(4), HOTS	H19
chr11	2017924	2017925	chr11.2017924..2017925	H19(1), H19(2), H19(3), H19(4), HOTS	H19
chr11	2018084	2018085	chr11.2018084..2018085	H19(1), H19(2), H19(3), H19(4), HOTS	H19
chr11	2018088	2018089	chr11.2018088..2018089	H19(1), H19(2), H19(3), H19(4), HOTS	H19
chr11	2018095	2018096	chr11.2018095..2018096	H19(1), H19(2), H19(3), H19(4), HOTS	H19
chr11	2018129	2018130	chr11.2018129..2018130	H19(1), H19(2), H19(3), H19(4), HOTS	H19
chr11	2018149	2018150	chr11.2018149..2018150	H19(1), H19(2), H19(3), H19(4), HOTS	H19
chr11	2018603	2018604	chr11.2018603..2018604	H19(2), H19(3), H19(4), HOTS	H19
chr11	2024976	2024977	chr11.2024976..2024977					not mapping
chr11	2026775	2026776	chr11.2026775..2026776					not mapping
chr11	2026804	2026805	chr11.2026804..2026805					not mapping
chr11	2026891	2026892	chr11.2026891..2026892					not mapping
chr11	2026898	2026899	chr11.2026898..2026899					not mapping
chr11	2028593	2028594	chr11.2028593..2028594					not mapping
chr11	2028650	2028651	chr11.2028650..2028651					not mapping
chr11	2029316	2029317	chr11.2029316..2029317					not mapping
chr11	2029631	2029632	chr11.2029631..2029632					not mapping
chr11	2030478	2030479	chr11.2030478..2030479					not mapping
chr11	2030649	2030650	chr11.2030649..2030650					not mapping
chr11	2030814	2030815	chr11.2030814..2030815					not mapping
chr11	2031066	2031067	chr11.2031066..2031067					not mapping
chr11	2031208	2031209	chr11.2031208..2031209					not mapping
chr11	2031258	2031259	chr11.2031258..2031259					not mapping
chr11	2031588	2031589	chr11.2031588..2031589					not mapping
chr11	2031670	2031671	chr11.2031670..2031671					not mapping
chr11	2031677	2031678	chr11.2031677..2031678					not mapping
chr11	2031815	2031816	chr11.2031815..2031816					not mapping
chr11	2032032	2032033	chr11.2032032..2032033					not mapping
chr11	2032034	2032035	chr11.2032034..2032035					not mapping
chr11	2032043	2032044	chr11.2032043..2032044					not mapping
chr11	2033491	2033492	chr11.2033491..2033492					not mapping
chr11	2033499	2033500	chr11.2033499..2033500					not mapping
chr11	2033672	2033673	chr11.2033672..2033673					not mapping
chr11	2033714	2033715	chr11.2033714..2033715					not mapping
chr11	2033729	2033730	chr11.2033729..2033730					not mapping
chr11	2033859	2033860	chr11.2033859..2033860					not mapping
chr11	2033874	2033875	chr11.2033874..2033875					not mapping
chr11	2034062	2034063	chr11.2034062..2034063					not mapping
chr11	2034299	2034300	chr11.2034299..2034300					not mapping
chr11	2034477	2034478	chr11.2034477..2034478					not mapping
chr11	2034636	2034637	chr11.2034636..2034637					not mapping
chr11	2034651	2034652	chr11.2034651..2034652					not mapping
chr11	2034962	2034963	chr11.2034962..2034963					not mapping
chr11	2034986	2034987	chr11.2034986..2034987					not mapping
chr11	2035352	2035353	chr11.2035352..2035353					not mapping
chr11	2035495	2035496	chr11.2035495..2035496					not mapping
chr11	2035522	2035523	chr11.2035522..2035523					not mapping
chr11	2035706	2035707	chr11.2035706..2035707					not mapping
chr11	2035873	2035874	chr11.2035873..2035874					not mapping
chr11	2035918	2035919	chr11.2035918..2035919					not mapping
chr11	2036268	2036269	chr11.2036268..2036269					not mapping
chr11	2036277	2036278	chr11.2036277..2036278					not mapping
chr11	2036297	2036298	chr11.2036297..2036298					not mapping
chr11	2036481	2036482	chr11.2036481..2036482					not mapping
chr11	2036771	2036772	chr11.2036771..2036772					not mapping
chr11	2036778	2036779	chr11.2036778..2036779					not mapping
chr11	2036886	2036887	chr11.2036886..2036887					not mapping
chr11	2036949	2036950	chr11.2036949..2036950					not mapping
chr11	2036984	2036985	chr11.2036984..2036985					not mapping
chr11	2037124	2037125	chr11.2037124..2037125					not mapping
chr11	2037197	2037198	chr11.2037197..2037198					not mapping
chr11	2037325	2037326	chr11.2037325..2037326					not mapping
chr11	2037517	2037518	chr11.2037517..2037518					not mapping
chr11	2037552	2037553	chr11.2037552..2037553					not mapping
chr11	2037641	2037642	chr11.2037641..2037642					not mapping
chr11	2037715	2037716	chr11.2037715..2037716					not mapping
chr11	2037811	2037812	chr11.2037811..2037812					not mapping
chr11	2037815	2037816	chr11.2037815..2037816					not mapping
chr11	2037907	2037908	chr11.2037907..2037908					not mapping
chr11	2037961	2037962	chr11.2037961..2037962					not mapping
chr11	2038003	2038004	chr11.2038003..2038004					not mapping
chr11	2038031	2038032	chr11.2038031..2038032					not mapping
chr11	2038495	2038496	chr11.2038495..2038496					not mapping
chr11	2038578	2038579	chr11.2038578..2038579					not mapping
chr11	2038583	2038584	chr11.2038583..2038584					not mapping
chr11	2038592	2038593	chr11.2038592..2038593					not mapping
chr11	2038764	2038765	chr11.2038764..2038765					not mapping
chr11	2038898	2038899	chr11.2038898..2038899					not mapping
chr11	2039017	2039018	chr11.2039017..2039018					not mapping
chr11	2039051	2039052	chr11.2039051..2039052					not mapping
chr11	2039131	2039132	chr11.2039131..2039132					not mapping
chr11	2039370	2039371	chr11.2039370..2039371					not mapping
chr11	2039479	2039480	chr11.2039479..2039480					not mapping
chr11	2039591	2039592	chr11.2039591..2039592					not mapping
chr11	2039737	2039738	chr11.2039737..2039738					not mapping
chr11	2039993	2039994	chr11.2039993..2039994					not mapping
chr11	2040134	2040135	chr11.2040134..2040135					not mapping
chr11	2040147	2040148	chr11.2040147..2040148					not mapping
chr11	2040175	2040176	chr11.2040175..2040176					not mapping
chr11	2040197	2040198	chr11.2040197..2040198					not mapping
chr11	2040258	2040259	chr11.2040258..2040259					not mapping
chr11	2040432	2040433	chr11.2040432..2040433					not mapping
chr11	2040476	2040477	chr11.2040476..2040477					not mapping
chr11	2040557	2040558	chr11.2040557..2040558					not mapping
chr11	2040576	2040577	chr11.2040576..2040577					not mapping
chr11	2040729	2040730	chr11.2040729..2040730					not mapping
chr11	2040802	2040803	chr11.2040802..2040803					not mapping
chr11	2040900	2040901	chr11.2040900..2040901					not mapping
chr11	2040931	2040932	chr11.2040931..2040932					not mapping
chr11	2040945	2040946	chr11.2040945..2040946					not mapping
chr11	2041116	2041117	chr11.2041116..2041117					not mapping
chr11	2041131	2041132	chr11.2041131..2041132					not mapping
chr11	2041304	2041305	chr11.2041304..2041305					not mapping
chr11	2042136	2042137	chr11.2042136..2042137					not mapping
chr11	2042268	2042269	chr11.2042268..2042269					not mapping
chr11	2042297	2042298	chr11.2042297..2042298					not mapping
chr11	2042312	2042313	chr11.2042312..2042313					not mapping
chr11	2042426	2042427	chr11.2042426..2042427					not mapping
chr11	2042725	2042726	chr11.2042725..2042726					not mapping
chr11	2042871	2042872	chr11.2042871..2042872					not mapping
chr11	2045875	2045876	chr11.2045875..2045876					not mapping
chr11	2046004	2046005	chr11.2046004..2046005					not mapping
chr11	2046954	2046955	chr11.2046954..2046955					not mapping
chr11	2046958	2046959	chr11.2046958..2046959					not mapping
chr11	2047018	2047019	chr11.2047018..2047019					not mapping
chr11	2048088	2048089	chr11.2048088..2048089					not mapping
chr11	2048105	2048106	chr11.2048105..2048106					not mapping
chr11	2048120	2048121	chr11.2048120..2048121					not mapping
chr11	2048212	2048213	chr11.2048212..2048213					not mapping
chr11	2048227	2048228	chr11.2048227..2048228					not mapping
chr11	2048241	2048242	chr11.2048241..2048242					not mapping
chr11	2048244	2048245	chr11.2048244..2048245					not mapping
chr11	2048253	2048254	chr11.2048253..2048254					not mapping
chr11	2048270	2048271	chr11.2048270..2048271					not mapping
chr11	2048297	2048298	chr11.2048297..2048298					not mapping
chr11	2048305	2048306	chr11.2048305..2048306					not mapping
chr11	2048422	2048423	chr11.2048422..2048423					not mapping
chr11	2049305	2049306	chr11.2049305..2049306					not mapping
chr11	2049503	2049504	chr11.2049503..2049504					not mapping
chr11	2049826	2049827	chr11.2049826..2049827					not mapping
chr11	2049904	2049905	chr11.2049904..2049905					not mapping
chr11	2049958	2049959	chr11.2049958..2049959					not mapping
chr11	2050228	2050229	chr11.2050228..2050229					not mapping
chr11	2050305	2050306	chr11.2050305..2050306					not mapping
chr11	2050697	2050698	chr11.2050697..2050698					not mapping
chr11	2050746	2050747	chr11.2050746..2050747					not mapping
chr11	2050968	2050969	chr11.2050968..2050969					not mapping
chr11	2051049	2051050	chr11.2051049..2051050					not mapping
chr11	2051451	2051452	chr11.2051451..2051452					not mapping
chr11	2052327	2052328	chr11.2052327..2052328					not mapping
chr11	2052513	2052514	chr11.2052513..2052514					not mapping
chr11	2052583	2052584	chr11.2052583..2052584					not mapping
chr11	2053510	2053511	chr11.2053510..2053511					not mapping
chr11	2053521	2053522	chr11.2053521..2053522					not mapping
chr11	2054013	2054014	chr11.2054013..2054014					not mapping
chr11	2054098	2054099	chr11.2054098..2054099					not mapping
chr11	2054448	2054449	chr11.2054448..2054449					not mapping
chr11	2054500	2054501	chr11.2054500..2054501					not mapping
chr11	2054612	2054613	chr11.2054612..2054613					not mapping
chr11	2054696	2054697	chr11.2054696..2054697					not mapping
chr11	2055547	2055548	chr11.2055547..2055548					not mapping
chr11	2055626	2055627	chr11.2055626..2055627					not mapping
chr11	2056087	2056088	chr11.2056087..2056088					not mapping
chr11	2056120	2056121	chr11.2056120..2056121					not mapping
chr11	2056299	2056300	chr11.2056299..2056300					not mapping
chr11	2056306	2056307	chr11.2056306..2056307					not mapping
chr11	2056322	2056323	chr11.2056322..2056323					not mapping
chr11	2056328	2056329	chr11.2056328..2056329					not mapping
chr11	2056770	2056771	chr11.2056770..2056771					not mapping
chr11	2057304	2057305	chr11.2057304..2057305					not mapping
chr11	2058958	2058959	chr11.2058958..2058959					not mapping
chr11	2059095	2059096	chr11.2059095..2059096					not mapping
chr11	2059173	2059174	chr11.2059173..2059174					not mapping
chr11	2059187	2059188	chr11.2059187..2059188					not mapping
chr11	2059218	2059219	chr11.2059218..2059219					not mapping
chr11	2059267	2059268	chr11.2059267..2059268					not mapping
chr11	2059309	2059310	chr11.2059309..2059310					not mapping
chr11	2060159	2060160	chr11.2060159..2060160					not mapping
chr11	2092339	2092340	chr11.2092339..2092340					not mapping
chr11	2092371	2092372	chr11.2092371..2092372					not mapping
chr11	2092660	2092661	chr11.2092660..2092661					not mapping
chr11	2093209	2093210	chr11.2093209..2093210					not mapping
chr11	2093528	2093529	chr11.2093528..2093529					not mapping
chr11	2093768	2093769	chr11.2093768..2093769					not mapping
chr11	2093909	2093910	chr11.2093909..2093910					not mapping
chr11	2093933	2093934	chr11.2093933..2093934					not mapping
chr11	2094254	2094255	chr11.2094254..2094255					not mapping
chr11	2094728	2094729	chr11.2094728..2094729					not mapping
chr11	2095273	2095274	chr11.2095273..2095274					not mapping
chr11	2095309	2095310	chr11.2095309..2095310					not mapping
chr11	2095584	2095585	chr11.2095584..2095585					not mapping
chr11	2095611	2095612	chr11.2095611..2095612					not mapping
chr11	2097233	2097234	chr11.2097233..2097234					not mapping
chr11	2098892	2098893	chr11.2098892..2098893			IslSpec_Enh_chr11:2098732-2099225
chr11	2098905	2098906	chr11.2098905..2098906			IslSpec_Enh_chr11:2098732-2099225
chr11	2102032	2102033	chr11.2102032..2102033					not mapping
chr11	2105051	2105052	chr11.2105051..2105052					not mapping
chr11	2107122	2107123	chr11.2107122..2107123					not mapping
chr11	2107541	2107542	chr11.2107541..2107542					not mapping
chr11	2107700	2107701	chr11.2107700..2107701					not mapping
chr11	2109879	2109880	chr11.2109879..2109880					not mapping
chr11	2110167	2110168	chr11.2110167..2110168					not mapping
chr11	2112223	2112224	chr11.2112223..2112224					not mapping
chr11	2112935	2112936	chr11.2112935..2112936					not mapping
chr11	2114295	2114296	chr11.2114295..2114296					not mapping
chr11	2114459	2114460	chr11.2114459..2114460					not mapping
chr11	2115454	2115455	chr11.2115454..2115455					not mapping
chr11	2115469	2115470	chr11.2115469..2115470					not mapping
chr11	2115508	2115509	chr11.2115508..2115509					not mapping
chr11	2115573	2115574	chr11.2115573..2115574					not mapping
chr11	2115782	2115783	chr11.2115782..2115783					not mapping
chr11	2116277	2116278	chr11.2116277..2116278					not mapping
chr11	2117276	2117277	chr11.2117276..2117277					not mapping
chr11	2117492	2117493	chr11.2117492..2117493					not mapping
chr11	2117625	2117626	chr11.2117625..2117626					not mapping
chr11	2117825	2117826	chr11.2117825..2117826					not mapping
chr11	2118268	2118269	chr11.2118268..2118269					not mapping
chr11	2118296	2118297	chr11.2118296..2118297					not mapping
chr11	2118330	2118331	chr11.2118330..2118331					not mapping
chr11	2118383	2118384	chr11.2118383..2118384					not mapping
chr11	2118392	2118393	chr11.2118392..2118393					not mapping
chr11	2118672	2118673	chr11.2118672..2118673					not mapping
chr11	2118874	2118875	chr11.2118874..2118875					not mapping
chr11	2118878	2118879	chr11.2118878..2118879					not mapping
chr11	2118906	2118907	chr11.2118906..2118907					not mapping
chr11	2119038	2119039	chr11.2119038..2119039					not mapping
chr11	2119201	2119202	chr11.2119201..2119202					not mapping
chr11	2119259	2119260	chr11.2119259..2119260					not mapping
chr11	2119419	2119420	chr11.2119419..2119420					not mapping
chr11	2119766	2119767	chr11.2119766..2119767					not mapping
chr11	2119942	2119943	chr11.2119942..2119943					not mapping
chr11	2120487	2120488	chr11.2120487..2120488					not mapping
chr11	2120909	2120910	chr11.2120909..2120910				GenH_Enh_chr11:2120541-2122190
chr11	2120929	2120930	chr11.2120929..2120930				GenH_Enh_chr11:2120541-2122190
chr11	2120994	2120995	chr11.2120994..2120995				GenH_Enh_chr11:2120541-2122190
chr11	2121016	2121017	chr11.2121016..2121017				GenH_Enh_chr11:2120541-2122190
chr11	2121120	2121121	chr11.2121120..2121121				GenH_Enh_chr11:2120541-2122190
chr11	2121128	2121129	chr11.2121128..2121129				GenH_Enh_chr11:2120541-2122190
chr11	2121150	2121151	chr11.2121150..2121151				GenH_Enh_chr11:2120541-2122190
chr11	2121157	2121158	chr11.2121157..2121158				GenH_Enh_chr11:2120541-2122190
chr11	2121167	2121168	chr11.2121167..2121168				GenH_Enh_chr11:2120541-2122190
chr11	2121199	2121200	chr11.2121199..2121200				GenH_Enh_chr11:2120541-2122190
chr11	2121206	2121207	chr11.2121206..2121207				GenH_Enh_chr11:2120541-2122190
chr11	2122852	2122853	chr11.2122852..2122853					not mapping
chr11	2123727	2123728	chr11.2123727..2123728					not mapping
chr11	2124081	2124082	chr11.2124081..2124082					not mapping
chr11	2124221	2124222	chr11.2124221..2124222					not mapping
chr11	2124730	2124731	chr11.2124730..2124731					not mapping
chr11	2125799	2125800	chr11.2125799..2125800					not mapping
chr11	2125959	2125960	chr11.2125959..2125960					not mapping
chr11	2126720	2126721	chr11.2126720..2126721					not mapping
chr11	2130308	2130309	chr11.2130308..2130309					not mapping
chr11	2130612	2130613	chr11.2130612..2130613					not mapping
chr11	2130668	2130669	chr11.2130668..2130669					not mapping
chr11	2130793	2130794	chr11.2130793..2130794					not mapping
chr11	2132464	2132465	chr11.2132464..2132465					not mapping
chr11	2132640	2132641	chr11.2132640..2132641					not mapping
chr11	2134516	2134517	chr11.2134516..2134517					not mapping
chr11	2135001	2135002	chr11.2135001..2135002					not mapping
chr11	2135273	2135274	chr11.2135273..2135274					not mapping
chr11	2135640	2135641	chr11.2135640..2135641					not mapping
chr11	2135739	2135740	chr11.2135739..2135740					not mapping
chr11	2136301	2136302	chr11.2136301..2136302					not mapping
chr11	2139999	2140000	chr11.2139999..2140000					not mapping
chr11	2143010	2143011	chr11.2143010..2143011					not mapping
chr11	2149413	2149414	chr11.2149413..2149414					not mapping
chr11	2152191	2152192	chr11.2152191..2152192		IGF2, INS-IGF2
chr11	2152285	2152286	chr11.2152285..2152286		IGF2, INS-IGF2
chr11	2152541	2152542	chr11.2152541..2152542		IGF2, INS-IGF2
chr11	2153765	2153766	chr11.2153765..2153766		IGF2, INS-IGF2
chr11	2155376	2155377	chr11.2155376..2155377	INS-IGF2(1)	IGF2, INS-IGF2
chr11	2155475	2155476	chr11.2155475..2155476	INS-IGF2(1)	IGF2, INS-IGF2
chr11	2156197	2156198	chr11.2156197..2156198	INS-IGF2(1)	IGF2, INS-IGF2
chr11	2156624	2156625	chr11.2156624..2156625		IGF2, INS-IGF2
chr11	2157028	2157029	chr11.2157028..2157029		IGF2, INS-IGF2
chr11	2157636	2157637	chr11.2157636..2157637		IGF2, INS-IGF2
chr11	2157721	2157722	chr11.2157721..2157722		IGF2, INS-IGF2
chr11	2157749	2157750	chr11.2157749..2157750		IGF2, INS-IGF2
chr11	2157804	2157805	chr11.2157804..2157805		IGF2, INS-IGF2
chr11	2157821	2157822	chr11.2157821..2157822		IGF2, INS-IGF2
chr11	2157934	2157935	chr11.2157934..2157935		IGF2, INS-IGF2
chr11	2157937	2157938	chr11.2157937..2157938		IGF2, INS-IGF2
chr11	2162545	2162546	chr11.2162545..2162546	IGF2(3)	IGF2, IGF2-AS, INS-IGF2
chr11	2163538	2163539	chr11.2163538..2163539	IGF2(3)	IGF2, IGF2-AS, INS-IGF2
chr11	2163808	2163809	chr11.2163808..2163809	IGF2(3)	IGF2, IGF2-AS, INS-IGF2
chr11	2163863	2163864	chr11.2163863..2163864		IGF2, IGF2-AS, INS-IGF2
chr11	2164350	2164351	chr11.2164350..2164351		IGF2, IGF2-AS, INS-IGF2
chr11	2164396	2164397	chr11.2164396..2164397		IGF2, IGF2-AS, INS-IGF2
chr11	2164489	2164490	chr11.2164489..2164490		IGF2, IGF2-AS, INS-IGF2
chr11	2164531	2164532	chr11.2164531..2164532		IGF2, IGF2-AS, INS-IGF2
chr11	2164598	2164599	chr11.2164598..2164599		IGF2, IGF2-AS, INS-IGF2
chr11	2164669	2164670	chr11.2164669..2164670		IGF2, IGF2-AS, INS-IGF2
chr11	2165549	2165550	chr11.2165549..2165550		IGF2, IGF2-AS, INS-IGF2
chr11	2166715	2166716	chr11.2166715..2166716		IGF2, IGF2-AS, INS-IGF2
chr11	2166805	2166806	chr11.2166805..2166806		IGF2, IGF2-AS, INS-IGF2
chr11	2167651	2167652	chr11.2167651..2167652		IGF2, IGF2-AS, INS-IGF2
chr11	2167659	2167660	chr11.2167659..2167660		IGF2, IGF2-AS, INS-IGF2
chr11	2167689	2167690	chr11.2167689..2167690		IGF2, IGF2-AS, INS-IGF2
chr11	2169138	2169139	chr11.2169138..2169139		IGF2, IGF2-AS, INS-IGF2
chr11	2170617	2170618	chr11.2170617..2170618	IGF2(4)	IGF2, INS-IGF2
chr11	2170720	2170721	chr11.2170720..2170721	IGF2(4)	IGF2, INS-IGF2
chr11	2171287	2171288	chr11.2171287..2171288	IGF2(4)	INS-IGF2
chr11	2173665	2173666	chr11.2173665..2173666		INS-IGF2
chr11	2173686	2173687	chr11.2173686..2173687		INS-IGF2
chr11	2173728	2173729	chr11.2173728..2173729		INS-IGF2
chr11	2173789	2173790	chr11.2173789..2173790		INS-IGF2
chr11	2173870	2173871	chr11.2173870..2173871		INS-IGF2
chr11	2173920	2173921	chr11.2173920..2173921		INS-IGF2
chr11	2173958	2173959	chr11.2173958..2173959		INS-IGF2
chr11	2173976	2173977	chr11.2173976..2173977		INS-IGF2
chr11	2173984	2173985	chr11.2173984..2173985		INS-IGF2
chr11	2174223	2174224	chr11.2174223..2174224		INS-IGF2
chr11	2174290	2174291	chr11.2174290..2174291		INS-IGF2
chr11	2174299	2174300	chr11.2174299..2174300		INS-IGF2
chr11	2174874	2174875	chr11.2174874..2174875		INS-IGF2
chr11	2175427	2175428	chr11.2175427..2175428		INS-IGF2
chr11	2175524	2175525	chr11.2175524..2175525		INS-IGF2
chr11	2175547	2175548	chr11.2175547..2175548		INS-IGF2
chr11	2175895	2175896	chr11.2175895..2175896		INS-IGF2
chr11	2175905	2175906	chr11.2175905..2175906		INS-IGF2
chr11	2176021	2176022	chr11.2176021..2176022		INS-IGF2
chr11	2176043	2176044	chr11.2176043..2176044		INS-IGF2
chr11	2176080	2176081	chr11.2176080..2176081		INS-IGF2
chr11	2176096	2176097	chr11.2176096..2176097		INS-IGF2
chr11	2176134	2176135	chr11.2176134..2176135		INS-IGF2
chr11	2176433	2176434	chr11.2176433..2176434		INS-IGF2
chr11	2176488	2176489	chr11.2176488..2176489		INS-IGF2
chr11	2176517	2176518	chr11.2176517..2176518		INS-IGF2
chr11	2176544	2176545	chr11.2176544..2176545		INS-IGF2
chr11	2176568	2176569	chr11.2176568..2176569		INS-IGF2
chr11	2177432	2177433	chr11.2177432..2177433		INS-IGF2
chr11	2178119	2178120	chr11.2178119..2178120		INS-IGF2
chr11	2178142	2178143	chr11.2178142..2178143		INS-IGF2
chr11	2178241	2178242	chr11.2178241..2178242		INS-IGF2
chr11	2178267	2178268	chr11.2178267..2178268		INS-IGF2
chr11	2178302	2178303	chr11.2178302..2178303		INS-IGF2
chr11	2179076	2179077	chr11.2179076..2179077		INS-IGF2
chr11	2179087	2179088	chr11.2179087..2179088		INS-IGF2
chr11	2180027	2180028	chr11.2180027..2180028		INS-IGF2
chr11	2180295	2180296	chr11.2180295..2180296		INS-IGF2
chr11	2180341	2180342	chr11.2180341..2180342		INS-IGF2
chr11	2181237	2181238	chr11.2181237..2181238		INS, INS-IGF2
chr11	2181242	2181243	chr11.2181242..2181243		INS, INS-IGF2
chr11	2181258	2181259	chr11.2181258..2181259		INS, INS-IGF2
chr11	2181266	2181267	chr11.2181266..2181267		INS, INS-IGF2
chr11	2181269	2181270	chr11.2181269..2181270		INS, INS-IGF2
chr11	2181323	2181324	chr11.2181323..2181324		INS, INS-IGF2
chr11	2182573	2182574	chr11.2182573..2182574	INS-IGF2(3), INS(1), INS(2)
chr11	2184973	2184974	chr11.2184973..2184974					not mapping
chr11	2184990	2184991	chr11.2184990..2184991					not mapping
chr11	2185031	2185032	chr11.2185031..2185032					not mapping
chr11	2186670	2186671	chr11.2186670..2186671		TH
chr11	2188079	2188080	chr11.2188079..2188080		TH		GenH_Enh_chr11:2186938-2188912
chr11	2188087	2188088	chr11.2188087..2188088		TH		GenH_Enh_chr11:2186938-2188912
chr11	2188095	2188096	chr11.2188095..2188096		TH		GenH_Enh_chr11:2186938-2188912
chr11	2188104	2188105	chr11.2188104..2188105		TH		GenH_Enh_chr11:2186938-2188912
chr11	2188128	2188129	chr11.2188128..2188129		TH		GenH_Enh_chr11:2186938-2188912
chr11	2188171	2188172	chr11.2188171..2188172		TH		GenH_Enh_chr11:2186938-2188912
chr11	2188310	2188311	chr11.2188310..2188311		TH		GenH_Enh_chr11:2186938-2188912
chr11	2188653	2188654	chr11.2188653..2188654		TH		GenH_Enh_chr11:2186938-2188912
chr11	2189893	2189894	chr11.2189893..2189894	TH(1)	TH
chr11	2190407	2190408	chr11.2190407..2190408	TH(1)	TH
chr11	2190772	2190773	chr11.2190772..2190773	TH(1)	TH
chr11	2191220	2191221	chr11.2191220..2191221		TH
chr11	2191230	2191231	chr11.2191230..2191231		TH
chr11	2191358	2191359	chr11.2191358..2191359		TH
chr11	2191397	2191398	chr11.2191397..2191398		TH
chr11	2192072	2192073	chr11.2192072..2192073		TH
chr11	2192237	2192238	chr11.2192237..2192238		TH
chr11	2192671	2192672	chr11.2192671..2192672	TH(2)	TH
chr11	2192678	2192679	chr11.2192678..2192679	TH(2)	TH
chr11	2192901	2192902	chr11.2192901..2192902	TH(2)	TH
chr11	2192965	2192966	chr11.2192965..2192966	TH(2)	TH
chr11	2193086	2193087	chr11.2193086..2193087	TH(2)
chr11	2193501	2193502	chr11.2193501..2193502	TH(2)
chr11	2193742	2193743	chr11.2193742..2193743	TH(2)
chr11	2194846	2194847	chr11.2194846..2194847					not mapping
chr11	2195343	2195344	chr11.2195343..2195344					not mapping
chr11	2195346	2195347	chr11.2195346..2195347					not mapping
chr11	2195441	2195442	chr11.2195441..2195442					not mapping
chr11	2196957	2196958	chr11.2196957..2196958				GenH_Enh_chr11:2196921-2197182
chr11	2196960	2196961	chr11.2196960..2196961				GenH_Enh_chr11:2196921-2197182
chr11	2196993	2196994	chr11.2196993..2196994				GenH_Enh_chr11:2196921-2197182
chr11	2197118	2197119	chr11.2197118..2197119				GenH_Enh_chr11:2196921-2197182
chr11	2197120	2197121	chr11.2197120..2197121				GenH_Enh_chr11:2196921-2197182
chr11	2200346	2200347	chr11.2200346..2200347				GenH_Enh_chr11:2200082-2200579
chr11	2201902	2201903	chr11.2201902..2201903					not mapping
chr11	2201914	2201915	chr11.2201914..2201915					not mapping
chr11	2201996	2201997	chr11.2201996..2201997					not mapping
chr11	2202028	2202029	chr11.2202028..2202029					not mapping
chr11	2202043	2202044	chr11.2202043..2202044					not mapping
chr11	2202066	2202067	chr11.2202066..2202067					not mapping
chr11	2204095	2204096	chr11.2204095..2204096					not mapping
chr11	2204159	2204160	chr11.2204159..2204160					not mapping
chr11	2205051	2205052	chr11.2205051..2205052					not mapping
chr11	2206157	2206158	chr11.2206157..2206158					not mapping
chr11	2206182	2206183	chr11.2206182..2206183					not mapping
chr11	2206186	2206187	chr11.2206186..2206187					not mapping
chr11	2206268	2206269	chr11.2206268..2206269					not mapping
chr11	2206580	2206581	chr11.2206580..2206581					not mapping
chr11	2206860	2206861	chr11.2206860..2206861					not mapping
chr11	2207455	2207456	chr11.2207455..2207456					not mapping
chr11	2209547	2209548	chr11.2209547..2209548					not mapping
chr11	2209561	2209562	chr11.2209561..2209562					not mapping
chr11	2210962	2210963	chr11.2210962..2210963				GenH_Enh_chr11:2210855-2216112
chr11	2210995	2210996	chr11.2210995..2210996				GenH_Enh_chr11:2210855-2216112
chr11	2211039	2211040	chr11.2211039..2211040				GenH_Enh_chr11:2210855-2216112
chr11	2211044	2211045	chr11.2211044..2211045				GenH_Enh_chr11:2210855-2216112
chr11	2211195	2211196	chr11.2211195..2211196				GenH_Enh_chr11:2210855-2216112
chr11	2211269	2211270	chr11.2211269..2211270				GenH_Enh_chr11:2210855-2216112
chr11	2211659	2211660	chr11.2211659..2211660			IslSpec_Enh_chr11:2211404-2212831	GenH_Enh_chr11:2210855-2216112
chr11	2211716	2211717	chr11.2211716..2211717			IslSpec_Enh_chr11:2211404-2212831	GenH_Enh_chr11:2210855-2216112
chr11	2211741	2211742	chr11.2211741..2211742			IslSpec_Enh_chr11:2211404-2212831	GenH_Enh_chr11:2210855-2216112
chr11	2211873	2211874	chr11.2211873..2211874			IslSpec_Enh_chr11:2211404-2212831	GenH_Enh_chr11:2210855-2216112
chr11	2212260	2212261	chr11.2212260..2212261			IslSpec_Enh_chr11:2211404-2212831	GenH_Enh_chr11:2210855-2216112
chr11	2213140	2213141	chr11.2213140..2213141				GenH_Enh_chr11:2210855-2216112
chr11	2213187	2213188	chr11.2213187..2213188				GenH_Enh_chr11:2210855-2216112
chr11	2213302	2213303	chr11.2213302..2213303				GenH_Enh_chr11:2210855-2216112
chr11	2213852	2213853	chr11.2213852..2213853				GenH_Enh_chr11:2210855-2216112
chr11	2215078	2215079	chr11.2215078..2215079				GenH_Enh_chr11:2210855-2216112
chr11	2215323	2215324	chr11.2215323..2215324				GenH_Enh_chr11:2210855-2216112
chr11	2215803	2215804	chr11.2215803..2215804				GenH_Enh_chr11:2210855-2216112
chr11	2216642	2216643	chr11.2216642..2216643					not mapping
chr11	2216798	2216799	chr11.2216798..2216799					not mapping
chr11	2216919	2216920	chr11.2216919..2216920					not mapping
chr11	2217091	2217092	chr11.2217091..2217092					not mapping
chr11	2217156	2217157	chr11.2217156..2217157					not mapping
chr11	2217600	2217601	chr11.2217600..2217601					not mapping
chr11	2217750	2217751	chr11.2217750..2217751					not mapping
chr11	2217780	2217781	chr11.2217780..2217781					not mapping
chr11	2217808	2217809	chr11.2217808..2217809					not mapping
chr11	2217910	2217911	chr11.2217910..2217911					not mapping
chr11	2217971	2217972	chr11.2217971..2217972					not mapping
chr11	2218876	2218877	chr11.2218876..2218877					not mapping
chr11	2219388	2219389	chr11.2219388..2219389					not mapping
chr11	2219444	2219445	chr11.2219444..2219445					not mapping
chr11	2219804	2219805	chr11.2219804..2219805					not mapping
chr11	2220630	2220631	chr11.2220630..2220631					not mapping
chr11	2220688	2220689	chr11.2220688..2220689					not mapping
chr11	2221946	2221947	chr11.2221946..2221947					not mapping
chr11	2222099	2222100	chr11.2222099..2222100					not mapping
chr11	2223616	2223617	chr11.2223616..2223617			IslSpec_Enh_chr11:2223171-2224622
chr11	2223762	2223763	chr11.2223762..2223763			IslSpec_Enh_chr11:2223171-2224622
chr11	2223796	2223797	chr11.2223796..2223797			IslSpec_Enh_chr11:2223171-2224622
chr11	2223819	2223820	chr11.2223819..2223820			IslSpec_Enh_chr11:2223171-2224622
chr11	2223832	2223833	chr11.2223832..2223833			IslSpec_Enh_chr11:2223171-2224622
chr11	2223836	2223837	chr11.2223836..2223837			IslSpec_Enh_chr11:2223171-2224622
chr11	2223888	2223889	chr11.2223888..2223889			IslSpec_Enh_chr11:2223171-2224622
chr11	2223900	2223901	chr11.2223900..2223901			IslSpec_Enh_chr11:2223171-2224622
chr11	2223911	2223912	chr11.2223911..2223912			IslSpec_Enh_chr11:2223171-2224622
chr11	2223949	2223950	chr11.2223949..2223950			IslSpec_Enh_chr11:2223171-2224622
chr11	2223951	2223952	chr11.2223951..2223952			IslSpec_Enh_chr11:2223171-2224622
chr11	2223953	2223954	chr11.2223953..2223954			IslSpec_Enh_chr11:2223171-2224622
chr11	2223964	2223965	chr11.2223964..2223965			IslSpec_Enh_chr11:2223171-2224622
chr11	2223988	2223989	chr11.2223988..2223989			IslSpec_Enh_chr11:2223171-2224622
chr11	2223992	2223993	chr11.2223992..2223993			IslSpec_Enh_chr11:2223171-2224622
chr11	2224004	2224005	chr11.2224004..2224005			IslSpec_Enh_chr11:2223171-2224622
chr11	2224051	2224052	chr11.2224051..2224052			IslSpec_Enh_chr11:2223171-2224622
chr11	2227800	2227801	chr11.2227800..2227801					not mapping
chr11	2229131	2229132	chr11.2229131..2229132			IslSpec_Enh_chr11:2228851-2233343
chr11	2229252	2229253	chr11.2229252..2229253			IslSpec_Enh_chr11:2228851-2233343
chr11	2229940	2229941	chr11.2229940..2229941			IslSpec_Enh_chr11:2228851-2233343
chr11	2229971	2229972	chr11.2229971..2229972			IslSpec_Enh_chr11:2228851-2233343
chr11	2229985	2229986	chr11.2229985..2229986			IslSpec_Enh_chr11:2228851-2233343
chr11	2230035	2230036	chr11.2230035..2230036			IslSpec_Enh_chr11:2228851-2233343
chr11	2230072	2230073	chr11.2230072..2230073			IslSpec_Enh_chr11:2228851-2233343
chr11	2230087	2230088	chr11.2230087..2230088			IslSpec_Enh_chr11:2228851-2233343
chr11	2230091	2230092	chr11.2230091..2230092			IslSpec_Enh_chr11:2228851-2233343
chr11	2230094	2230095	chr11.2230094..2230095			IslSpec_Enh_chr11:2228851-2233343
chr11	2230096	2230097	chr11.2230096..2230097			IslSpec_Enh_chr11:2228851-2233343
chr11	2230148	2230149	chr11.2230148..2230149			IslSpec_Enh_chr11:2228851-2233343
chr11	2230189	2230190	chr11.2230189..2230190			IslSpec_Enh_chr11:2228851-2233343
chr11	2230242	2230243	chr11.2230242..2230243			IslSpec_Enh_chr11:2228851-2233343
chr11	2230245	2230246	chr11.2230245..2230246			IslSpec_Enh_chr11:2228851-2233343
chr11	2230280	2230281	chr11.2230280..2230281			IslSpec_Enh_chr11:2228851-2233343
chr11	2230293	2230294	chr11.2230293..2230294			IslSpec_Enh_chr11:2228851-2233343
chr11	2230305	2230306	chr11.2230305..2230306			IslSpec_Enh_chr11:2228851-2233343
chr11	2230351	2230352	chr11.2230351..2230352			IslSpec_Enh_chr11:2228851-2233343
chr11	2230387	2230388	chr11.2230387..2230388			IslSpec_Enh_chr11:2228851-2233343
chr11	2230396	2230397	chr11.2230396..2230397			IslSpec_Enh_chr11:2228851-2233343
chr11	2231531	2231532	chr11.2231531..2231532			IslSpec_Enh_chr11:2228851-2233343
chr11	2231596	2231597	chr11.2231596..2231597			IslSpec_Enh_chr11:2228851-2233343
chr11	2231642	2231643	chr11.2231642..2231643			IslSpec_Enh_chr11:2228851-2233343
chr11	2231748	2231749	chr11.2231748..2231749			IslSpec_Enh_chr11:2228851-2233343
chr11	2232100	2232101	chr11.2232100..2232101			IslSpec_Enh_chr11:2228851-2233343
chr11	2232129	2232130	chr11.2232129..2232130			IslSpec_Enh_chr11:2228851-2233343
chr11	2232326	2232327	chr11.2232326..2232327			IslSpec_Enh_chr11:2228851-2233343
chr11	2232365	2232366	chr11.2232365..2232366			IslSpec_Enh_chr11:2228851-2233343
chr11	2232427	2232428	chr11.2232427..2232428			IslSpec_Enh_chr11:2228851-2233343
chr11	2232481	2232482	chr11.2232481..2232482			IslSpec_Enh_chr11:2228851-2233343
chr11	2232500	2232501	chr11.2232500..2232501			IslSpec_Enh_chr11:2228851-2233343
chr11	2232543	2232544	chr11.2232543..2232544			IslSpec_Enh_chr11:2228851-2233343
chr11	2232550	2232551	chr11.2232550..2232551			IslSpec_Enh_chr11:2228851-2233343
chr11	2232563	2232564	chr11.2232563..2232564			IslSpec_Enh_chr11:2228851-2233343
chr11	2232575	2232576	chr11.2232575..2232576			IslSpec_Enh_chr11:2228851-2233343
chr11	2232584	2232585	chr11.2232584..2232585			IslSpec_Enh_chr11:2228851-2233343
chr11	2232590	2232591	chr11.2232590..2232591			IslSpec_Enh_chr11:2228851-2233343
chr11	2232746	2232747	chr11.2232746..2232747			IslSpec_Enh_chr11:2228851-2233343
chr11	2232844	2232845	chr11.2232844..2232845			IslSpec_Enh_chr11:2228851-2233343
chr11	2232866	2232867	chr11.2232866..2232867			IslSpec_Enh_chr11:2228851-2233343
chr11	2232892	2232893	chr11.2232892..2232893			IslSpec_Enh_chr11:2228851-2233343
chr11	2232903	2232904	chr11.2232903..2232904			IslSpec_Enh_chr11:2228851-2233343
chr11	2232931	2232932	chr11.2232931..2232932			IslSpec_Enh_chr11:2228851-2233343
chr11	2232962	2232963	chr11.2232962..2232963			IslSpec_Enh_chr11:2228851-2233343
chr11	2232990	2232991	chr11.2232990..2232991			IslSpec_Enh_chr11:2228851-2233343
chr11	2233026	2233027	chr11.2233026..2233027			IslSpec_Enh_chr11:2228851-2233343
chr11	2233033	2233034	chr11.2233033..2233034			IslSpec_Enh_chr11:2228851-2233343
chr11	2233059	2233060	chr11.2233059..2233060			IslSpec_Enh_chr11:2228851-2233343
chr11	2233123	2233124	chr11.2233123..2233124			IslSpec_Enh_chr11:2228851-2233343
chr11	2233141	2233142	chr11.2233141..2233142			IslSpec_Enh_chr11:2228851-2233343
chr11	2235568	2235569	chr11.2235568..2235569			IslSpec_Enh_chr11:2234982-2236332
chr11	2235820	2235821	chr11.2235820..2235821			IslSpec_Enh_chr11:2234982-2236332
chr11	2235866	2235867	chr11.2235866..2235867			IslSpec_Enh_chr11:2234982-2236332
chr11	2235874	2235875	chr11.2235874..2235875			IslSpec_Enh_chr11:2234982-2236332
chr11	2235888	2235889	chr11.2235888..2235889			IslSpec_Enh_chr11:2234982-2236332
chr11	2235895	2235896	chr11.2235895..2235896			IslSpec_Enh_chr11:2234982-2236332
chr11	2235903	2235904	chr11.2235903..2235904			IslSpec_Enh_chr11:2234982-2236332
chr11	2235961	2235962	chr11.2235961..2235962			IslSpec_Enh_chr11:2234982-2236332
chr11	2235968	2235969	chr11.2235968..2235969			IslSpec_Enh_chr11:2234982-2236332
chr11	2235976	2235977	chr11.2235976..2235977			IslSpec_Enh_chr11:2234982-2236332
chr11	2235997	2235998	chr11.2235997..2235998			IslSpec_Enh_chr11:2234982-2236332
chr11	2236039	2236040	chr11.2236039..2236040			IslSpec_Enh_chr11:2234982-2236332
chr11	2236143	2236144	chr11.2236143..2236144			IslSpec_Enh_chr11:2234982-2236332
chr11	2238484	2238485	chr11.2238484..2238485					not mapping
chr11	2238691	2238692	chr11.2238691..2238692					not mapping
chr11	2239208	2239209	chr11.2239208..2239209					not mapping
chr11	2239813	2239814	chr11.2239813..2239814					not mapping
chr11	2240612	2240613	chr11.2240612..2240613					not mapping
chr11	2240973	2240974	chr11.2240973..2240974					not mapping
chr11	2241518	2241519	chr11.2241518..2241519					not mapping
chr11	2241568	2241569	chr11.2241568..2241569					not mapping
chr11	2242500	2242501	chr11.2242500..2242501					not mapping
chr11	2243261	2243262	chr11.2243261..2243262					not mapping
chr11	2244633	2244634	chr11.2244633..2244634					not mapping
chr11	2244742	2244743	chr11.2244742..2244743					not mapping
chr11	2245340	2245341	chr11.2245340..2245341					not mapping
chr11	2246895	2246896	chr11.2246895..2246896					not mapping
chr11	2252116	2252117	chr11.2252116..2252117					not mapping
chr11	2252603	2252604	chr11.2252603..2252604					not mapping
chr11	2254552	2254553	chr11.2254552..2254553					not mapping
chr11	2255333	2255334	chr11.2255333..2255334					not mapping
chr11	2255498	2255499	chr11.2255498..2255499					not mapping
chr11	2255583	2255584	chr11.2255583..2255584					not mapping
chr11	2256203	2256204	chr11.2256203..2256204			IslSpec_Enh_chr11:2255781-2256925
chr11	2256316	2256317	chr11.2256316..2256317			IslSpec_Enh_chr11:2255781-2256925
chr11	2256349	2256350	chr11.2256349..2256350			IslSpec_Enh_chr11:2255781-2256925
chr11	2256451	2256452	chr11.2256451..2256452			IslSpec_Enh_chr11:2255781-2256925
chr11	2257783	2257784	chr11.2257783..2257784					not mapping
chr11	2257984	2257985	chr11.2257984..2257985					not mapping
chr11	2258113	2258114	chr11.2258113..2258114					not mapping
chr11	2258150	2258151	chr11.2258150..2258151					not mapping
chr11	2258287	2258288	chr11.2258287..2258288					not mapping
chr11	2258341	2258342	chr11.2258341..2258342					not mapping
chr11	2258359	2258360	chr11.2258359..2258360					not mapping
chr11	2258459	2258460	chr11.2258459..2258460					not mapping
chr11	2258935	2258936	chr11.2258935..2258936					not mapping
chr11	2259016	2259017	chr11.2259016..2259017					not mapping
chr11	2259444	2259445	chr11.2259444..2259445					not mapping
chr11	2259460	2259461	chr11.2259460..2259461					not mapping
chr11	2261222	2261223	chr11.2261222..2261223					not mapping
chr11	2265983	2265984	chr11.2265983..2265984					not mapping
chr11	2266253	2266254	chr11.2266253..2266254					not mapping
chr11	2266659	2266660	chr11.2266659..2266660					not mapping
chr11	2267902	2267903	chr11.2267902..2267903					not mapping
chr11	2268105	2268106	chr11.2268105..2268106					not mapping
chr11	2268212	2268213	chr11.2268212..2268213					not mapping
chr11	2269042	2269043	chr11.2269042..2269043					not mapping
chr11	2269415	2269416	chr11.2269415..2269416					not mapping
chr11	2269723	2269724	chr11.2269723..2269724					not mapping
chr11	2269811	2269812	chr11.2269811..2269812					not mapping
chr11	2271353	2271354	chr11.2271353..2271354					not mapping
chr11	2271374	2271375	chr11.2271374..2271375					not mapping
chr11	2271381	2271382	chr11.2271381..2271382					not mapping
chr11	2272567	2272568	chr11.2272567..2272568			IslSpec_Enh_chr11:2272166-2272882
chr11	2272697	2272698	chr11.2272697..2272698			IslSpec_Enh_chr11:2272166-2272882
chr11	2272769	2272770	chr11.2272769..2272770			IslSpec_Enh_chr11:2272166-2272882
chr11	2276164	2276165	chr11.2276164..2276165					not mapping
chr11	2277743	2277744	chr11.2277743..2277744			IslSpec_Enh_chr11:2276923-2278986
chr11	2277768	2277769	chr11.2277768..2277769			IslSpec_Enh_chr11:2276923-2278986
chr11	2277799	2277800	chr11.2277799..2277800			IslSpec_Enh_chr11:2276923-2278986
chr11	2277825	2277826	chr11.2277825..2277826			IslSpec_Enh_chr11:2276923-2278986
chr11	2277995	2277996	chr11.2277995..2277996			IslSpec_Enh_chr11:2276923-2278986
chr11	2278018	2278019	chr11.2278018..2278019			IslSpec_Enh_chr11:2276923-2278986
chr11	2278024	2278025	chr11.2278024..2278025			IslSpec_Enh_chr11:2276923-2278986
chr11	2278032	2278033	chr11.2278032..2278033			IslSpec_Enh_chr11:2276923-2278986
chr11	2278201	2278202	chr11.2278201..2278202			IslSpec_Enh_chr11:2276923-2278986
chr11	2278222	2278223	chr11.2278222..2278223			IslSpec_Enh_chr11:2276923-2278986
chr11	2278224	2278225	chr11.2278224..2278225			IslSpec_Enh_chr11:2276923-2278986
chr11	2278338	2278339	chr11.2278338..2278339			IslSpec_Enh_chr11:2276923-2278986
chr11	2278385	2278386	chr11.2278385..2278386			IslSpec_Enh_chr11:2276923-2278986
chr11	2278389	2278390	chr11.2278389..2278390			IslSpec_Enh_chr11:2276923-2278986
chr11	2278393	2278394	chr11.2278393..2278394			IslSpec_Enh_chr11:2276923-2278986
chr11	2278408	2278409	chr11.2278408..2278409			IslSpec_Enh_chr11:2276923-2278986
chr11	2278429	2278430	chr11.2278429..2278430			IslSpec_Enh_chr11:2276923-2278986
chr11	2278912	2278913	chr11.2278912..2278913			IslSpec_Enh_chr11:2276923-2278986
chr11	2279670	2279671	chr11.2279670..2279671					not mapping
chr11	2279810	2279811	chr11.2279810..2279811					not mapping
chr11	2280112	2280113	chr11.2280112..2280113					not mapping
chr11	2280298	2280299	chr11.2280298..2280299					not mapping
chr11	2280324	2280325	chr11.2280324..2280325					not mapping
chr11	2280518	2280519	chr11.2280518..2280519					not mapping
chr11	2280545	2280546	chr11.2280545..2280546					not mapping
chr11	2280551	2280552	chr11.2280551..2280552					not mapping
chr11	2280748	2280749	chr11.2280748..2280749					not mapping
chr11	2280880	2280881	chr11.2280880..2280881					not mapping
chr11	2280919	2280920	chr11.2280919..2280920					not mapping
chr11	2281113	2281114	chr11.2281113..2281114					not mapping
chr11	2281227	2281228	chr11.2281227..2281228					not mapping
chr11	2281250	2281251	chr11.2281250..2281251					not mapping
chr11	2281280	2281281	chr11.2281280..2281281					not mapping
chr11	2281395	2281396	chr11.2281395..2281396					not mapping
chr11	2281470	2281471	chr11.2281470..2281471					not mapping
chr11	2281547	2281548	chr11.2281547..2281548					not mapping
chr11	2281581	2281582	chr11.2281581..2281582					not mapping
chr11	2282094	2282095	chr11.2282094..2282095					not mapping
chr11	2282102	2282103	chr11.2282102..2282103					not mapping
chr11	2282130	2282131	chr11.2282130..2282131					not mapping
chr11	2282471	2282472	chr11.2282471..2282472					not mapping
chr11	2282737	2282738	chr11.2282737..2282738					not mapping
chr11	2283871	2283872	chr11.2283871..2283872					not mapping
chr11	2283916	2283917	chr11.2283916..2283917					not mapping
chr11	2283926	2283927	chr11.2283926..2283927					not mapping
chr11	2283950	2283951	chr11.2283950..2283951					not mapping
chr11	2284295	2284296	chr11.2284295..2284296					not mapping
chr11	2284374	2284375	chr11.2284374..2284375					not mapping
chr11	2284674	2284675	chr11.2284674..2284675					not mapping
chr11	2285727	2285728	chr11.2285727..2285728					not mapping
chr11	2285873	2285874	chr11.2285873..2285874					not mapping
chr11	2288844	2288845	chr11.2288844..2288845					not mapping
chr11	2288867	2288868	chr11.2288867..2288868					not mapping
chr11	2288919	2288920	chr11.2288919..2288920					not mapping
chr11	2288932	2288933	chr11.2288932..2288933					not mapping
chr11	2288991	2288992	chr11.2288991..2288992					not mapping
chr11	2289041	2289042	chr11.2289041..2289042					not mapping
chr11	2289091	2289092	chr11.2289091..2289092					not mapping
chr11	2289117	2289118	chr11.2289117..2289118					not mapping
chr11	2289220	2289221	chr11.2289220..2289221					not mapping
chr11	2289240	2289241	chr11.2289240..2289241					not mapping
chr11	2289353	2289354	chr11.2289353..2289354					not mapping
chr11	2289371	2289372	chr11.2289371..2289372					not mapping
chr11	2289596	2289597	chr11.2289596..2289597					not mapping
chr11	2289645	2289646	chr11.2289645..2289646					not mapping
chr11	2289680	2289681	chr11.2289680..2289681					not mapping
chr11	2289692	2289693	chr11.2289692..2289693					not mapping
chr11	2289758	2289759	chr11.2289758..2289759		ASCL2
chr11	2289884	2289885	chr11.2289884..2289885		ASCL2
chr11	2292787	2292788	chr11.2292787..2292788	ASCL2(1), ASCL2(2)
chr11	2292870	2292871	chr11.2292870..2292871	ASCL2(1), ASCL2(2)
chr11	2292902	2292903	chr11.2292902..2292903	ASCL2(1), ASCL2(2)
chr11	2292931	2292932	chr11.2292931..2292932	ASCL2(1), ASCL2(2)
chr11	2293048	2293049	chr11.2293048..2293049	ASCL2(1), ASCL2(2)
chr11	2293051	2293052	chr11.2293051..2293052	ASCL2(1), ASCL2(2)
chr11	2293164	2293165	chr11.2293164..2293165	ASCL2(2)
chr11	2294457	2294458	chr11.2294457..2294458					not mapping
chr11	2295306	2295307	chr11.2295306..2295307					not mapping
chr11	2296007	2296008	chr11.2296007..2296008					not mapping
chr11	2296473	2296474	chr11.2296473..2296474					not mapping
chr11	2296792	2296793	chr11.2296792..2296793					not mapping
chr11	2296796	2296797	chr11.2296796..2296797					not mapping
chr11	2297126	2297127	chr11.2297126..2297127					not mapping
chr11	2297306	2297307	chr11.2297306..2297307					not mapping
chr11	2297469	2297470	chr11.2297469..2297470					not mapping
chr11	2297673	2297674	chr11.2297673..2297674					not mapping
chr11	2298381	2298382	chr11.2298381..2298382					not mapping
chr11	2298593	2298594	chr11.2298593..2298594					not mapping
chr11	2298734	2298735	chr11.2298734..2298735					not mapping
chr11	2298847	2298848	chr11.2298847..2298848					not mapping
chr11	2299090	2299091	chr11.2299090..2299091					not mapping
chr11	2299203	2299204	chr11.2299203..2299204					not mapping
chr11	2302234	2302235	chr11.2302234..2302235					not mapping
chr11	2306135	2306136	chr11.2306135..2306136					not mapping
chr11	2306390	2306391	chr11.2306390..2306391					not mapping
chr11	2307000	2307001	chr11.2307000..2307001					not mapping
chr11	2307164	2307165	chr11.2307164..2307165					not mapping
chr11	2307223	2307224	chr11.2307223..2307224					not mapping
chr11	2307786	2307787	chr11.2307786..2307787					not mapping
chr11	2307792	2307793	chr11.2307792..2307793					not mapping
chr11	2308022	2308023	chr11.2308022..2308023				GenH_Enh_chr11:2307821-2308632
chr11	2308097	2308098	chr11.2308097..2308098				GenH_Enh_chr11:2307821-2308632
chr11	2308141	2308142	chr11.2308141..2308142				GenH_Enh_chr11:2307821-2308632
chr11	2308316	2308317	chr11.2308316..2308317				GenH_Enh_chr11:2307821-2308632
chr11	2308354	2308355	chr11.2308354..2308355				GenH_Enh_chr11:2307821-2308632
chr11	2308362	2308363	chr11.2308362..2308363				GenH_Enh_chr11:2307821-2308632
chr11	2308406	2308407	chr11.2308406..2308407				GenH_Enh_chr11:2307821-2308632
chr11	2308443	2308444	chr11.2308443..2308444				GenH_Enh_chr11:2307821-2308632
chr11	2308464	2308465	chr11.2308464..2308465				GenH_Enh_chr11:2307821-2308632
chr11	2308487	2308488	chr11.2308487..2308488				GenH_Enh_chr11:2307821-2308632
chr11	2308511	2308512	chr11.2308511..2308512				GenH_Enh_chr11:2307821-2308632
chr11	2308579	2308580	chr11.2308579..2308580				GenH_Enh_chr11:2307821-2308632
chr11	2308614	2308615	chr11.2308614..2308615				GenH_Enh_chr11:2307821-2308632
chr11	2308626	2308627	chr11.2308626..2308627				GenH_Enh_chr11:2307821-2308632
chr11	2308651	2308652	chr11.2308651..2308652					not mapping
chr11	2308655	2308656	chr11.2308655..2308656					not mapping
chr11	2308717	2308718	chr11.2308717..2308718					not mapping
chr11	2308811	2308812	chr11.2308811..2308812					not mapping
chr11	2309125	2309126	chr11.2309125..2309126					not mapping
chr11	2309362	2309363	chr11.2309362..2309363					not mapping
chr11	2309423	2309424	chr11.2309423..2309424					not mapping
chr11	2309532	2309533	chr11.2309532..2309533					not mapping
chr11	2309606	2309607	chr11.2309606..2309607					not mapping
chr11	2309813	2309814	chr11.2309813..2309814					not mapping
chr11	2309836	2309837	chr11.2309836..2309837					not mapping
chr11	2310011	2310012	chr11.2310011..2310012					not mapping
chr11	2310132	2310133	chr11.2310132..2310133					not mapping
chr11	2310682	2310683	chr11.2310682..2310683					not mapping
chr11	2310708	2310709	chr11.2310708..2310709					not mapping
chr11	2310862	2310863	chr11.2310862..2310863					not mapping
chr11	2311023	2311024	chr11.2311023..2311024					not mapping
chr11	2311123	2311124	chr11.2311123..2311124					not mapping
chr11	2311216	2311217	chr11.2311216..2311217					not mapping
chr11	2311303	2311304	chr11.2311303..2311304					not mapping
chr11	2311346	2311347	chr11.2311346..2311347					not mapping
chr11	2311586	2311587	chr11.2311586..2311587					not mapping
chr11	2311684	2311685	chr11.2311684..2311685					not mapping
chr11	2311712	2311713	chr11.2311712..2311713					not mapping
chr11	2311772	2311773	chr11.2311772..2311773					not mapping
chr11	2311821	2311822	chr11.2311821..2311822					not mapping
chr11	2311937	2311938	chr11.2311937..2311938					not mapping
chr11	2312029	2312030	chr11.2312029..2312030					not mapping
chr11	2312063	2312064	chr11.2312063..2312064					not mapping
chr11	2312297	2312298	chr11.2312297..2312298					not mapping
chr11	2312306	2312307	chr11.2312306..2312307					not mapping
chr11	2312740	2312741	chr11.2312740..2312741					not mapping
chr11	2312787	2312788	chr11.2312787..2312788					not mapping
chr11	2312796	2312797	chr11.2312796..2312797					not mapping
chr11	2312838	2312839	chr11.2312838..2312839					not mapping
chr11	2312847	2312848	chr11.2312847..2312848					not mapping
chr11	2312940	2312941	chr11.2312940..2312941					not mapping
chr11	2312949	2312950	chr11.2312949..2312950					not mapping
chr11	2312994	2312995	chr11.2312994..2312995					not mapping
chr11	2313028	2313029	chr11.2313028..2313029					not mapping
chr11	2313048	2313049	chr11.2313048..2313049					not mapping
chr11	2313057	2313058	chr11.2313057..2313058					not mapping
chr11	2313158	2313159	chr11.2313158..2313159					not mapping
chr11	2313364	2313365	chr11.2313364..2313365					not mapping
chr11	2313646	2313647	chr11.2313646..2313647					not mapping
chr11	2313702	2313703	chr11.2313702..2313703					not mapping
chr11	2313711	2313712	chr11.2313711..2313712					not mapping
chr11	2313979	2313980	chr11.2313979..2313980					not mapping
chr11	2315326	2315327	chr11.2315326..2315327					not mapping
chr11	2316539	2316540	chr11.2316539..2316540					not mapping
chr11	2316854	2316855	chr11.2316854..2316855					not mapping
chr11	2316924	2316925	chr11.2316924..2316925					not mapping
chr11	2317326	2317327	chr11.2317326..2317327					not mapping
chr11	2317547	2317548	chr11.2317547..2317548		C11orf21
chr11	2317597	2317598	chr11.2317597..2317598		C11orf21
chr11	2318016	2318017	chr11.2318016..2318017		C11orf21
chr11	2318854	2318855	chr11.2318854..2318855		C11orf21
chr11	2319340	2319341	chr11.2319340..2319341		C11orf21
chr11	2320558	2320559	chr11.2320558..2320559		C11orf21		GenH_Enh_chr11:2320088-2321430
chr11	2321685	2321686	chr11.2321685..2321686		C11orf21
chr11	2323059	2323060	chr11.2323059..2323060	C11orf21, TSPAN32(1), TSPAN32(2), TSPAN32(3)	C11orf21
chr11	2323083	2323084	chr11.2323083..2323084	C11orf21, TSPAN32(1), TSPAN32(2), TSPAN32(3)	C11orf21
chr11	2323896	2323897	chr11.2323896..2323897	C11orf21, TSPAN32(2), TSPAN32(3)	TSPAN32
chr11	2323969	2323970	chr11.2323969..2323970	C11orf21, TSPAN32(2), TSPAN32(3)	TSPAN32
chr11	2324014	2324015	chr11.2324014..2324015	C11orf21, TSPAN32(2), TSPAN32(3)	TSPAN32
chr11	2324263	2324264	chr11.2324263..2324264	C11orf21, TSPAN32(2), TSPAN32(3)	TSPAN32
chr11	2324467	2324468	chr11.2324467..2324468	C11orf21, TSPAN32(3)	TSPAN32
chr11	2325745	2325746	chr11.2325745..2325746		TSPAN32
chr11	2325858	2325859	chr11.2325858..2325859		TSPAN32
chr11	2325935	2325936	chr11.2325935..2325936		TSPAN32
chr11	2326055	2326056	chr11.2326055..2326056		TSPAN32
chr11	2327201	2327202	chr11.2327201..2327202		TSPAN32
chr11	2327511	2327512	chr11.2327511..2327512		TSPAN32
chr11	2327816	2327817	chr11.2327816..2327817		TSPAN32
chr11	2328370	2328371	chr11.2328370..2328371		TSPAN32
chr11	2328412	2328413	chr11.2328412..2328413		TSPAN32
chr11	2328536	2328537	chr11.2328536..2328537		TSPAN32
chr11	2328627	2328628	chr11.2328627..2328628		TSPAN32
chr11	2328655	2328656	chr11.2328655..2328656		TSPAN32
chr11	2328713	2328714	chr11.2328713..2328714		TSPAN32
chr11	2328891	2328892	chr11.2328891..2328892		TSPAN32
chr11	2329260	2329261	chr11.2329260..2329261		TSPAN32
chr11	2329420	2329421	chr11.2329420..2329421		TSPAN32
chr11	2330508	2330509	chr11.2330508..2330509		TSPAN32
chr11	2330510	2330511	chr11.2330510..2330511		TSPAN32
chr11	2330543	2330544	chr11.2330543..2330544		TSPAN32
chr11	2330697	2330698	chr11.2330697..2330698		TSPAN32
chr11	2330869	2330870	chr11.2330869..2330870		TSPAN32
chr11	2331317	2331318	chr11.2331317..2331318		TSPAN32
chr11	2332094	2332095	chr11.2332094..2332095		TSPAN32
chr11	2333689	2333690	chr11.2333689..2333690		TSPAN32		GenH_Enh_chr11:2332995-2334353
chr11	2335661	2335662	chr11.2335661..2335662	TSPAN32(4)	TSPAN32		GenH_Enh_chr11:2334969-2337336
chr11	2336053	2336054	chr11.2336053..2336054	TSPAN32(4)	TSPAN32		GenH_Enh_chr11:2334969-2337336
chr11	2337506	2337507	chr11.2337506..2337507		TSPAN32
chr11	2341763	2341764	chr11.2341763..2341764					not mapping
chr11	2342886	2342887	chr11.2342886..2342887					not mapping
chr11	2348282	2348283	chr11.2348282..2348283					not mapping
chr11	2349046	2349047	chr11.2349046..2349047					not mapping
chr11	2349348	2349349	chr11.2349348..2349349					not mapping
chr11	2349524	2349525	chr11.2349524..2349525					not mapping
chr11	2350466	2350467	chr11.2350466..2350467		CD81-AS1
chr11	2350667	2350668	chr11.2350667..2350668		CD81-AS1
chr11	2351046	2351047	chr11.2351046..2351047		CD81-AS1
chr11	2355176	2355177	chr11.2355176..2355177		CD81-AS1
chr11	2356479	2356480	chr11.2356479..2356480		CD81-AS1
chr11	2356907	2356908	chr11.2356907..2356908		CD81-AS1
chr11	2356930	2356931	chr11.2356930..2356931		CD81-AS1
chr11	2356936	2356937	chr11.2356936..2356937		CD81-AS1
chr11	2356953	2356954	chr11.2356953..2356954		CD81-AS1
chr11	2357324	2357325	chr11.2357324..2357325		CD81-AS1
chr11	2357387	2357388	chr11.2357387..2357388		CD81-AS1
chr11	2357531	2357532	chr11.2357531..2357532		CD81-AS1
chr11	2357550	2357551	chr11.2357550..2357551		CD81-AS1
chr11	2357689	2357690	chr11.2357689..2357690		CD81-AS1
chr11	2357697	2357698	chr11.2357697..2357698		CD81-AS1
chr11	2357731	2357732	chr11.2357731..2357732		CD81-AS1
chr11	2357856	2357857	chr11.2357856..2357857		CD81-AS1
chr11	2358605	2358606	chr11.2358605..2358606		CD81-AS1
chr11	2358793	2358794	chr11.2358793..2358794		CD81-AS1
chr11	2359874	2359875	chr11.2359874..2359875		CD81-AS1
chr11	2360012	2360013	chr11.2360012..2360013		CD81-AS1
chr11	2360533	2360534	chr11.2360533..2360534		CD81-AS1
chr11	2361738	2361739	chr11.2361738..2361739		CD81-AS1
chr11	2362126	2362127	chr11.2362126..2362127		CD81-AS1
chr11	2362163	2362164	chr11.2362163..2362164		CD81-AS1
chr11	2362740	2362741	chr11.2362740..2362741		CD81-AS1
chr11	2362844	2362845	chr11.2362844..2362845		CD81-AS1
chr11	2362858	2362859	chr11.2362858..2362859		CD81-AS1
chr11	2363545	2363546	chr11.2363545..2363546		CD81-AS1
chr11	2363621	2363622	chr11.2363621..2363622		CD81-AS1
chr11	2366530	2366531	chr11.2366530..2366531		CD81-AS1
chr11	2367911	2367912	chr11.2367911..2367912		CD81-AS1
chr11	2371663	2371664	chr11.2371663..2371664		CD81-AS1
chr11	2372336	2372337	chr11.2372336..2372337		CD81-AS1
chr11	2373802	2373803	chr11.2373802..2373803		CD81-AS1
chr11	2374303	2374304	chr11.2374303..2374304		CD81-AS1
chr11	2375259	2375260	chr11.2375259..2375260		CD81-AS1
chr11	2376091	2376092	chr11.2376091..2376092		CD81-AS1
chr11	2376275	2376276	chr11.2376275..2376276		CD81-AS1
chr11	2376490	2376491	chr11.2376490..2376491		CD81-AS1
chr11	2376960	2376961	chr11.2376960..2376961		CD81-AS1
chr11	2377012	2377013	chr11.2377012..2377013		CD81-AS1
chr11	2377139	2377140	chr11.2377139..2377140		CD81-AS1
chr11	2377416	2377417	chr11.2377416..2377417		CD81-AS1
chr11	2379124	2379125	chr11.2379124..2379125		CD81-AS1
chr11	2379430	2379431	chr11.2379430..2379431		CD81-AS1
chr11	2379664	2379665	chr11.2379664..2379665		CD81-AS1
chr11	2380181	2380182	chr11.2380181..2380182		CD81-AS1
chr11	2382464	2382465	chr11.2382464..2382465		CD81-AS1
chr11	2383928	2383929	chr11.2383928..2383929		CD81-AS1
chr11	2384007	2384008	chr11.2384007..2384008		CD81-AS1
chr11	2387058	2387059	chr11.2387058..2387059		CD81-AS1
chr11	2387495	2387496	chr11.2387495..2387496		CD81-AS1
chr11	2387513	2387514	chr11.2387513..2387514		CD81-AS1
chr11	2387554	2387555	chr11.2387554..2387555		CD81-AS1
chr11	2387607	2387608	chr11.2387607..2387608		CD81-AS1
chr11	2387668	2387669	chr11.2387668..2387669		CD81-AS1
chr11	2387671	2387672	chr11.2387671..2387672		CD81-AS1
chr11	2387715	2387716	chr11.2387715..2387716		CD81-AS1
chr11	2387786	2387787	chr11.2387786..2387787		CD81-AS1
chr11	2387821	2387822	chr11.2387821..2387822		CD81-AS1
chr11	2389001	2389002	chr11.2389001..2389002		CD81-AS1
chr11	2391255	2391256	chr11.2391255..2391256		CD81-AS1
chr11	2397028	2397029	chr11.2397028..2397029	CD81(1)	CD81-AS1
chr11	2397153	2397154	chr11.2397153..2397154	CD81(1), CD81(2)	CD81-AS1	IslSpec_Enh_chr11:2397063-2397520
chr11	2397201	2397202	chr11.2397201..2397202	CD81(1), CD81(2)	CD81-AS1	IslSpec_Enh_chr11:2397063-2397520
chr11	2397255	2397256	chr11.2397255..2397256	CD81(1), CD81(2)	CD81-AS1	IslSpec_Enh_chr11:2397063-2397520
chr11	2397303	2397304	chr11.2397303..2397304	CD81(1), CD81(2)	CD81-AS1	IslSpec_Enh_chr11:2397063-2397520
chr11	2397323	2397324	chr11.2397323..2397324	CD81(1), CD81(2)	CD81-AS1	IslSpec_Enh_chr11:2397063-2397520
chr11	2397350	2397351	chr11.2397350..2397351	CD81(1), CD81(2)	CD81-AS1	IslSpec_Enh_chr11:2397063-2397520
chr11	2397387	2397388	chr11.2397387..2397388	CD81(1), CD81(2)	CD81-AS1	IslSpec_Enh_chr11:2397063-2397520
chr11	2404871	2404872	chr11.2404871..2404872		CD81
chr11	2404891	2404892	chr11.2404891..2404892		CD81
chr11	2404977	2404978	chr11.2404977..2404978		CD81
chr11	2405005	2405006	chr11.2405005..2405006		CD81
chr11	2405011	2405012	chr11.2405011..2405012		CD81
chr11	2405195	2405196	chr11.2405195..2405196		CD81
chr11	2405243	2405244	chr11.2405243..2405244		CD81
chr11	2405287	2405288	chr11.2405287..2405288		CD81
chr11	2405852	2405853	chr11.2405852..2405853		CD81
chr11	2405858	2405859	chr11.2405858..2405859		CD81
chr11	2406017	2406018	chr11.2406017..2406018		CD81
chr11	2406118	2406119	chr11.2406118..2406119		CD81
chr11	2406173	2406174	chr11.2406173..2406174		CD81
chr11	2406734	2406735	chr11.2406734..2406735		CD81
chr11	2406737	2406738	chr11.2406737..2406738		CD81
chr11	2406749	2406750	chr11.2406749..2406750		CD81
chr11	2407083	2407084	chr11.2407083..2407084		CD81
chr11	2407151	2407152	chr11.2407151..2407152		CD81
chr11	2407258	2407259	chr11.2407258..2407259		CD81
chr11	2407267	2407268	chr11.2407267..2407268		CD81
chr11	2407341	2407342	chr11.2407341..2407342		CD81
chr11	2408701	2408702	chr11.2408701..2408702		CD81
chr11	2408964	2408965	chr11.2408964..2408965		CD81
chr11	2408971	2408972	chr11.2408971..2408972		CD81
chr11	2409017	2409018	chr11.2409017..2409018		CD81
chr11	2410540	2410541	chr11.2410540..2410541		CD81
chr11	2410784	2410785	chr11.2410784..2410785		CD81
chr11	2410793	2410794	chr11.2410793..2410794		CD81
chr11	2416246	2416247	chr11.2416246..2416247		CD81
chr11	2420705	2420706	chr11.2420705..2420706	TSSC4(1)
chr11	2420724	2420725	chr11.2420724..2420725	TSSC4(1)
chr11	2423623	2423624	chr11.2423623..2423624		TSSC4
chr11	2427709	2427710	chr11.2427709..2427710		TRPM5
chr11	2427824	2427825	chr11.2427824..2427825		TRPM5
chr11	2427988	2427989	chr11.2427988..2427989		TRPM5
chr11	2435242	2435243	chr11.2435242..2435243		TRPM5
chr11	2435271	2435272	chr11.2435271..2435272		TRPM5
chr11	2435296	2435297	chr11.2435296..2435297		TRPM5
chr11	2435299	2435300	chr11.2435299..2435300		TRPM5
chr11	2435323	2435324	chr11.2435323..2435324		TRPM5
chr11	2435332	2435333	chr11.2435332..2435333		TRPM5
chr11	2435885	2435886	chr11.2435885..2435886		TRPM5
chr11	2436614	2436615	chr11.2436614..2436615		TRPM5
chr11	2437147	2437148	chr11.2437147..2437148		TRPM5
chr11	2438007	2438008	chr11.2438007..2438008		TRPM5	IslSpec_Enh_chr11:2437646-2438432
chr11	2438024	2438025	chr11.2438024..2438025		TRPM5	IslSpec_Enh_chr11:2437646-2438432
chr11	2438026	2438027	chr11.2438026..2438027		TRPM5	IslSpec_Enh_chr11:2437646-2438432
chr11	2438030	2438031	chr11.2438030..2438031		TRPM5	IslSpec_Enh_chr11:2437646-2438432
chr11	2438078	2438079	chr11.2438078..2438079		TRPM5	IslSpec_Enh_chr11:2437646-2438432
chr11	2438130	2438131	chr11.2438130..2438131		TRPM5	IslSpec_Enh_chr11:2437646-2438432
chr11	2438165	2438166	chr11.2438165..2438166		TRPM5	IslSpec_Enh_chr11:2437646-2438432
chr11	2438184	2438185	chr11.2438184..2438185		TRPM5	IslSpec_Enh_chr11:2437646-2438432
chr11	2438364	2438365	chr11.2438364..2438365		TRPM5	IslSpec_Enh_chr11:2437646-2438432
chr11	2438376	2438377	chr11.2438376..2438377		TRPM5	IslSpec_Enh_chr11:2437646-2438432
chr11	2438854	2438855	chr11.2438854..2438855		TRPM5
chr11	2438926	2438927	chr11.2438926..2438927		TRPM5
chr11	2438948	2438949	chr11.2438948..2438949		TRPM5
chr11	2439355	2439356	chr11.2439355..2439356		TRPM5
chr11	2442579	2442580	chr11.2442579..2442580		TRPM5	IslSpec_Enh_chr11:2440666-2442756
chr11	2443943	2443944	chr11.2443943..2443944	TRPM5	TRPM5
chr11	2443968	2443969	chr11.2443968..2443969	TRPM5	TRPM5
chr11	2445925	2445926	chr11.2445925..2445926					not mapping
chr11	2446633	2446634	chr11.2446633..2446634					not mapping
chr11	2446673	2446674	chr11.2446673..2446674					not mapping
chr11	2446735	2446736	chr11.2446735..2446736					not mapping
chr11	2447263	2447264	chr11.2447263..2447264					not mapping
chr11	2447288	2447289	chr11.2447288..2447289					not mapping
chr11	2447779	2447780	chr11.2447779..2447780					not mapping
chr11	2448820	2448821	chr11.2448820..2448821					not mapping
chr11	2448958	2448959	chr11.2448958..2448959					not mapping
chr11	2448964	2448965	chr11.2448964..2448965					not mapping
chr11	2449274	2449275	chr11.2449274..2449275					not mapping
chr11	2453225	2453226	chr11.2453225..2453226					not mapping
chr11	2453775	2453776	chr11.2453775..2453776					not mapping
chr11	2453794	2453795	chr11.2453794..2453795					not mapping
chr11	2454099	2454100	chr11.2454099..2454100					not mapping
chr11	2454898	2454899	chr11.2454898..2454899					not mapping
chr11	2457513	2457514	chr11.2457513..2457514					not mapping
chr11	2457577	2457578	chr11.2457577..2457578					not mapping
chr11	2460783	2460784	chr11.2460783..2460784					not mapping
chr11	2461623	2461624	chr11.2461623..2461624					not mapping
chr11	2461818	2461819	chr11.2461818..2461819					not mapping
chr11	2467571	2467572	chr11.2467571..2467572					not mapping
chr11	2467708	2467709	chr11.2467708..2467709					not mapping
chr11	2467791	2467792	chr11.2467791..2467792					not mapping
chr11	2467861	2467862	chr11.2467861..2467862					not mapping
chr11	2468065	2468066	chr11.2468065..2468066					not mapping
chr11	2468087	2468088	chr11.2468087..2468088					not mapping
chr11	2468281	2468282	chr11.2468281..2468282					not mapping
chr11	2468351	2468352	chr11.2468351..2468352					not mapping
chr11	2468446	2468447	chr11.2468446..2468447					not mapping
chr11	2468629	2468630	chr11.2468629..2468630					not mapping
chr11	2468991	2468992	chr11.2468991..2468992					not mapping
chr11	2469062	2469063	chr11.2469062..2469063					not mapping
chr11	2469100	2469101	chr11.2469100..2469101					not mapping
chr11	2469138	2469139	chr11.2469138..2469139					not mapping
chr11	2469287	2469288	chr11.2469287..2469288					not mapping
chr11	2470057	2470058	chr11.2470057..2470058					not mapping
chr11	2470565	2470566	chr11.2470565..2470566					not mapping
chr11	2470591	2470592	chr11.2470591..2470592					not mapping
chr11	2470750	2470751	chr11.2470750..2470751					not mapping
chr11	2470799	2470800	chr11.2470799..2470800					not mapping
chr11	2470875	2470876	chr11.2470875..2470876					not mapping
chr11	2471064	2471065	chr11.2471064..2471065					not mapping
chr11	2471336	2471337	chr11.2471336..2471337					not mapping
chr11	2471414	2471415	chr11.2471414..2471415					not mapping
chr11	2471961	2471962	chr11.2471961..2471962					not mapping
chr11	2472055	2472056	chr11.2472055..2472056					not mapping
chr11	2473345	2473346	chr11.2473345..2473346					not mapping
chr11	2473643	2473644	chr11.2473643..2473644					not mapping
chr11	2473652	2473653	chr11.2473652..2473653					not mapping
chr11	2473814	2473815	chr11.2473814..2473815					not mapping
chr11	2473862	2473863	chr11.2473862..2473863					not mapping
chr11	2473867	2473868	chr11.2473867..2473868					not mapping
chr11	2475901	2475902	chr11.2475901..2475902					not mapping
chr11	2479140	2479141	chr11.2479140..2479141					not mapping
chr11	2479629	2479630	chr11.2479629..2479630					not mapping
chr11	2480793	2480794	chr11.2480793..2480794					not mapping
chr11	2480825	2480826	chr11.2480825..2480826					not mapping
chr11	2481010	2481011	chr11.2481010..2481011					not mapping
chr11	2482564	2482565	chr11.2482564..2482565	KCNQ1(2)
chr11	2482645	2482646	chr11.2482645..2482646	KCNQ1(2)
chr11	2482807	2482808	chr11.2482807..2482808	KCNQ1(2)	KCNQ1
chr11	2482865	2482866	chr11.2482865..2482866	KCNQ1(2)	KCNQ1
chr11	2483693	2483694	chr11.2483693..2483694		KCNQ1
chr11	2483803	2483804	chr11.2483803..2483804		KCNQ1
chr11	2484362	2484363	chr11.2484362..2484363		KCNQ1
chr11	2484938	2484939	chr11.2484938..2484939		KCNQ1
chr11	2484967	2484968	chr11.2484967..2484968		KCNQ1
chr11	2485058	2485059	chr11.2485058..2485059		KCNQ1
chr11	2485095	2485096	chr11.2485095..2485096		KCNQ1
chr11	2485099	2485100	chr11.2485099..2485100		KCNQ1
chr11	2485189	2485190	chr11.2485189..2485190		KCNQ1
chr11	2485300	2485301	chr11.2485300..2485301		KCNQ1
chr11	2485334	2485335	chr11.2485334..2485335		KCNQ1
chr11	2485440	2485441	chr11.2485440..2485441		KCNQ1
chr11	2485460	2485461	chr11.2485460..2485461		KCNQ1
chr11	2485482	2485483	chr11.2485482..2485483		KCNQ1
chr11	2486130	2486131	chr11.2486130..2486131		KCNQ1
chr11	2486901	2486902	chr11.2486901..2486902		KCNQ1
chr11	2487166	2487167	chr11.2487166..2487167		KCNQ1
chr11	2487336	2487337	chr11.2487336..2487337		KCNQ1
chr11	2487832	2487833	chr11.2487832..2487833		KCNQ1
chr11	2488322	2488323	chr11.2488322..2488323		KCNQ1		GenH_Enh_chr11:2488031-2489230
chr11	2488799	2488800	chr11.2488799..2488800		KCNQ1		GenH_Enh_chr11:2488031-2489230
chr11	2488847	2488848	chr11.2488847..2488848		KCNQ1		GenH_Enh_chr11:2488031-2489230
chr11	2488925	2488926	chr11.2488925..2488926		KCNQ1		GenH_Enh_chr11:2488031-2489230
chr11	2489393	2489394	chr11.2489393..2489394		KCNQ1
chr11	2490796	2490797	chr11.2490796..2490797		KCNQ1
chr11	2492062	2492063	chr11.2492062..2492063		KCNQ1
chr11	2494583	2494584	chr11.2494583..2494584		KCNQ1
chr11	2494624	2494625	chr11.2494624..2494625		KCNQ1
chr11	2496469	2496470	chr11.2496469..2496470		KCNQ1
chr11	2496535	2496536	chr11.2496535..2496536		KCNQ1
chr11	2496593	2496594	chr11.2496593..2496594		KCNQ1
chr11	2499109	2499110	chr11.2499109..2499110		KCNQ1
chr11	2499468	2499469	chr11.2499468..2499469		KCNQ1
chr11	2502003	2502004	chr11.2502003..2502004		KCNQ1		GenH_Enh_chr11:2501474-2503030
chr11	2502072	2502073	chr11.2502072..2502073		KCNQ1		GenH_Enh_chr11:2501474-2503030
chr11	2502163	2502164	chr11.2502163..2502164		KCNQ1		GenH_Enh_chr11:2501474-2503030
chr11	2502269	2502270	chr11.2502269..2502270		KCNQ1		GenH_Enh_chr11:2501474-2503030
chr11	2502577	2502578	chr11.2502577..2502578		KCNQ1		GenH_Enh_chr11:2501474-2503030
chr11	2503816	2503817	chr11.2503816..2503817		KCNQ1		GenH_Enh_chr11:2503550-2503862
chr11	2504107	2504108	chr11.2504107..2504108		KCNQ1
chr11	2504168	2504169	chr11.2504168..2504169		KCNQ1
chr11	2504439	2504440	chr11.2504439..2504440		KCNQ1
chr11	2507728	2507729	chr11.2507728..2507729		KCNQ1
chr11	2520111	2520112	chr11.2520111..2520112		KCNQ1
chr11	2520126	2520127	chr11.2520126..2520127		KCNQ1
chr11	2526617	2526618	chr11.2526617..2526618		KCNQ1
chr11	2526648	2526649	chr11.2526648..2526649		KCNQ1
chr11	2527603	2527604	chr11.2527603..2527604		KCNQ1
chr11	2527797	2527798	chr11.2527797..2527798		KCNQ1
chr11	2528434	2528435	chr11.2528434..2528435		KCNQ1
chr11	2529307	2529308	chr11.2529307..2529308		KCNQ1
chr11	2529965	2529966	chr11.2529965..2529966		KCNQ1
chr11	2530194	2530195	chr11.2530194..2530195		KCNQ1
chr11	2530654	2530655	chr11.2530654..2530655		KCNQ1
chr11	2530810	2530811	chr11.2530810..2530811		KCNQ1
chr11	2530835	2530836	chr11.2530835..2530836		KCNQ1
chr11	2530865	2530866	chr11.2530865..2530866		KCNQ1
chr11	2530881	2530882	chr11.2530881..2530882		KCNQ1
chr11	2530886	2530887	chr11.2530886..2530887		KCNQ1
chr11	2530891	2530892	chr11.2530891..2530892		KCNQ1
chr11	2531060	2531061	chr11.2531060..2531061		KCNQ1
chr11	2531079	2531080	chr11.2531079..2531080		KCNQ1
chr11	2532135	2532136	chr11.2532135..2532136		KCNQ1
chr11	2532180	2532181	chr11.2532180..2532181		KCNQ1
chr11	2532288	2532289	chr11.2532288..2532289		KCNQ1		GenH_Enh_chr11:2532231-2533430
chr11	2532345	2532346	chr11.2532345..2532346		KCNQ1		GenH_Enh_chr11:2532231-2533430
chr11	2532366	2532367	chr11.2532366..2532367		KCNQ1		GenH_Enh_chr11:2532231-2533430
chr11	2532466	2532467	chr11.2532466..2532467		KCNQ1		GenH_Enh_chr11:2532231-2533430
chr11	2532569	2532570	chr11.2532569..2532570		KCNQ1		GenH_Enh_chr11:2532231-2533430
chr11	2532836	2532837	chr11.2532836..2532837		KCNQ1		GenH_Enh_chr11:2532231-2533430
chr11	2532851	2532852	chr11.2532851..2532852		KCNQ1		GenH_Enh_chr11:2532231-2533430
chr11	2533000	2533001	chr11.2533000..2533001		KCNQ1		GenH_Enh_chr11:2532231-2533430
chr11	2533095	2533096	chr11.2533095..2533096		KCNQ1		GenH_Enh_chr11:2532231-2533430
chr11	2533131	2533132	chr11.2533131..2533132		KCNQ1		GenH_Enh_chr11:2532231-2533430
chr11	2533204	2533205	chr11.2533204..2533205		KCNQ1		GenH_Enh_chr11:2532231-2533430
chr11	2533219	2533220	chr11.2533219..2533220		KCNQ1		GenH_Enh_chr11:2532231-2533430
chr11	2533285	2533286	chr11.2533285..2533286		KCNQ1		GenH_Enh_chr11:2532231-2533430
chr11	2533291	2533292	chr11.2533291..2533292		KCNQ1		GenH_Enh_chr11:2532231-2533430
chr11	2533294	2533295	chr11.2533294..2533295		KCNQ1		GenH_Enh_chr11:2532231-2533430
chr11	2533372	2533373	chr11.2533372..2533373		KCNQ1		GenH_Enh_chr11:2532231-2533430
chr11	2533483	2533484	chr11.2533483..2533484		KCNQ1
chr11	2533512	2533513	chr11.2533512..2533513		KCNQ1
chr11	2533873	2533874	chr11.2533873..2533874		KCNQ1
chr11	2536886	2536887	chr11.2536886..2536887		KCNQ1
chr11	2537047	2537048	chr11.2537047..2537048		KCNQ1
chr11	2537674	2537675	chr11.2537674..2537675		KCNQ1
chr11	2538218	2538219	chr11.2538218..2538219		KCNQ1
chr11	2538656	2538657	chr11.2538656..2538657		KCNQ1
chr11	2538812	2538813	chr11.2538812..2538813		KCNQ1
chr11	2539028	2539029	chr11.2539028..2539029		KCNQ1
chr11	2539590	2539591	chr11.2539590..2539591		KCNQ1
chr11	2539618	2539619	chr11.2539618..2539619		KCNQ1
chr11	2539668	2539669	chr11.2539668..2539669		KCNQ1
chr11	2539877	2539878	chr11.2539877..2539878		KCNQ1
chr11	2539898	2539899	chr11.2539898..2539899		KCNQ1
chr11	2540136	2540137	chr11.2540136..2540137		KCNQ1
chr11	2540512	2540513	chr11.2540512..2540513		KCNQ1
chr11	2541094	2541095	chr11.2541094..2541095		KCNQ1
chr11	2541101	2541102	chr11.2541101..2541102		KCNQ1
chr11	2541272	2541273	chr11.2541272..2541273		KCNQ1
chr11	2541847	2541848	chr11.2541847..2541848		KCNQ1
chr11	2542169	2542170	chr11.2542169..2542170		KCNQ1
chr11	2542199	2542200	chr11.2542199..2542200		KCNQ1
chr11	2542688	2542689	chr11.2542688..2542689		KCNQ1
chr11	2542728	2542729	chr11.2542728..2542729		KCNQ1
chr11	2542734	2542735	chr11.2542734..2542735		KCNQ1
chr11	2542991	2542992	chr11.2542991..2542992		KCNQ1
chr11	2543017	2543018	chr11.2543017..2543018		KCNQ1
chr11	2543148	2543149	chr11.2543148..2543149		KCNQ1
chr11	2543171	2543172	chr11.2543171..2543172		KCNQ1
chr11	2543339	2543340	chr11.2543339..2543340		KCNQ1
chr11	2543746	2543747	chr11.2543746..2543747		KCNQ1
chr11	2543872	2543873	chr11.2543872..2543873		KCNQ1
chr11	2544059	2544060	chr11.2544059..2544060		KCNQ1
chr11	2544101	2544102	chr11.2544101..2544102		KCNQ1
chr11	2544783	2544784	chr11.2544783..2544784		KCNQ1
chr11	2544908	2544909	chr11.2544908..2544909		KCNQ1
chr11	2545299	2545300	chr11.2545299..2545300		KCNQ1
chr11	2545426	2545427	chr11.2545426..2545427		KCNQ1
chr11	2545510	2545511	chr11.2545510..2545511		KCNQ1
chr11	2545705	2545706	chr11.2545705..2545706		KCNQ1
chr11	2545963	2545964	chr11.2545963..2545964		KCNQ1
chr11	2546936	2546937	chr11.2546936..2546937		KCNQ1		GenH_Enh_chr11:2546826-2550524
chr11	2546964	2546965	chr11.2546964..2546965		KCNQ1		GenH_Enh_chr11:2546826-2550524
chr11	2547273	2547274	chr11.2547273..2547274		KCNQ1		GenH_Enh_chr11:2546826-2550524
chr11	2548187	2548188	chr11.2548187..2548188		KCNQ1		GenH_Enh_chr11:2546826-2550524
chr11	2548191	2548192	chr11.2548191..2548192		KCNQ1		GenH_Enh_chr11:2546826-2550524
chr11	2548282	2548283	chr11.2548282..2548283		KCNQ1		GenH_Enh_chr11:2546826-2550524
chr11	2548319	2548320	chr11.2548319..2548320		KCNQ1		GenH_Enh_chr11:2546826-2550524
chr11	2548340	2548341	chr11.2548340..2548341		KCNQ1		GenH_Enh_chr11:2546826-2550524
chr11	2548485	2548486	chr11.2548485..2548486		KCNQ1		GenH_Enh_chr11:2546826-2550524
chr11	2548512	2548513	chr11.2548512..2548513		KCNQ1		GenH_Enh_chr11:2546826-2550524
chr11	2548544	2548545	chr11.2548544..2548545		KCNQ1		GenH_Enh_chr11:2546826-2550524
chr11	2548610	2548611	chr11.2548610..2548611		KCNQ1		GenH_Enh_chr11:2546826-2550524
chr11	2548754	2548755	chr11.2548754..2548755		KCNQ1		GenH_Enh_chr11:2546826-2550524
chr11	2549140	2549141	chr11.2549140..2549141		KCNQ1		GenH_Enh_chr11:2546826-2550524
chr11	2550312	2550313	chr11.2550312..2550313		KCNQ1		GenH_Enh_chr11:2546826-2550524
chr11	2550397	2550398	chr11.2550397..2550398		KCNQ1		GenH_Enh_chr11:2546826-2550524
chr11	2550499	2550500	chr11.2550499..2550500		KCNQ1		GenH_Enh_chr11:2546826-2550524
chr11	2550537	2550538	chr11.2550537..2550538		KCNQ1
chr11	2550600	2550601	chr11.2550600..2550601		KCNQ1
chr11	2550636	2550637	chr11.2550636..2550637		KCNQ1
chr11	2550643	2550644	chr11.2550643..2550644		KCNQ1
chr11	2550645	2550646	chr11.2550645..2550646		KCNQ1
chr11	2552522	2552523	chr11.2552522..2552523		KCNQ1
chr11	2552533	2552534	chr11.2552533..2552534		KCNQ1
chr11	2554737	2554738	chr11.2554737..2554738		KCNQ1
chr11	2554862	2554863	chr11.2554862..2554863		KCNQ1
chr11	2554873	2554874	chr11.2554873..2554874		KCNQ1
chr11	2555094	2555095	chr11.2555094..2555095		KCNQ1
chr11	2555164	2555165	chr11.2555164..2555165		KCNQ1
chr11	2555406	2555407	chr11.2555406..2555407		KCNQ1
chr11	2555411	2555412	chr11.2555411..2555412		KCNQ1
chr11	2555748	2555749	chr11.2555748..2555749		KCNQ1
chr11	2556881	2556882	chr11.2556881..2556882		KCNQ1
chr11	2557441	2557442	chr11.2557441..2557442		KCNQ1
chr11	2557538	2557539	chr11.2557538..2557539		KCNQ1
chr11	2557590	2557591	chr11.2557590..2557591		KCNQ1
chr11	2558719	2558720	chr11.2558719..2558720		KCNQ1
chr11	2559984	2559985	chr11.2559984..2559985		KCNQ1
chr11	2560354	2560355	chr11.2560354..2560355		KCNQ1
chr11	2560641	2560642	chr11.2560641..2560642		KCNQ1
chr11	2560893	2560894	chr11.2560893..2560894		KCNQ1
chr11	2560907	2560908	chr11.2560907..2560908		KCNQ1
chr11	2561081	2561082	chr11.2561081..2561082		KCNQ1
chr11	2561174	2561175	chr11.2561174..2561175		KCNQ1
chr11	2561183	2561184	chr11.2561183..2561184		KCNQ1
chr11	2561210	2561211	chr11.2561210..2561211		KCNQ1
chr11	2561215	2561216	chr11.2561215..2561216		KCNQ1
chr11	2561233	2561234	chr11.2561233..2561234		KCNQ1
chr11	2561413	2561414	chr11.2561413..2561414		KCNQ1
chr11	2561689	2561690	chr11.2561689..2561690		KCNQ1
chr11	2562212	2562213	chr11.2562212..2562213		KCNQ1
chr11	2562230	2562231	chr11.2562230..2562231		KCNQ1
chr11	2562238	2562239	chr11.2562238..2562239		KCNQ1
chr11	2562282	2562283	chr11.2562282..2562283		KCNQ1
chr11	2562545	2562546	chr11.2562545..2562546		KCNQ1
chr11	2562721	2562722	chr11.2562721..2562722		KCNQ1
chr11	2563137	2563138	chr11.2563137..2563138		KCNQ1
chr11	2564322	2564323	chr11.2564322..2564323		KCNQ1
chr11	2568858	2568859	chr11.2568858..2568859		KCNQ1
chr11	2569520	2569521	chr11.2569520..2569521		KCNQ1
[truncated: 547 more rows]
