# Supplementary material for: Aberrant methylation underlies insulin gene expression in human insulinoma
Source: Nat Commun. 2020 Oct 15;11:5210. doi: 10.1038/s41467-020-18839-1 (PMC7566641; doi:10.1038/s41467-020-18839-1)
Supplement: Supplementary file 12 — Supplementary Data 9 [file 41467_2020_18839_MOESM12_ESM.xlsx]

## Sheet: STab_9
Supplementary Data 9. Methylation Index, Methylation log-Fold Change and Expression log-Fold Change for all Gene Isoforms of the 11p15.5-p15.4 target sub-region with either DNA Methylation or Gene Expression Data Available.
chr	start	end	gene	promoter	differential_M	expr_logFC*	epxr_pval	MethVsEpxr_ratio
chr11	1848709	1858750	SYT8	SYT8(4)	-2.28108
chr11	1860233	1862910	TNNI2	TNNI2(4)	-2.46586
chr11	1874200	1913493	LSP1	LSP1(4)	-2.31136	4.81511	3.4e-12	-0.480022
chr11	1940799	1959936	TNNT3	TNNT3(2)	-2.5651
chr11	1968502	1977839	MRPL23-AS1	MRPL23-AS1	3.5367	-0.538521	0.443718	-6.56743
chr11	1968502	1977839	MRPL23			0.112658	0.60371
chr11	2016405	2019065	H19	H19(1)	-2.62737	2.57453	0.000200845	-1.02052
chr11	2150341	2170833	IGF2	IGF2(3)	-2.62787	0.339162	0.709415	-7.74813
chr11	2150341	2182439	INS-IGF2	INS-IGF2(1)	-3.06416	0.871951		-3.51414
chr11	2161742	2169596	IGF2-AS			0.786979	0.277247
chr11	2181009	2182439	INS	INS(1)	3.74536	-1.1608	0.113418	-3.22652
chr11	2185159	2193035	TH	TH(1)	-2.2231	1.9343	0.00303172	-1.1493
chr11	2289728	2292182	ASCL2	ASCL2(2)	-2.87276	-0.325985	0.626241	8.81255
chr11	2323243	2339430	TSPAN32	TSPAN32(3)	-2.75575
chr11	2398547	2418649	CD81	CD81(1)	4.05853	-0.0343884	0.906462	-118.02
chr11	2421718	2425106	TSSC4	TSSC4(1)	-1.81249	-0.0656745	0.759976	27.598
chr11	2425746	2444275	TRPM5	TRPM5	-1.8649	-0.225195	0.709369	8.28126
chr11	2482665	2799267	KCNQ1	KCNQ1(2)	-2.97868	1.44196	0.00377109	-2.06572
chr11	2629557	2721228	KCNQ1OT1			0.220779	0.463688
chr11	2891262	2893336	KCNQ1DN	KCNQ1DN(1)	-2.54387
chr11	2904447	2906995	CDKN1C			-2.47226	1.33e-05
chr11	2909326	2925175	SLC22A18AS	SLC22A18AS(1)	-2.38195
chr11	2920950	2946476	SLC22A18	SLC22A18(5)	-1.96916	0.780226	0.0035165	-2.52383
chr11	2949502	2950650	PHLDA2	PHLDA2(1)	-1.75585
chr11	2965660	3013607	NAP1L4			0.0196892	0.908761
chr11	3022152	3078681	CARS			-0.933988	4.24e-05
chr11	3050624	3062490	CARS-AS1	CARS-AS1	-1.95823	-1.22325	0.0154472	1.60084
chr11	3108345	3186582	OSBPL5	OSBPL5(1)	-2.2394	0.860182	0.0040877	-2.6034
*: calculated by first computing feature-wise weights for variance-stabilized counts based on their global mean-variance trend via the voom-transformation, and then propagating these feature-wise weights through the limma pipeline to account for the heteroscedastic distribution of count data. A straightforward linear model which accounts for the contrasts of interest, known experimental covariate…
