# Supplementary material for: Aberrant methylation underlies insulin gene expression in human insulinoma
Source: Nat Commun. 2020 Oct 15;11:5210. doi: 10.1038/s41467-020-18839-1 (PMC7566641; doi:10.1038/s41467-020-18839-1)
Supplement: Supplementary file 13 — Supplementary Data 10 [file 41467_2020_18839_MOESM13_ESM.xlsx]

## Sheet: STab_10
Supplementary Data 10. Comparison between promoter DNA methylation and gene expression for the six samples with both RNA-seq and bisulfite DNA seq. For promoters of genes which are not expressed, the average promoter DNA methylation across all isoforms has been considered. For all other genes the promoter isoform with the best possible correlation with gene expression has been considered.
Gene	Promoter Isoforms							Methylation			Expression			Methylation vs Expression
	All	Ins_11	Ins_13	Ins_18	Ins_22	Ins_23	Ins_24	All Samples	Consistency Across Samples		All Samples	Consistency Across Samples		All Samples	Consistency Across Samples
	Samples							(1)	Ins_11, Ins_13, Ins_18,		(2)	Ins_11, Ins_13, Ins_18,		(3)	Ins_11, Ins_13, Ins_18,
									Ins_22, Ins_23, Ins_24			Ins_22, Ins_23, Ins_24			Ins_22, Ins_23, Ins_24
									Percent	Samples		Percent	Samples		Percent	Samples
SYT8	AVG All	AVG All	AVG All	AVG All	AVG All	AVG All	AVG All	Hypo	83	5/6
TNNI2	AVG All	AVG All	AVG All	AVG All	AVG All	AVG All	AVG All	Hypo	100	6/6
LSP1	3	2	2	3	3	1	1	Hypo	100	6/6	Up (sig)	100	6/6	Conc (sig)	100	6/6
TNNT3	AVG All	AVG All	AVG All	AVG All	AVG All	AVG All	AVG All	Hypo	100	6/6
MRPL23											Up (non sig)	67	4/6
MRPL23-AS1	0	0	0	0	0	0	0	Hyper	100	6/6	Dwn (non sig)	67	4/6	Conc (non sig)	67	4/6
H19	2	1	1	4	1	1	1	Hypo	100	6/6	Up (sig)	100	6/6	Conc (sig)	100	6/6
IGF2	3	3	3	4	4	4	4	Hypo	33	2/6	Up (non sig)	33	2/6	Conc (non sig)	67	4/6
INS-IGF2	1	3	3	3	3	1	3	Hypo	17	1/6	Up (non sig)	83	5/6	Conc (non sig)	33	2/6
IGF2-AS											Up (non sig)	67	4/6
INS	1	1	1	1	1	1	1	Hyper	83	5/6	Dwn (non sig)	100	6/6	Conc (non sig)	83	5/6
TH	1	1	1	1	1	1	2	Hypo	100	6/6	Up (sig)	50	3/6	Conc (sig)	50	3/6
ASCL2	1	1	2	2	2	1	1	Hypo	100	6/6	Dwn (non sig)	67	4/6	Disc (non sig)	67	4/6
TSPAN32	AVG All	AVG All	AVG All	AVG All	AVG All	AVG All	AVG All	Hypo	100	6/6
CD81	1	1	1	1	1	2	2	Hyper	83	5/6	Dwn (non sig)	100	6/6	Conc (non sig)	83	5/6
TSSC4	1	1	1	1	1	1	1	Hypo	83	5/6	Dwn (non sig)	100	6/6	Disc (non sig)	83	5/6
TRPM5	0	0	0	0	0	0	0	Hypo	100	6/6	Dwn (non sig)	67	4/6	Disc (non sig)	67	4/6
KCNQ1	2	2	2	2	2	2	2	Hypo	100	6/6	Up (sig)	67	4/6	Conc (sig)	67	4/6
KCNQ1OT1											Up (non sig)	100	6/6
KCNQ1DN	AVG All	AVG All	AVG All	AVG All	AVG All	AVG All	AVG All	Hypo	100	6/6
CDKN1C											Dwn (sig)	100	6/6
SLC22A18AS	AVG All	AVG All	AVG All	AVG All	AVG All	AVG All	AVG All	Hypo	100	6/6
SLC22A18	5	1	6	1	1	5	1	Hypo	100	6/6	Up (sig)	83	5/6	Conc (sig)	83	5/6
PHLDA2	AVG All	AVG All	AVG All	AVG All	AVG All	AVG All	AVG All	Hypo	100	6/6
NAP1L4											Up (non sig)	33	2/6
CARS1											Dwn (sig)	100	6/6
CARS1-AS1	1	1	1	1	1	1	1	Hypo	100	6/6	Dwn (sig)	17	1/6	Disc (sig)	17	1/6
OSBPL5	8	2	1	1	8	8	8	Hyper	33	2/6	Up (sig)	50	3/6	Conc (sig)	50	3/6
								AVERAGE	87	>5/6		74	>4/6		68	>4/6
(1): Hypo = hypomethylated, Hyper = hypermethylated
(2): Up = upregulated, Dwn = downregulated
(3): Conc = concordant, Disc = sicordant
