# Supplementary material for: Aberrant methylation underlies insulin gene expression in human insulinoma
Source: Nat Commun. 2020 Oct 15;11:5210. doi: 10.1038/s41467-020-18839-1 (PMC7566641; doi:10.1038/s41467-020-18839-1)
Supplement: Supplementary file 14 — Supplementary Data 11 [file 41467_2020_18839_MOESM14_ESM.xlsx]

## Sheet: STab_11
Supplementary Data 11. Promoter, Enhancer and Dyadic Chromatin Signatures Coverage from Roadmap Epigenomics for the 11p15.5-p15.4 Target Sub-Region over 10 Kbp Windows.
chr	start	end	prom_span	prom_coverage_%	prom_coverage_rank	enh_span	enh_coverage_%	enh_coverage_rank	dyad_span	dyad_coverage_%	dyad_coverage_rank
chr11	1850000	1859999				8114	81	100	455	5	65
chr11	1860000	1869999				6796	68	100	968	10	87
chr11	1870000	1879999	1644	16	69	3063	31	85	2043	20	97
chr11	1880000	1889999				5229	52	98
chr11	1890000	1899999				6342	63	99	913	9	84
chr11	1900000	1909999				6228	62	99
chr11	1910000	1919999				1599	16	60	3657	37	99
chr11	1920000	1929999				3894	39	92
chr11	1930000	1939999				5585	56	98
chr11	1940000	1949999	256	3	30	7271	73	100	965	10	87
chr11	1950000	1959999				4732	47	96	1765	18	96
chr11	1960000	1969999				4014	40	93	2814	28	99
chr11	1970000	1979999				7424	74	100	1485	15	94
chr11	1980000	1989999				7493	75	100	132	1	5
chr11	1990000	1999999				6223	62	99	789	8	81
chr11	2000000	2009999				8534	85	100
chr11	2010000	2019999	786	8	51	6533	65	100	2253	23	98
chr11	2020000	2029999				1779	18	65	4512	45	100
chr11	2030000	2039999				7492	75	100
chr11	2040000	2049999				4396	44	95
chr11	2050000	2059999				6210	62	99
chr11	2060000	2069999				1297	13	52
chr11	2070000	2079999
chr11	2080000	2089999
chr11	2090000	2099999				2420	24	76
chr11	2100000	2109999				82	1	2
chr11	2110000	2119999				5169	52	98	40	0	1
chr11	2120000	2129999				3310	33	87	272	3	43
chr11	2130000	2139999				2026	20	69
chr11	2140000	2149999				3588	36	90	134	1	5
chr11	2150000	2159999	1714	17	72	3347	33	87	3427	34	99
chr11	2160000	2169999	3216	32	94	361	4	17	4414	44	100
chr11	2170000	2179999				6214	62	99	1236	12	91
chr11	2180000	2189999				3192	32	86	2501	25	98
chr11	2190000	2199999	63	1	5	3731	37	91	1105	11	89
chr11	2200000	2209999				4662	47	96	60	1	5
chr11	2210000	2219999	88	1	5	6058	61	99
chr11	2220000	2229999				5011	50	97	60	1	5
chr11	2230000	2239999				4774	48	96
chr11	2240000	2249999				1480	15	58
chr11	2250000	2259999				909	9	39
chr11	2260000	2269999				554	6	27
chr11	2270000	2279999				766	8	35	1177	12	91
chr11	2280000	2289999	74	1	5	4768	48	96	416	4	55
chr11	2290000	2299999	2665	27	89	2211	22	73	588	6	72
chr11	2300000	2309999				727	7	31	128	1	5
chr11	2310000	2319999				2844	28	82	50	0	1
chr11	2320000	2329999				4894	49	97	3946	39	100
chr11	2330000	2339999				6540	65	100
chr11	2340000	2349999				1841	18	65	300	3	43
chr11	2350000	2359999				1414	14	55
chr11	2360000	2369999				1468	15	58
chr11	2370000	2379999				635	6	27
chr11	2380000	2389999				4075	41	93	262	3	43
chr11	2390000	2399999	2469	25	87	3827	38	91
chr11	2400000	2409999	486	5	41	7129	71	100	1214	12	91
chr11	2410000	2419999				7314	73	100
chr11	2420000	2429999	2705	27	89	2287	23	75	2405	24	98
chr11	2430000	2439999	426	4	36	3638	36	90	237	2	27
chr11	2440000	2449999				6093	61	99
chr11	2450000	2459999				1086	11	46	381	4	55
chr11	2460000	2469999	1740	17	72	2412	24	76	1729	17	95
chr11	2470000	2479999				2043	20	69	66	1	5
chr11	2480000	2489999				6080	61	99	422	4	55
chr11	2490000	2499999				3321	33	87
chr11	2500000	2509999				1985	20	69	227	2	27
chr11	2510000	2519999				50	0	1
chr11	2520000	2529999				316	3	12
chr11	2530000	2539999				2339	23	75
chr11	2540000	2549999				3832	38	91	64	1	5
chr11	2550000	2559999				7401	74	100
chr11	2560000	2569999	65	1	5	2191	22	73
chr11	2570000	2579999	110	1	5	3321	33	87
chr11	2580000	2589999				5719	57	99
chr11	2590000	2599999				5054	51	97
chr11	2600000	2609999	278	3	30	3311	33	87	104	1	5
chr11	2610000	2619999				997	10	42	865	9	84
chr11	2620000	2629999				1126	11	46
chr11	2630000	2639999				102	1	2
chr11	2640000	2649999				50	0	1
chr11	2650000	2659999	112	1	5
chr11	2660000	2669999
chr11	2670000	2679999				4301	43	94	110	1	5
chr11	2680000	2689999				3776	38	91
chr11	2690000	2699999				4675	47	96
chr11	2700000	2709999				4272	43	94
chr11	2710000	2719999	997	10	56	6085	61	99
chr11	2720000	2729999	2808	28	90	4961	50	97
chr11	2730000	2739999				5834	58	99
chr11	2740000	2749999				7045	70	100	62	1	5
chr11	2750000	2759999				6429	64	100
chr11	2760000	2769999				6039	60	99	145	1	5
chr11	2770000	2779999				3105	31	85
chr11	2780000	2789999				1945	19	67
chr11	2790000	2799999				4889	49	97	58	1	5
chr11	2800000	2809999				4813	48	96
chr11	2810000	2819999	1448	14	65	2463	25	78	327	3	43
chr11	2820000	2829999				6201	62	99	224	2	27
chr11	2830000	2839999				5720	57	99	177	2	27
chr11	2840000	2849999				4627	46	96	135	1	5
chr11	2850000	2859999				5643	56	98	50	0	1
chr11	2860000	2869999				5080	51	97	111	1	5
chr11	2870000	2879999				2995	30	84	57	1	5
chr11	2880000	2889999	1319	13	62	6057	61	99
chr11	2890000	2899999				3350	34	88
chr11	2900000	2909999	3514	35	95	4747	47	96
chr11	2910000	2919999	52	1	5	6951	70	100
chr11	2920000	2929999				7235	72	100
chr11	2930000	2939999				6452	65	100	208	2	27
chr11	2940000	2949999	845	8	51	3501	35	89	1050	10	87
chr11	2950000	2959999	2635	26	88	3068	31	85
chr11	2960000	2969999				7373	74	100
chr11	2970000	2979999				4303	43	94
chr11	2980000	2989999				3016	30	84
chr11	2990000	2999999				1968	20	69
chr11	3000000	3009999				3128	31	85	611	6	72
chr11	3010000	3019999	2781	28	90	1666	17	63	1704	17	95
chr11	3020000	3029999				4144	41	93
chr11	3030000	3039999				2786	28	82	1304	13	92
chr11	3040000	3049999				2922	29	83
chr11	3050000	3059999				3912	39	92
chr11	3060000	3069999				3649	36	90
chr11	3070000	3079999	1868	19	76	4173	42	94	135	1	5
chr11	3080000	3089999				1452	15	58	170	2	27
chr11	3090000	3099999				2022	20	69
chr11	3100000	3109999	70	1	5	2039	20	69
chr11	3110000	3119999				5499	55	98
chr11	3120000	3129999				3353	34	88
chr11	3130000	3139999				2924	29	83
chr11	3140000	3149999				4876	49	97	209	2	27
chr11	3150000	3159999				6167	62	99
chr11	3160000	3169999				5533	55	98
chr11	3170000	3179999				6806	68	100
chr11	3180000	3189999	2314	23	84	3798	38	91	2138	21	97
chr11	3190000	3199999				2310	23	75	1044	10	87
