# Supplementary material for: Aberrant methylation underlies insulin gene expression in human insulinoma
Source: Nat Commun. 2020 Oct 15;11:5210. doi: 10.1038/s41467-020-18839-1 (PMC7566641; doi:10.1038/s41467-020-18839-1)
Supplement: Supplementary file 15 — Supplementary Data 12 [file 41467_2020_18839_MOESM15_ESM.xlsx]

## Sheet: STab_12
Supplementary Data 12. Cumulative Differential Methylation and Transcriptional Regulator Binding Site Enrichment Scores for All and for the Statistically Significant Differentially Methylated CpG Dinucleotides of the 11p15.5-p15.4 traget sub-region.
tr	diff_meth	tr_score_baseline	tr_score_allCpGs
CTCF	-22.6	3911.76	377.483
MAX	-21	3248.04	315.593
HSF1	-24.3	2758.07	257.03
HEXIM1	-22.5	2730.7	250.698
ZBTB7A	-23.1	2576.59	184.658
STAG1	-22.4	2524.42	237.542
MYC	-20.8	2455.96	235.087
BRD4	-22.4	2302.62	196.885
AR	-21.3	2255.85	216.823
EZH2	-24.3	2225.05	256.13
KDM5B	-19.7	2179.15	195.385
YY1	-24.8	2149.17	174.597
ZNF263	-20.5	2070.25	153.446
NR2F1	-21.7	1953.18	182.242
GABPA	-19.2	1951.8	187.292
ERG	-22.9	1918.26	206.009
TCF12	-22.1	1866.79	157.626
REST	-24.5	1786.58	150.327
ELF1	-21.1	1753.47	154.813
E2F6	-24.7	1718.02	134.625
RAD21	-18.9	1715.34	155.21
STAT3	-23.4	1675.71	142.487
HDAC2	-19.1	1631.96	91.767
HIF1A	-20	1476.91	134.111
CREB1	-19.3	1439.81	99.172
NR3C1	-17.6	1424.5	151.94
SPI1	-26	1415.78	151.556
CEBPB	-22.9	1401.41	143.362
RCOR1	-18.5	1387.09	87.144
MAZ	-22.1	1367.18	86.787
EP300	-17.5	1351.76	123.918
JUND	-20.5	1346.87	87.087
CDK9	-22.4	1343.67	88.515
TEAD4	-17.1	1316.99	93.271
ZNF143	-22.4	1291.9	98.458
TRIM28	-26.8	1282.06	97.934
CBFB	-24.4	1275.18	122.458
ESR1	-12.3	1266.8	120.271
ARNT	-18.1	1246.49	93.465
RUNX1	-24.6	1225.62	135.191
TAF1	-21.9	1179.36	79.127
POU2F2	-23	1167.09	129.345
USF1	-20.8	1158.02	91.477
KLF9	-19.8	1142.66	121.368
JARID2	-24.1	1138.31	80.594
EGR1	-28	1117.09	49.61
SUZ12	-26	1106.51	120.588
BHLHE40	-18.5	1099.7	72.947
PAX5	-26.4	1092.14	96.125
ZKSCAN1	-18.1	1087.15	50.212
RBBP5	-21.8	1059.46	25.915
SIN3A	-22	1052.9	67.7
FOXP2	-28	1028.85	73.117
SMC3	-17.5	1007.66	78.998
FOXA2	0.2	984.147	78.708
TAL1	-23.8	983.492	94.025
TCF3	-27.3	966.909	77.14
CHD2	-23.6	955.328	56.184
CREM	-20.5	933.466	65.124
NR2F2	-15.7	927.547	56.088
CBX1	-17.8	905.893	51.211
RELA	-21	902.833	99.936
TCF7L2	-20.1	900.697	66.531
MXI1	-23.7	899.58	56.003
TBP	-21.7	897.118	49.33
UBTF	-30.9	895.073	63.858
BCL6	-26.4	894.797	69.96
SP1	-15.5	872.392	71.658
PBX2	-19	865.153	41.692
CHD1	-14.1	860.524	27.561
GATA2	-12.6	856.431	80.126
ETS1	-24.2	855.989	49.968
STAT1	-26	850.146	80.619
KDM6B	-23.9	845.616	91.194
CEBPD	-27	840.68	32.284
E2F4	-20.5	835.272	28.48
SMARCB1	-18	827.394	47.76
FLI1	-28	820.808	95.128
SMARCA4	-18.4	811.748	79.104
CBX3	-15.7	809.203	49.149
MED1	-19.7	804.67	82.089
NRF1	-12.6	791.567	71.21
KDM4A	-23.2	773.447	8.667
MAF	-26	765.765	72.954
CDK8	-24.4	764.93	55.023
NFIC	-19.1	748.515	66.022
HNF4A	-14.3	741.418	65.7
EBF1	-23	740.409	84.55
RUNX2	-29	733.029	75.896
HCFC1	-16.7	728.786	44.587
THAP1	-26.4	726.943	30.645
ZEB1	-15.1	724.974	43.196
SNAI2	-10.3	724.817	68.732
NEUROD1	-23.9	720.568	18.594
KDM1A	-14.7	715.397	79.868
FOSL2	-22.2	706.672	50.819
TFAP4	-11.3	702.446	72.259
ZNF175	-17.7	694.596	28.847
JUN	-22.5	686.096	58.235
MYCN	-25	663.552	58.472
EED	-30.4	656.586	44.878
CHD8	-19.5	645.61	43.327
PBX3	-15.4	642.324	58.939
TP53	-16.9	641.045	68.256
SETDB1	-16.5	623.26	38.909
DEK	-17.3	609.096	23.165
JMJD1C	-32.5	607.3	54.025
XBP1	-30.2	605.143	72.858
GATA6	-16.1	602.424	57.978
ZHX1	-10.7	599.424	29.916
NFE2L2	-15.3	596.594	22.307
MTA3	-20.5	590.5	36.608
LMO2	-26.4	589.765	52.051
PHF8	-11.8	581.122	18.734
ATF3	-23.3	575.102	37.178
ZFP36	-24.6	573.798	44.991
HBP1	-17.6	569.764	12.431
E2F1	-11.7	561.337	21.99
FOS	-23.8	558.331	50.72
BCLAF1	-28.6	557.783	50.426
CREBBP	-14.1	545.126	59.169
ZHX2	-23.3	541.078	23.947
KLF5	-15.9	539.256	34.768
BCL11A	-30.4	538.735	43.107
MAFK	-2.3	522.97	50.656
ESRRA	-15.6	522.274	23.718
HMGN3	-20.3	520.149	17.042
MAFF	-12.5	518.893	32.814
KLF4	-7.9	512.718	45.809
FOXP1	-17.3	504.746	41.603
SMAD1	-14.4	504.585	4.153
HDAC1	-23.8	502.24	20.048
SRF	-32.7	497.655	19.093
ID3	-24.1	495.102	22.71
BCL3	-19.4	494.95	54.561
SMC1A	-26.5	494.731	24.112
GTF2F1	-26.8	494.356	27.269
EGLN2	-13	489.805	38.89
TRIM24	-17.4	488.643	31.442
RNF2	-22.6	487.911	30.124
RB1	-7.1	479.778	5.254
TARDBP	-24.3	467.939	21.659
MYNN	-29.2	465.013	28.09
TBL1XR1	-22.1	453.316	20.914
SMAD3	-19.4	451.131	39.465
DPF2	-13.8	448.722	33.114
SMAD5	-33.4	443.929	5.993
ETV4	-27.3	443.369	19.39
MLLT1	-20.5	432.868	22.856
PGR	-16.9	431.866	61.683
RARA	-34.4	428.423	39.149
BMPR1A	-16.1	422.919	31.289
NKX2-2	22.5	421.93	60.841
ZFX	-24.7	416.621	8.832
JUNB	-26.8	416.175	25.272
NOTCH1	-8.3	412.854	26.892
HDGF	-20.6	407.21	33.921
BCOR	-10.2	398.222	18.295
CCNT2	-11.9	396.441	4.201
PML	-27	395.787	21.933
ATF1	-19.1	395.286	19.257
GRHL2	-17.5	394.281	41.905
ARID3A	-20.4	393.186	31.571
SREBF1	-11.4	389.407	17.274
ATF7	-20.1	386.482	15.339
KDM4B	-13.8	381.334	4.633
MTA2	-27.2	378.662	21.367
CTBP2	-30.4	377.486	10.081
MBD1	-13.1	370.827	19.126
RFX5	-15.5	368.963	37.103
DNMT3B	-19.9	366.633	16.241
ETV1	-24.6	365.753	41.116
HNF4G	-25	364.63	17.635
SIN3B	-25.4	358.07	4.278
SREBF2	-29.5	347.495	4.501
TAF3	-29.2	345.427	7.284
CUX1	-20.8	338.397	13.175
IRF2	-27.2	332.189	10.031
RXRA	-21.4	329.684	36.177
PKNOX1	-11.8	327.545	21.078
IKZF1	-30.5	323.961	22.457
SAP30	-29.6	323.67	4.075
RUNX1T1	-34.5	317.485	32.152
HDAC8	-25.4	316.994	20.485
BACH1	-26.4	316.289	4.473
MITF	-29.3	315.945	14.551
ZNF384	-21.6	314.822	20.155
PIAS1	-0.8	295.559	34.077
FOSL1	-24.2	294.496	40.409
NFKB1	-28.9	293.427	8.783
NRIP1	-10.5	293.379	31.911
IRF1	-17.2	292.186	16.188
BRD2	-31.4	288.919	15.567
SOX9	-5.5	287.648	34.791
PAX8	-24.4	286.597	31.427
NKX3-1	14.9	285.617	48.013
CTBP1	-9.7	284.196	24.283
SP4		281.412
NCOR2	-3.4	278.037	29.532
FOXM1	-23.7	277.109	25.789
SOX13	-21.2	262.723	19.132
CDK7	-30.6	262.327	7.561
ZBTB33	-31.8	260.312	13.47
MNT	-3.9	260.264	22.662
ATF2	-34.9	259.404	7.868
ARID1A	-28.7	253.821	4.175
ASCL1	-2	252.424	29.427
AFF4	-31.8	249.8	15.82
SSRP1	-23.3	249.416	16.492
TRIM22	-34.1	245.022	15.428
ZMIZ1	-11.8	244.83	4.042
BRD1	-34.4	244.333	4.184
CDK6	-30	242.263	13.79
SIX5		241.986
USF2	-31	241.401	22.366
CBFA2T2	-23.8	240.001	15.736
SOX6	-16.7	238.984	12.912
ZBED1	-17.6	238.435	6.591
NR1H2	-6.2	232.316	36.389
FOXO1	-16.2	231.13	33.878
CREB3L1	-16.4	230.414	3.959
GTF2B	-27	227.231	21.179
NFYA	-30.9	225.291	5.091
ZNF207	-16.4	224.957	6.348
MEIS2	-16	221.082	17.876
NONO	-0.1	218.387	1.824
SMARCC1	-20.2	217.188	19.809
KLF13	-21.8	215.573	6.351
PDX1	25.7	212.613	42.763
TFDP1	32.3	211.77	1.515
FOXK2	-13.3	207.783	8.923
ELL2	-15.9	202.83	10.14
KLF6	-13.8	200.486	20.322
NR2F6	-25.5	198.362	14.892
CBX2	-28.2	198.219	20.14
ZNF750	-18.8	196.239	30.811
KDM4C	-37.3	193.995	5.81
BRCA1	-16.6	190.385	4.03
SIRT6	6.6	190.314	3.183
PPARG	-23.9	188.919	33.842
VDR	-15.8	188.646	37.454
NCOA1	1.4	186.55	13.311
ASH2L	3.6	185.028	30.398
NFATC1	-34.9	182.036	26.106
CTNNB1	-11.3	181.966	19.836
NCOA2	-19.5	180.751	29.045
NIPBL	-6.3	178.686	30.346
ZNF24	-36.4	176.802	4.06
MAFB	29	175.086	21.87
ZEB2	-8.7	174.937	3.876
MTA1	-10.8	173.659	17.679
DDX5	-19.3	172.416	6.498
EZH1	-36.8	171.198	5.366
NCOA3	-17.7	166.685	24.99
PROX1	-18.9	166.093	24.121
TCF7	-32.8	164.697	6.324
ETV6	-19.8	163.902	17.691
SIX2	-23.3	161.035	12.748
TCF4	2.1	156.543	19.674
TBL1X	-12.5	154.057	10.01
STAT5A	-36.7	149.684	22.614
NFYB	-25.4	146.718	4.781
CHD7	-8	144.511	6.85
STAT5B	-24.9	143.171	12.494
ARID2	-26	139.463	3.805
TEAD1	-26.3	137.382	15.002
NFRKB	-5.4	136.342	6.968
AHR	-15.3	133.359	17.01
NBN	-9.7	130.77	2.978
ELK1	-25	129.525	5.674
MBD2	-27.2	126.815	0.858
ZBTB11	21	121.12	0.585
TGIF2	-13	120.123	7.079
RBPJ	-25.4	119.668	12.991
TAF7		115.177
ZNF92	-14.8	115.176	5.656
NR2C2	-32.5	114.702	5.369
MED26	-28.1	113.94	3.043
ARID1B	-15.7	109.309	7.565
NR4A1	-37.5	107.683	14.491
HDAC6		107.091
DAXX	-18.6	106.785	18.636
CSNK2A1	-1.1	100.698	7.528
ZNF740		100.195
CLOCK	-29	97.791	10.949
MAFG	-16.4	90.422	11.056
KAT2B	-27.9	89.112	7.27
ELF3	-18.5	89.058	17.31
MEF2A	-24.2	88.003	15.297
ARRB1	-9	86.385	16.497
BMI1	-31.4	82.16	5.031
SP2	-32.5	79.658	2.524
NELFA	51.3	75.992	11.842
GTF3C2	25.1	74.871	3.529
ASXL1		74.337
JMJD6		73.989
RELB	-36.2	73.652	1.587
MIER1	-37.1	72.985	4.4
SMAD4	-32.8	68.307	2.548
IRF3		68.164
ZNF639	21	65.662	0.576
ZC3H11A		63.184
KDM5A		62.43
YAP1	-24.4	62.069	12.705
LDB1	-36.3	59.809	3.627
ELK4	-25	59.203	2.145
HMBOX1	-15.6	58.452	0.792
FANCL		55.489
CXXC4		55.251
MBD4		53.081
TCF25	20.1	52.029	6.618
CHD4	-2.5	50.635	3.777
CRY1	-11.2	49.05	6.211
CEBPZ	-36.4	48.411	5.66
IRF9	21	43.766	0.211
HHEX	-2.5	43.223	8.219
MBD3	-30.8	42.828	2.259
SMAD2		38.867
ARNTL	-37.8	38.778	3.015
CEBPG	-28.8	38.668	4.46
EPAS1	-38.7	36.868	3.706
TERF1	-29.2	36.061	8.021
ZNF644		35.707
GSPT2	-40.1	34.982	2.871
NFKB2	-34.4	34.811	3.015
ZNF274		34.343
TOP1		33.64
RBP2		33.358
SND1		31.89
CREB3	21	31.876	0.195
UBN1	-37.4	30.803	0.604
KMT2B	26.2	30.532	3.306
RFX1		29.877
ZNF318	-0.3	28.567	3.755
ZC3H8	-29.8	26.818	0.635
CIITA	-38.3	26.178	2.681
TLE3	13.3	26.085	0.998
E2F5		25.886
BRD3		25.569
PAX6	-45.9	25.481	2.765
SFMBT1	-21.5	25.091	2.027
ZMYND11		24.925
GATAD1		21.896
ZNF83		21.488
HINFP		21.371
ZNF217	13.3	21.204	1.356
PRKDC	31.3	20.148	4.695
ATF4		19.753
DEAF1		19.026
DIDO1		18.684
ZNF197		18.283
THAP11		17.625
TERF2	30.5	16.577	3.774
BACH2	7.9	16.028	3.9
ADNP		15.623
FOXK1		15.179
MEIS1	-23.6	14.702	2.159
MAML3		14.372
STAT2		14.19
BRF2	-32.2	12.736	2.564
HDAC3	-13.6	11.852	3.448
LEF1		10.476
DDX20	-31.6	10.272	1.495
ZNF589	-28.6	9.772	4.181
PTTG1		9.589
NR5A2	30	9.119	5.471
ESR2	-24.6	8.929	1.786
MEF2C	-39.3	8.793	3.314
NCOR1		7.818
L3MBTL2		7.032
PYGO2	-5.3	6.832	2.187
USP7		5.847
TEAD2	21	5.755	0.719
NFE2L1	-28.2	5.32	0.597
CARM1		5.217
SMARCC2		5.016
SNAPC4		4.58
ZNF584	-32.8	4.569	3.046
ATRX		4.435
PALB2		4.396
ZBTB16		2.5
CDK2		1.093
