# Supplementary material for: Aberrant methylation underlies insulin gene expression in human insulinoma
Source: Nat Commun. 2020 Oct 15;11:5210. doi: 10.1038/s41467-020-18839-1 (PMC7566641; doi:10.1038/s41467-020-18839-1)
Supplement: Supplementary file 16 — Supplementary Data 13 [file 41467_2020_18839_MOESM16_ESM.xlsx]

## Sheet: STab_13
Supplementary Data 13. List of all Transcriptional Regulator Binding Sites with Strong Signatures of Hypo-/Hypermethylation and Under/Over-Enrichment.
cpg_chr	cpg_start	cpg_end	cpg	tr_chr	tr_start	tr_end	tr_name	tr_id	tr_span	over_under
chr11	1850395	1850396	chr11.1850395..1850396	chr11	1850211	1850757	PGR	PGR_chr11.1850211..1850757	547	score
chr11	1850395	1850396	chr11.1850395..1850396	chr11	1850317	1850742	VDR	VDR_chr11.1850317..1850742	426	score
chr11	1850395	1850396	chr11.1850395..1850396	chr11	1850360	1850490	PROX1	PROX1_chr11.1850360..1850490	131	score
chr11	1850395	1850396	chr11.1850395..1850396	chr11	1850372	1850588	PAX6	PAX6_chr11.1850372..1850588	217	meth
chr11	1850395	1850396	chr11.1850395..1850396	chr11	1850380	1850575	ZNF750	ZNF750_chr11.1850380..1850575	196	score
chr11	1850443	1850444	chr11.1850443..1850444	chr11	1850211	1850757	PGR	PGR_chr11.1850211..1850757	547	score
chr11	1850443	1850444	chr11.1850443..1850444	chr11	1850317	1850742	VDR	VDR_chr11.1850317..1850742	426	score
chr11	1850443	1850444	chr11.1850443..1850444	chr11	1850360	1850490	PROX1	PROX1_chr11.1850360..1850490	131	score
chr11	1850443	1850444	chr11.1850443..1850444	chr11	1850372	1850588	PAX6	PAX6_chr11.1850372..1850588	217	meth
chr11	1850443	1850444	chr11.1850443..1850444	chr11	1850380	1850575	ZNF750	ZNF750_chr11.1850380..1850575	196	score
chr11	1850443	1850444	chr11.1850443..1850444	chr11	1850420	1850655	NCOA3	NCOA3_chr11.1850420..1850655	236	score
chr11	1850443	1850444	chr11.1850443..1850444	chr11	1850435	1850657	NCOA2	NCOA2_chr11.1850435..1850657	223	score
chr11	1850477	1850478	chr11.1850477..1850478	chr11	1850211	1850757	PGR	PGR_chr11.1850211..1850757	547	score
chr11	1850477	1850478	chr11.1850477..1850478	chr11	1850317	1850742	VDR	VDR_chr11.1850317..1850742	426	score
chr11	1850477	1850478	chr11.1850477..1850478	chr11	1850360	1850490	PROX1	PROX1_chr11.1850360..1850490	131	score
chr11	1850477	1850478	chr11.1850477..1850478	chr11	1850372	1850588	PAX6	PAX6_chr11.1850372..1850588	217	meth
chr11	1850477	1850478	chr11.1850477..1850478	chr11	1850380	1850575	ZNF750	ZNF750_chr11.1850380..1850575	196	score
chr11	1850477	1850478	chr11.1850477..1850478	chr11	1850420	1850655	NCOA3	NCOA3_chr11.1850420..1850655	236	score
chr11	1850477	1850478	chr11.1850477..1850478	chr11	1850435	1850657	NCOA2	NCOA2_chr11.1850435..1850657	223	score
chr11	1851103	1851104	chr11.1851103..1851104	chr11	1851096	1851498	VDR	VDR_chr11.1851096..1851498	403	score
chr11	1851257	1851258	chr11.1851257..1851258	chr11	1851096	1851498	VDR	VDR_chr11.1851096..1851498	403	score
chr11	1855389	1855390	chr11.1855389..1855390	chr11	1854977	1855916	NIPBL	NIPBL_chr11.1854977..1855916	940	score
chr11	1855389	1855390	chr11.1855389..1855390	chr11	1855152	1855570	VDR	VDR_chr11.1855152..1855570	419	score
chr11	1855389	1855390	chr11.1855389..1855390	chr11	1855233	1855947	PGR	PGR_chr11.1855233..1855947	715	score
chr11	1855389	1855390	chr11.1855389..1855390	chr11	1855256	1855732	NR1H2	NR1H2_chr11.1855256..1855732	477	score
chr11	1855389	1855390	chr11.1855389..1855390	chr11	1855262	1855721	NCOA3	NCOA3_chr11.1855262..1855721	460	score
chr11	1855389	1855390	chr11.1855389..1855390	chr11	1855303	1855759	NCOA2	NCOA2_chr11.1855303..1855759	457	score
chr11	1855389	1855390	chr11.1855389..1855390	chr11	1855308	1855719	PROX1	PROX1_chr11.1855308..1855719	412	score
chr11	1855389	1855390	chr11.1855389..1855390	chr11	1855341	1855770	PPARG	PPARG_chr11.1855341..1855770	430	score
chr11	1855502	1855503	chr11.1855502..1855503	chr11	1854977	1855916	NIPBL	NIPBL_chr11.1854977..1855916	940	score
chr11	1855502	1855503	chr11.1855502..1855503	chr11	1855152	1855570	VDR	VDR_chr11.1855152..1855570	419	score
chr11	1855502	1855503	chr11.1855502..1855503	chr11	1855233	1855947	PGR	PGR_chr11.1855233..1855947	715	score
chr11	1855502	1855503	chr11.1855502..1855503	chr11	1855256	1855732	NR1H2	NR1H2_chr11.1855256..1855732	477	score
chr11	1855502	1855503	chr11.1855502..1855503	chr11	1855262	1855721	NCOA3	NCOA3_chr11.1855262..1855721	460	score
chr11	1855502	1855503	chr11.1855502..1855503	chr11	1855303	1855759	NCOA2	NCOA2_chr11.1855303..1855759	457	score
chr11	1855502	1855503	chr11.1855502..1855503	chr11	1855308	1855719	PROX1	PROX1_chr11.1855308..1855719	412	score
chr11	1855502	1855503	chr11.1855502..1855503	chr11	1855341	1855770	PPARG	PPARG_chr11.1855341..1855770	430	score
chr11	1855502	1855503	chr11.1855502..1855503	chr11	1855487	1855680	FOSL1	FOSL1_chr11.1855487..1855680	194	score
chr11	1855506	1855507	chr11.1855506..1855507	chr11	1854977	1855916	NIPBL	NIPBL_chr11.1854977..1855916	940	score
chr11	1855506	1855507	chr11.1855506..1855507	chr11	1855152	1855570	VDR	VDR_chr11.1855152..1855570	419	score
chr11	1855506	1855507	chr11.1855506..1855507	chr11	1855233	1855947	PGR	PGR_chr11.1855233..1855947	715	score
chr11	1855506	1855507	chr11.1855506..1855507	chr11	1855256	1855732	NR1H2	NR1H2_chr11.1855256..1855732	477	score
chr11	1855506	1855507	chr11.1855506..1855507	chr11	1855262	1855721	NCOA3	NCOA3_chr11.1855262..1855721	460	score
chr11	1855506	1855507	chr11.1855506..1855507	chr11	1855303	1855759	NCOA2	NCOA2_chr11.1855303..1855759	457	score
chr11	1855506	1855507	chr11.1855506..1855507	chr11	1855308	1855719	PROX1	PROX1_chr11.1855308..1855719	412	score
chr11	1855506	1855507	chr11.1855506..1855507	chr11	1855341	1855770	PPARG	PPARG_chr11.1855341..1855770	430	score
chr11	1855506	1855507	chr11.1855506..1855507	chr11	1855487	1855680	FOSL1	FOSL1_chr11.1855487..1855680	194	score
chr11	1855665	1855666	chr11.1855665..1855666	chr11	1854977	1855916	NIPBL	NIPBL_chr11.1854977..1855916	940	score
chr11	1855665	1855666	chr11.1855665..1855666	chr11	1855233	1855947	PGR	PGR_chr11.1855233..1855947	715	score
chr11	1855665	1855666	chr11.1855665..1855666	chr11	1855256	1855732	NR1H2	NR1H2_chr11.1855256..1855732	477	score
chr11	1855665	1855666	chr11.1855665..1855666	chr11	1855262	1855721	NCOA3	NCOA3_chr11.1855262..1855721	460	score
chr11	1855665	1855666	chr11.1855665..1855666	chr11	1855303	1855759	NCOA2	NCOA2_chr11.1855303..1855759	457	score
chr11	1855665	1855666	chr11.1855665..1855666	chr11	1855308	1855719	PROX1	PROX1_chr11.1855308..1855719	412	score
chr11	1855665	1855666	chr11.1855665..1855666	chr11	1855341	1855770	PPARG	PPARG_chr11.1855341..1855770	430	score
chr11	1855665	1855666	chr11.1855665..1855666	chr11	1855487	1855680	FOSL1	FOSL1_chr11.1855487..1855680	194	score
chr11	1855665	1855666	chr11.1855665..1855666	chr11	1855508	1855699	ZNF750	ZNF750_chr11.1855508..1855699	192	score
chr11	1856666	1856667	chr11.1856666..1856667	chr11	1856444	1856813	PGR	PGR_chr11.1856444..1856813	370	score
chr11	1861048	1861049	chr11.1861048..1861049	chr11	1861024	1861147	NCOA3	NCOA3_chr11.1861024..1861147	124	score
chr11	1861344	1861345	chr11.1861344..1861345	chr11	1861188	1861390	NR4A1	NR4A1_chr11.1861188..1861390	203	meth
chr11	1861344	1861345	chr11.1861344..1861345	chr11	1861201	1861372	STAT5A	STAT5A_chr11.1861201..1861372	172	meth&score
chr11	1861362	1861363	chr11.1861362..1861363	chr11	1861188	1861390	NR4A1	NR4A1_chr11.1861188..1861390	203	meth
chr11	1861362	1861363	chr11.1861362..1861363	chr11	1861201	1861372	STAT5A	STAT5A_chr11.1861201..1861372	172	meth&score
chr11	1863792	1863793	chr11.1863792..1863793	chr11	1863791	1864076	HBP1	HBP1_chr11.1863791..1864076	286	score
chr11	1863883	1863884	chr11.1863883..1863884	chr11	1863791	1864076	HBP1	HBP1_chr11.1863791..1864076	286	score
chr11	1863923	1863924	chr11.1863923..1863924	chr11	1863791	1864076	HBP1	HBP1_chr11.1863791..1864076	286	score
chr11	1864023	1864024	chr11.1864023..1864024	chr11	1863791	1864076	HBP1	HBP1_chr11.1863791..1864076	286	score
chr11	1864039	1864040	chr11.1864039..1864040	chr11	1863791	1864076	HBP1	HBP1_chr11.1863791..1864076	286	score
chr11	1865740	1865741	chr11.1865740..1865741	chr11	1865677	1865830	NR4A1	NR4A1_chr11.1865677..1865830	154	meth
chr11	1865740	1865741	chr11.1865740..1865741	chr11	1865682	1866016	EZH1	EZH1_chr11.1865682..1866016	335	meth
chr11	1865771	1865772	chr11.1865771..1865772	chr11	1865677	1865830	NR4A1	NR4A1_chr11.1865677..1865830	154	meth
chr11	1865771	1865772	chr11.1865771..1865772	chr11	1865682	1866016	EZH1	EZH1_chr11.1865682..1866016	335	meth
chr11	1865771	1865772	chr11.1865771..1865772	chr11	1865763	1866641	MIER1	MIER1_chr11.1865763..1866641	879	meth
chr11	1865773	1865774	chr11.1865773..1865774	chr11	1865677	1865830	NR4A1	NR4A1_chr11.1865677..1865830	154	meth
chr11	1865773	1865774	chr11.1865773..1865774	chr11	1865682	1866016	EZH1	EZH1_chr11.1865682..1866016	335	meth
chr11	1865773	1865774	chr11.1865773..1865774	chr11	1865763	1866641	MIER1	MIER1_chr11.1865763..1866641	879	meth
chr11	1865928	1865929	chr11.1865928..1865929	chr11	1865682	1866016	EZH1	EZH1_chr11.1865682..1866016	335	meth
chr11	1865928	1865929	chr11.1865928..1865929	chr11	1865763	1866641	MIER1	MIER1_chr11.1865763..1866641	879	meth
chr11	1865928	1865929	chr11.1865928..1865929	chr11	1865835	1866074	NEUROD1	NEUROD1_chr11.1865835..1866074	240	score
chr11	1865928	1865929	chr11.1865928..1865929	chr11	1865852	1866194	FOSL1	FOSL1_chr11.1865852..1866194	343	score
chr11	1865928	1865929	chr11.1865928..1865929	chr11	1865857	1866166	PGR	PGR_chr11.1865857..1866166	310	score
chr11	1865928	1865929	chr11.1865928..1865929	chr11	1865894	1866133	LDB1	LDB1_chr11.1865894..1866133	240	meth
chr11	1865928	1865929	chr11.1865928..1865929	chr11	1865899	1866178	FOXO1	FOXO1_chr11.1865899..1866178	280	score
chr11	1865928	1865929	chr11.1865928..1865929	chr11	1865899	1866063	NCOA2	NCOA2_chr11.1865899..1866063	165	score
chr11	1865928	1865929	chr11.1865928..1865929	chr11	1865900	1866098	RBBP5	RBBP5_chr11.1865900..1866098	199	score
chr11	1865928	1865929	chr11.1865928..1865929	chr11	1865902	1866038	NR4A1	NR4A1_chr11.1865902..1866038	137	meth
chr11	1865928	1865929	chr11.1865928..1865929	chr11	1865911	1866179	PPARG	PPARG_chr11.1865911..1866179	269	score
chr11	1865968	1865969	chr11.1865968..1865969	chr11	1865682	1866016	EZH1	EZH1_chr11.1865682..1866016	335	meth
chr11	1865968	1865969	chr11.1865968..1865969	chr11	1865763	1866641	MIER1	MIER1_chr11.1865763..1866641	879	meth
chr11	1865968	1865969	chr11.1865968..1865969	chr11	1865835	1866074	NEUROD1	NEUROD1_chr11.1865835..1866074	240	score
chr11	1865968	1865969	chr11.1865968..1865969	chr11	1865852	1866194	FOSL1	FOSL1_chr11.1865852..1866194	343	score
chr11	1865968	1865969	chr11.1865968..1865969	chr11	1865857	1866166	PGR	PGR_chr11.1865857..1866166	310	score
chr11	1865968	1865969	chr11.1865968..1865969	chr11	1865894	1866133	LDB1	LDB1_chr11.1865894..1866133	240	meth
chr11	1865968	1865969	chr11.1865968..1865969	chr11	1865899	1866178	FOXO1	FOXO1_chr11.1865899..1866178	280	score
chr11	1865968	1865969	chr11.1865968..1865969	chr11	1865899	1866063	NCOA2	NCOA2_chr11.1865899..1866063	165	score
chr11	1865968	1865969	chr11.1865968..1865969	chr11	1865900	1866098	RBBP5	RBBP5_chr11.1865900..1866098	199	score
chr11	1865968	1865969	chr11.1865968..1865969	chr11	1865902	1866038	NR4A1	NR4A1_chr11.1865902..1866038	137	meth
chr11	1865968	1865969	chr11.1865968..1865969	chr11	1865911	1866179	PPARG	PPARG_chr11.1865911..1866179	269	score
chr11	1865968	1865969	chr11.1865968..1865969	chr11	1865931	1866095	ZMIZ1	ZMIZ1_chr11.1865931..1866095	165	score
chr11	1865968	1865969	chr11.1865968..1865969	chr11	1865932	1866055	NCOA3	NCOA3_chr11.1865932..1866055	124	score
chr11	1865968	1865969	chr11.1865968..1865969	chr11	1865932	1866108	STAT5A	STAT5A_chr11.1865932..1866108	177	meth&score
chr11	1874017	1874018	chr11.1874017..1874018	chr11	1873986	1874358	CIITA	CIITA_chr11.1873986..1874358	373	meth
chr11	1874049	1874050	chr11.1874049..1874050	chr11	1873986	1874358	CIITA	CIITA_chr11.1873986..1874358	373	meth
chr11	1874070	1874071	chr11.1874070..1874071	chr11	1873986	1874358	CIITA	CIITA_chr11.1873986..1874358	373	meth
chr11	1874216	1874217	chr11.1874216..1874217	chr11	1873986	1874358	CIITA	CIITA_chr11.1873986..1874358	373	meth
chr11	1874216	1874217	chr11.1874216..1874217	chr11	1874077	1874411	FOXO1	FOXO1_chr11.1874077..1874411	335	score
chr11	1874216	1874217	chr11.1874216..1874217	chr11	1874129	1874407	ATF2	ATF2_chr11.1874129..1874407	279	meth
chr11	1874216	1874217	chr11.1874216..1874217	chr11	1874134	1874377	NIPBL	NIPBL_chr11.1874134..1874377	244	score
chr11	1874216	1874217	chr11.1874216..1874217	chr11	1874136	1874464	VDR	VDR_chr11.1874136..1874464	329	score
chr11	1874216	1874217	chr11.1874216..1874217	chr11	1874161	1874334	MEF2C	MEF2C_chr11.1874161..1874334	174	meth
chr11	1874216	1874217	chr11.1874216..1874217	chr11	1874169	1874381	NFATC1	NFATC1_chr11.1874169..1874381	213	meth&score
chr11	1874216	1874217	chr11.1874216..1874217	chr11	1874172	1874419	STAT5A	STAT5A_chr11.1874172..1874419	248	meth&score
chr11	1874216	1874217	chr11.1874216..1874217	chr11	1874202	1874468	SMAD5	SMAD5_chr11.1874202..1874468	267	score
chr11	1874216	1874217	chr11.1874216..1874217	chr11	1874209	1874420	CEBPZ	CEBPZ_chr11.1874209..1874420	212	meth
chr11	1874266	1874267	chr11.1874266..1874267	chr11	1873986	1874358	CIITA	CIITA_chr11.1873986..1874358	373	meth
chr11	1874266	1874267	chr11.1874266..1874267	chr11	1874077	1874411	FOXO1	FOXO1_chr11.1874077..1874411	335	score
chr11	1874266	1874267	chr11.1874266..1874267	chr11	1874129	1874407	ATF2	ATF2_chr11.1874129..1874407	279	meth
chr11	1874266	1874267	chr11.1874266..1874267	chr11	1874134	1874377	NIPBL	NIPBL_chr11.1874134..1874377	244	score
chr11	1874266	1874267	chr11.1874266..1874267	chr11	1874136	1874464	VDR	VDR_chr11.1874136..1874464	329	score
chr11	1874266	1874267	chr11.1874266..1874267	chr11	1874161	1874334	MEF2C	MEF2C_chr11.1874161..1874334	174	meth
chr11	1874266	1874267	chr11.1874266..1874267	chr11	1874169	1874381	NFATC1	NFATC1_chr11.1874169..1874381	213	meth&score
chr11	1874266	1874267	chr11.1874266..1874267	chr11	1874172	1874419	STAT5A	STAT5A_chr11.1874172..1874419	248	meth&score
chr11	1874266	1874267	chr11.1874266..1874267	chr11	1874202	1874468	SMAD5	SMAD5_chr11.1874202..1874468	267	score
chr11	1874266	1874267	chr11.1874266..1874267	chr11	1874209	1874420	CEBPZ	CEBPZ_chr11.1874209..1874420	212	meth
chr11	1874266	1874267	chr11.1874266..1874267	chr11	1874255	1874327	EPAS1	EPAS1_chr11.1874255..1874327	73	meth
chr11	1874388	1874389	chr11.1874388..1874389	chr11	1874077	1874411	FOXO1	FOXO1_chr11.1874077..1874411	335	score
chr11	1874388	1874389	chr11.1874388..1874389	chr11	1874129	1874407	ATF2	ATF2_chr11.1874129..1874407	279	meth
chr11	1874388	1874389	chr11.1874388..1874389	chr11	1874136	1874464	VDR	VDR_chr11.1874136..1874464	329	score
chr11	1874388	1874389	chr11.1874388..1874389	chr11	1874172	1874419	STAT5A	STAT5A_chr11.1874172..1874419	248	meth&score
chr11	1874388	1874389	chr11.1874388..1874389	chr11	1874202	1874468	SMAD5	SMAD5_chr11.1874202..1874468	267	score
chr11	1874388	1874389	chr11.1874388..1874389	chr11	1874209	1874420	CEBPZ	CEBPZ_chr11.1874209..1874420	212	meth
chr11	1874397	1874398	chr11.1874397..1874398	chr11	1874077	1874411	FOXO1	FOXO1_chr11.1874077..1874411	335	score
chr11	1874397	1874398	chr11.1874397..1874398	chr11	1874129	1874407	ATF2	ATF2_chr11.1874129..1874407	279	meth
chr11	1874397	1874398	chr11.1874397..1874398	chr11	1874136	1874464	VDR	VDR_chr11.1874136..1874464	329	score
chr11	1874397	1874398	chr11.1874397..1874398	chr11	1874172	1874419	STAT5A	STAT5A_chr11.1874172..1874419	248	meth&score
chr11	1874397	1874398	chr11.1874397..1874398	chr11	1874202	1874468	SMAD5	SMAD5_chr11.1874202..1874468	267	score
chr11	1874397	1874398	chr11.1874397..1874398	chr11	1874209	1874420	CEBPZ	CEBPZ_chr11.1874209..1874420	212	meth
chr11	1874404	1874405	chr11.1874404..1874405	chr11	1874077	1874411	FOXO1	FOXO1_chr11.1874077..1874411	335	score
chr11	1874404	1874405	chr11.1874404..1874405	chr11	1874129	1874407	ATF2	ATF2_chr11.1874129..1874407	279	meth
chr11	1874404	1874405	chr11.1874404..1874405	chr11	1874136	1874464	VDR	VDR_chr11.1874136..1874464	329	score
chr11	1874404	1874405	chr11.1874404..1874405	chr11	1874172	1874419	STAT5A	STAT5A_chr11.1874172..1874419	248	meth&score
chr11	1874404	1874405	chr11.1874404..1874405	chr11	1874202	1874468	SMAD5	SMAD5_chr11.1874202..1874468	267	score
chr11	1874404	1874405	chr11.1874404..1874405	chr11	1874209	1874420	CEBPZ	CEBPZ_chr11.1874209..1874420	212	meth
chr11	1874411	1874412	chr11.1874411..1874412	chr11	1874136	1874464	VDR	VDR_chr11.1874136..1874464	329	score
chr11	1874411	1874412	chr11.1874411..1874412	chr11	1874172	1874419	STAT5A	STAT5A_chr11.1874172..1874419	248	meth&score
chr11	1874411	1874412	chr11.1874411..1874412	chr11	1874202	1874468	SMAD5	SMAD5_chr11.1874202..1874468	267	score
chr11	1874411	1874412	chr11.1874411..1874412	chr11	1874209	1874420	CEBPZ	CEBPZ_chr11.1874209..1874420	212	meth
chr11	1874445	1874446	chr11.1874445..1874446	chr11	1874136	1874464	VDR	VDR_chr11.1874136..1874464	329	score
chr11	1874445	1874446	chr11.1874445..1874446	chr11	1874202	1874468	SMAD5	SMAD5_chr11.1874202..1874468	267	score
chr11	1874452	1874453	chr11.1874452..1874453	chr11	1874136	1874464	VDR	VDR_chr11.1874136..1874464	329	score
chr11	1874452	1874453	chr11.1874452..1874453	chr11	1874202	1874468	SMAD5	SMAD5_chr11.1874202..1874468	267	score
chr11	1876524	1876525	chr11.1876524..1876525	chr11	1876257	1876634	RELB	RELB_chr11.1876257..1876634	378	meth
chr11	1876524	1876525	chr11.1876524..1876525	chr11	1876301	1876571	ATF2	ATF2_chr11.1876301..1876571	271	meth
chr11	1876524	1876525	chr11.1876524..1876525	chr11	1876356	1876536	NFATC1	NFATC1_chr11.1876356..1876536	181	meth&score
chr11	1876524	1876525	chr11.1876524..1876525	chr11	1876356	1876565	NIPBL	NIPBL_chr11.1876356..1876565	210	score
chr11	1876524	1876525	chr11.1876524..1876525	chr11	1876370	1876568	STAT5A	STAT5A_chr11.1876370..1876568	199	meth&score
chr11	1876619	1876620	chr11.1876619..1876620	chr11	1876257	1876634	RELB	RELB_chr11.1876257..1876634	378	meth
chr11	1876632	1876633	chr11.1876632..1876633	chr11	1876257	1876634	RELB	RELB_chr11.1876257..1876634	378	meth
chr11	1884433	1884434	chr11.1884433..1884434	chr11	1883939	1884642	STAT5A	STAT5A_chr11.1883939..1884642	704	meth&score
chr11	1884433	1884434	chr11.1884433..1884434	chr11	1884196	1885094	VDR	VDR_chr11.1884196..1885094	899	score
chr11	1884433	1884434	chr11.1884433..1884434	chr11	1884324	1884517	PROX1	PROX1_chr11.1884324..1884517	194	score
chr11	1884433	1884434	chr11.1884433..1884434	chr11	1884344	1884500	FOSL1	FOSL1_chr11.1884344..1884500	157	score
chr11	1884825	1884826	chr11.1884825..1884826	chr11	1884196	1885094	VDR	VDR_chr11.1884196..1885094	899	score
chr11	1884825	1884826	chr11.1884825..1884826	chr11	1884460	1884836	PGR	PGR_chr11.1884460..1884836	377	score
chr11	1884825	1884826	chr11.1884825..1884826	chr11	1884738	1885164	FOSL1	FOSL1_chr11.1884738..1885164	427	score
chr11	1884825	1884826	chr11.1884825..1884826	chr11	1884750	1885000	DAXX	DAXX_chr11.1884750..1885000	251	score
chr11	1884825	1884826	chr11.1884825..1884826	chr11	1884767	1885046	NKX3-1	NKX3-1_chr11.1884767..1885046	280	meth&score
chr11	1884825	1884826	chr11.1884825..1884826	chr11	1884769	1885136	FOXO1	FOXO1_chr11.1884769..1885136	368	score
chr11	1884825	1884826	chr11.1884825..1884826	chr11	1884776	1885019	NR1H2	NR1H2_chr11.1884776..1885019	244	score
chr11	1884825	1884826	chr11.1884825..1884826	chr11	1884809	1885026	NKX2-2	NKX2-2_chr11.1884809..1885026	218	meth&score
chr11	1884830	1884831	chr11.1884830..1884831	chr11	1884196	1885094	VDR	VDR_chr11.1884196..1885094	899	score
chr11	1884830	1884831	chr11.1884830..1884831	chr11	1884460	1884836	PGR	PGR_chr11.1884460..1884836	377	score
chr11	1884830	1884831	chr11.1884830..1884831	chr11	1884738	1885164	FOSL1	FOSL1_chr11.1884738..1885164	427	score
chr11	1884830	1884831	chr11.1884830..1884831	chr11	1884750	1885000	DAXX	DAXX_chr11.1884750..1885000	251	score
chr11	1884830	1884831	chr11.1884830..1884831	chr11	1884767	1885046	NKX3-1	NKX3-1_chr11.1884767..1885046	280	meth&score
chr11	1884830	1884831	chr11.1884830..1884831	chr11	1884769	1885136	FOXO1	FOXO1_chr11.1884769..1885136	368	score
chr11	1884830	1884831	chr11.1884830..1884831	chr11	1884776	1885019	NR1H2	NR1H2_chr11.1884776..1885019	244	score
chr11	1884830	1884831	chr11.1884830..1884831	chr11	1884809	1885026	NKX2-2	NKX2-2_chr11.1884809..1885026	218	meth&score
chr11	1884861	1884862	chr11.1884861..1884862	chr11	1884196	1885094	VDR	VDR_chr11.1884196..1885094	899	score
chr11	1884861	1884862	chr11.1884861..1884862	chr11	1884738	1885164	FOSL1	FOSL1_chr11.1884738..1885164	427	score
chr11	1884861	1884862	chr11.1884861..1884862	chr11	1884750	1885000	DAXX	DAXX_chr11.1884750..1885000	251	score
chr11	1884861	1884862	chr11.1884861..1884862	chr11	1884767	1885046	NKX3-1	NKX3-1_chr11.1884767..1885046	280	meth&score
chr11	1884861	1884862	chr11.1884861..1884862	chr11	1884769	1885136	FOXO1	FOXO1_chr11.1884769..1885136	368	score
chr11	1884861	1884862	chr11.1884861..1884862	chr11	1884776	1885019	NR1H2	NR1H2_chr11.1884776..1885019	244	score
chr11	1884861	1884862	chr11.1884861..1884862	chr11	1884809	1885026	NKX2-2	NKX2-2_chr11.1884809..1885026	218	meth&score
chr11	1884861	1884862	chr11.1884861..1884862	chr11	1884850	1885045	NEUROD1	NEUROD1_chr11.1884850..1885045	196	score
chr11	1884861	1884862	chr11.1884861..1884862	chr11	1884861	1885025	SMAD1	SMAD1_chr11.1884861..1885025	165	score
chr11	1885097	1885098	chr11.1885097..1885098	chr11	1884738	1885164	FOSL1	FOSL1_chr11.1884738..1885164	427	score
chr11	1885097	1885098	chr11.1885097..1885098	chr11	1884769	1885136	FOXO1	FOXO1_chr11.1884769..1885136	368	score
chr11	1885097	1885098	chr11.1885097..1885098	chr11	1885021	1885168	RBBP5	RBBP5_chr11.1885021..1885168	148	score
chr11	1889979	1889980	chr11.1889979..1889980	chr11	1889976	1890129	NFATC1	NFATC1_chr11.1889976..1890129	154	meth&score
chr11	1890053	1890054	chr11.1890053..1890054	chr11	1889976	1890129	NFATC1	NFATC1_chr11.1889976..1890129	154	meth&score
chr11	1890056	1890057	chr11.1890056..1890057	chr11	1889976	1890129	NFATC1	NFATC1_chr11.1889976..1890129	154	meth&score
chr11	1890087	1890088	chr11.1890087..1890088	chr11	1889976	1890129	NFATC1	NFATC1_chr11.1889976..1890129	154	meth&score
chr11	1890112	1890113	chr11.1890112..1890113	chr11	1889976	1890129	NFATC1	NFATC1_chr11.1889976..1890129	154	meth&score
chr11	1894679	1894680	chr11.1894679..1894680	chr11	1894577	1894739	NKX2-2	NKX2-2_chr11.1894577..1894739	163	meth&score
chr11	1901714	1901715	chr11.1901714..1901715	chr11	1901699	1901877	FOSL1	FOSL1_chr11.1901699..1901877	179	score
chr11	1901719	1901720	chr11.1901719..1901720	chr11	1901699	1901877	FOSL1	FOSL1_chr11.1901699..1901877	179	score
chr11	1901748	1901749	chr11.1901748..1901749	chr11	1901699	1901877	FOSL1	FOSL1_chr11.1901699..1901877	179	score
chr11	1901791	1901792	chr11.1901791..1901792	chr11	1901699	1901877	FOSL1	FOSL1_chr11.1901699..1901877	179	score
chr11	1901803	1901804	chr11.1901803..1901804	chr11	1901699	1901877	FOSL1	FOSL1_chr11.1901699..1901877	179	score
chr11	1901847	1901848	chr11.1901847..1901848	chr11	1901699	1901877	FOSL1	FOSL1_chr11.1901699..1901877	179	score
chr11	1903280	1903281	chr11.1903280..1903281	chr11	1903271	1903472	KDM4C	KDM4C_chr11.1903271..1903472	202	meth
chr11	1903313	1903314	chr11.1903313..1903314	chr11	1903271	1903472	KDM4C	KDM4C_chr11.1903271..1903472	202	meth
chr11	1903321	1903322	chr11.1903321..1903322	chr11	1903271	1903472	KDM4C	KDM4C_chr11.1903271..1903472	202	meth
chr11	1903325	1903326	chr11.1903325..1903326	chr11	1903271	1903472	KDM4C	KDM4C_chr11.1903271..1903472	202	meth
chr11	1903333	1903334	chr11.1903333..1903334	chr11	1903271	1903472	KDM4C	KDM4C_chr11.1903271..1903472	202	meth
chr11	1910635	1910636	chr11.1910635..1910636	chr11	1910598	1910721	ZFX	ZFX_chr11.1910598..1910721	124	score
chr11	1911627	1911628	chr11.1911627..1911628	chr11	1911555	1911833	NFATC1	NFATC1_chr11.1911555..1911833	279	meth&score
chr11	1911646	1911647	chr11.1911646..1911647	chr11	1911555	1911833	NFATC1	NFATC1_chr11.1911555..1911833	279	meth&score
chr11	1911675	1911676	chr11.1911675..1911676	chr11	1911555	1911833	NFATC1	NFATC1_chr11.1911555..1911833	279	meth&score
chr11	1911705	1911706	chr11.1911705..1911706	chr11	1911555	1911833	NFATC1	NFATC1_chr11.1911555..1911833	279	meth&score
chr11	1911740	1911741	chr11.1911740..1911741	chr11	1911555	1911833	NFATC1	NFATC1_chr11.1911555..1911833	279	meth&score
chr11	1912276	1912277	chr11.1912276..1912277	chr11	1912270	1912598	NFATC1	NFATC1_chr11.1912270..1912598	329	meth&score
chr11	1912316	1912317	chr11.1912316..1912317	chr11	1912270	1912598	NFATC1	NFATC1_chr11.1912270..1912598	329	meth&score
chr11	1912359	1912360	chr11.1912359..1912360	chr11	1912270	1912598	NFATC1	NFATC1_chr11.1912270..1912598	329	meth&score
chr11	1912408	1912409	chr11.1912408..1912409	chr11	1912270	1912598	NFATC1	NFATC1_chr11.1912270..1912598	329	meth&score
chr11	1912495	1912496	chr11.1912495..1912496	chr11	1912270	1912598	NFATC1	NFATC1_chr11.1912270..1912598	329	meth&score
chr11	1912530	1912531	chr11.1912530..1912531	chr11	1912270	1912598	NFATC1	NFATC1_chr11.1912270..1912598	329	meth&score
chr11	1912703	1912704	chr11.1912703..1912704	chr11	1912703	1913116	NFATC1	NFATC1_chr11.1912703..1913116	414	meth&score
chr11	1912755	1912756	chr11.1912755..1912756	chr11	1912703	1913116	NFATC1	NFATC1_chr11.1912703..1913116	414	meth&score
chr11	1912817	1912818	chr11.1912817..1912818	chr11	1912703	1913116	NFATC1	NFATC1_chr11.1912703..1913116	414	meth&score
chr11	1912817	1912818	chr11.1912817..1912818	chr11	1912756	1913035	STAT5A	STAT5A_chr11.1912756..1913035	280	meth&score
chr11	1912847	1912848	chr11.1912847..1912848	chr11	1912703	1913116	NFATC1	NFATC1_chr11.1912703..1913116	414	meth&score
chr11	1912847	1912848	chr11.1912847..1912848	chr11	1912756	1913035	STAT5A	STAT5A_chr11.1912756..1913035	280	meth&score
chr11	1913026	1913027	chr11.1913026..1913027	chr11	1912703	1913116	NFATC1	NFATC1_chr11.1912703..1913116	414	meth&score
chr11	1913026	1913027	chr11.1913026..1913027	chr11	1912756	1913035	STAT5A	STAT5A_chr11.1912756..1913035	280	meth&score
chr11	1913403	1913404	chr11.1913403..1913404	chr11	1913225	1913947	NFATC1	NFATC1_chr11.1913225..1913947	723	meth&score
chr11	1914139	1914140	chr11.1914139..1914140	chr11	1913993	1914212	STAT5A	STAT5A_chr11.1913993..1914212	220	meth&score
chr11	1915088	1915089	chr11.1915088..1915089	chr11	1914454	1915315	STAT5A	STAT5A_chr11.1914454..1915315	862	meth&score
chr11	1915088	1915089	chr11.1915088..1915089	chr11	1915065	1915265	NFATC1	NFATC1_chr11.1915065..1915265	201	meth&score
chr11	1923048	1923049	chr11.1923048..1923049	chr11	1922979	1923113	ATF2	ATF2_chr11.1922979..1923113	135	meth
chr11	1927503	1927504	chr11.1927503..1927504	chr11	1927481	1927821	FOXO1	FOXO1_chr11.1927481..1927821	341	score
chr11	1927523	1927524	chr11.1927523..1927524	chr11	1927481	1927821	FOXO1	FOXO1_chr11.1927481..1927821	341	score
chr11	1927552	1927553	chr11.1927552..1927553	chr11	1927481	1927821	FOXO1	FOXO1_chr11.1927481..1927821	341	score
chr11	1927614	1927615	chr11.1927614..1927615	chr11	1927481	1927821	FOXO1	FOXO1_chr11.1927481..1927821	341	score
chr11	1927731	1927732	chr11.1927731..1927732	chr11	1927481	1927821	FOXO1	FOXO1_chr11.1927481..1927821	341	score
chr11	1929183	1929184	chr11.1929183..1929184	chr11	1929049	1929213	PPARG	PPARG_chr11.1929049..1929213	165	score
chr11	1929253	1929254	chr11.1929253..1929254	chr11	1929246	1929413	EZH1	EZH1_chr11.1929246..1929413	168	meth
chr11	1929384	1929385	chr11.1929384..1929385	chr11	1929246	1929413	EZH1	EZH1_chr11.1929246..1929413	168	meth
chr11	1929990	1929991	chr11.1929990..1929991	chr11	1929784	1930211	NFATC1	NFATC1_chr11.1929784..1930211	428	meth&score
chr11	1929990	1929991	chr11.1929990..1929991	chr11	1929914	1930155	PGR	PGR_chr11.1929914..1930155	242	score
chr11	1929990	1929991	chr11.1929990..1929991	chr11	1929981	1930327	RBBP5	RBBP5_chr11.1929981..1930327	347	score
chr11	1930001	1930002	chr11.1930001..1930002	chr11	1929784	1930211	NFATC1	NFATC1_chr11.1929784..1930211	428	meth&score
chr11	1930001	1930002	chr11.1930001..1930002	chr11	1929914	1930155	PGR	PGR_chr11.1929914..1930155	242	score
chr11	1930001	1930002	chr11.1930001..1930002	chr11	1929981	1930327	RBBP5	RBBP5_chr11.1929981..1930327	347	score
chr11	1930173	1930174	chr11.1930173..1930174	chr11	1929784	1930211	NFATC1	NFATC1_chr11.1929784..1930211	428	meth&score
chr11	1930173	1930174	chr11.1930173..1930174	chr11	1929981	1930327	RBBP5	RBBP5_chr11.1929981..1930327	347	score
chr11	1937253	1937254	chr11.1937253..1937254	chr11	1936996	1940455	STAT5A	STAT5A_chr11.1936996..1940455	3460	meth&score
chr11	1937253	1937254	chr11.1937253..1937254	chr11	1937129	1939642	NFATC1	NFATC1_chr11.1937129..1939642	2514	meth&score
chr11	1937646	1937647	chr11.1937646..1937647	chr11	1936996	1940455	STAT5A	STAT5A_chr11.1936996..1940455	3460	meth&score
chr11	1937646	1937647	chr11.1937646..1937647	chr11	1937129	1939642	NFATC1	NFATC1_chr11.1937129..1939642	2514	meth&score
chr11	1937646	1937647	chr11.1937646..1937647	chr11	1937446	1937756	ATF2	ATF2_chr11.1937446..1937756	311	meth
chr11	1938920	1938921	chr11.1938920..1938921	chr11	1936996	1940455	STAT5A	STAT5A_chr11.1936996..1940455	3460	meth&score
chr11	1938920	1938921	chr11.1938920..1938921	chr11	1937129	1939642	NFATC1	NFATC1_chr11.1937129..1939642	2514	meth&score
chr11	1938920	1938921	chr11.1938920..1938921	chr11	1938800	1938968	RBBP5	RBBP5_chr11.1938800..1938968	169	score
chr11	1939064	1939065	chr11.1939064..1939065	chr11	1936996	1940455	STAT5A	STAT5A_chr11.1936996..1940455	3460	meth&score
chr11	1939064	1939065	chr11.1939064..1939065	chr11	1937129	1939642	NFATC1	NFATC1_chr11.1937129..1939642	2514	meth&score
chr11	1939104	1939105	chr11.1939104..1939105	chr11	1936996	1940455	STAT5A	STAT5A_chr11.1936996..1940455	3460	meth&score
chr11	1939104	1939105	chr11.1939104..1939105	chr11	1937129	1939642	NFATC1	NFATC1_chr11.1937129..1939642	2514	meth&score
chr11	1939176	1939177	chr11.1939176..1939177	chr11	1936996	1940455	STAT5A	STAT5A_chr11.1936996..1940455	3460	meth&score
chr11	1939176	1939177	chr11.1939176..1939177	chr11	1937129	1939642	NFATC1	NFATC1_chr11.1937129..1939642	2514	meth&score
chr11	1939277	1939278	chr11.1939277..1939278	chr11	1936996	1940455	STAT5A	STAT5A_chr11.1936996..1940455	3460	meth&score
chr11	1939277	1939278	chr11.1939277..1939278	chr11	1937129	1939642	NFATC1	NFATC1_chr11.1937129..1939642	2514	meth&score
chr11	1939295	1939296	chr11.1939295..1939296	chr11	1936996	1940455	STAT5A	STAT5A_chr11.1936996..1940455	3460	meth&score
chr11	1939295	1939296	chr11.1939295..1939296	chr11	1937129	1939642	NFATC1	NFATC1_chr11.1937129..1939642	2514	meth&score
chr11	1939301	1939302	chr11.1939301..1939302	chr11	1936996	1940455	STAT5A	STAT5A_chr11.1936996..1940455	3460	meth&score
chr11	1939301	1939302	chr11.1939301..1939302	chr11	1937129	1939642	NFATC1	NFATC1_chr11.1937129..1939642	2514	meth&score
chr11	1939471	1939472	chr11.1939471..1939472	chr11	1936996	1940455	STAT5A	STAT5A_chr11.1936996..1940455	3460	meth&score
chr11	1939471	1939472	chr11.1939471..1939472	chr11	1937129	1939642	NFATC1	NFATC1_chr11.1937129..1939642	2514	meth&score
chr11	1939474	1939475	chr11.1939474..1939475	chr11	1936996	1940455	STAT5A	STAT5A_chr11.1936996..1940455	3460	meth&score
chr11	1939474	1939475	chr11.1939474..1939475	chr11	1937129	1939642	NFATC1	NFATC1_chr11.1937129..1939642	2514	meth&score
chr11	1939477	1939478	chr11.1939477..1939478	chr11	1936996	1940455	STAT5A	STAT5A_chr11.1936996..1940455	3460	meth&score
chr11	1939477	1939478	chr11.1939477..1939478	chr11	1937129	1939642	NFATC1	NFATC1_chr11.1937129..1939642	2514	meth&score
chr11	1939682	1939683	chr11.1939682..1939683	chr11	1936996	1940455	STAT5A	STAT5A_chr11.1936996..1940455	3460	meth&score
chr11	1939693	1939694	chr11.1939693..1939694	chr11	1936996	1940455	STAT5A	STAT5A_chr11.1936996..1940455	3460	meth&score
chr11	1939693	1939694	chr11.1939693..1939694	chr11	1939690	1940230	NFATC1	NFATC1_chr11.1939690..1940230	541	meth&score
chr11	1939698	1939699	chr11.1939698..1939699	chr11	1936996	1940455	STAT5A	STAT5A_chr11.1936996..1940455	3460	meth&score
chr11	1939698	1939699	chr11.1939698..1939699	chr11	1939690	1940230	NFATC1	NFATC1_chr11.1939690..1940230	541	meth&score
chr11	1940241	1940242	chr11.1940241..1940242	chr11	1936996	1940455	STAT5A	STAT5A_chr11.1936996..1940455	3460	meth&score
chr11	1940401	1940402	chr11.1940401..1940402	chr11	1936996	1940455	STAT5A	STAT5A_chr11.1936996..1940455	3460	meth&score
chr11	1943141	1943142	chr11.1943141..1943142	chr11	1943088	1943273	PGR	PGR_chr11.1943088..1943273	186	score
chr11	1943164	1943165	chr11.1943164..1943165	chr11	1943088	1943273	PGR	PGR_chr11.1943088..1943273	186	score
chr11	1943173	1943174	chr11.1943173..1943174	chr11	1943088	1943273	PGR	PGR_chr11.1943088..1943273	186	score
chr11	1943243	1943244	chr11.1943243..1943244	chr11	1943088	1943273	PGR	PGR_chr11.1943088..1943273	186	score
chr11	1943258	1943259	chr11.1943258..1943259	chr11	1943088	1943273	PGR	PGR_chr11.1943088..1943273	186	score
chr11	1947832	1947833	chr11.1947832..1947833	chr11	1947764	1948421	ZNF750	ZNF750_chr11.1947764..1948421	658	score
chr11	1948029	1948030	chr11.1948029..1948030	chr11	1947764	1948421	ZNF750	ZNF750_chr11.1947764..1948421	658	score
chr11	1948108	1948109	chr11.1948108..1948109	chr11	1947764	1948421	ZNF750	ZNF750_chr11.1947764..1948421	658	score
chr11	1948234	1948235	chr11.1948234..1948235	chr11	1947764	1948421	ZNF750	ZNF750_chr11.1947764..1948421	658	score
chr11	1948259	1948260	chr11.1948259..1948260	chr11	1947764	1948421	ZNF750	ZNF750_chr11.1947764..1948421	658	score
chr11	1952470	1952471	chr11.1952470..1952471	chr11	1952352	1952736	PPARG	PPARG_chr11.1952352..1952736	385	score
chr11	1952714	1952715	chr11.1952714..1952715	chr11	1952352	1952736	PPARG	PPARG_chr11.1952352..1952736	385	score
chr11	1952977	1952978	chr11.1952977..1952978	chr11	1952972	1953181	PGR	PGR_chr11.1952972..1953181	210	score
chr11	1952990	1952991	chr11.1952990..1952991	chr11	1952972	1953181	PGR	PGR_chr11.1952972..1953181	210	score
chr11	1965165	1965166	chr11.1965165..1965166	chr11	1964792	1965329	ZNF24	ZNF24_chr11.1964792..1965329	538	meth
chr11	1965457	1965458	chr11.1965457..1965458	chr11	1965383	1965548	PROX1	PROX1_chr11.1965383..1965548	166	score
chr11	1965457	1965458	chr11.1965457..1965458	chr11	1965408	1965614	EPAS1	EPAS1_chr11.1965408..1965614	207	meth
chr11	2093528	2093529	chr11.2093528..2093529	chr11	2093214	2093612	ZNF750	ZNF750_chr11.2093214..2093612	399	score
chr11	2093933	2093934	chr11.2093933..2093934	chr11	2093926	2094144	FOSL1	FOSL1_chr11.2093926..2094144	219	score
chr11	2098892	2098893	chr11.2098892..2098893	chr11	2098269	2099170	NR1H2	NR1H2_chr11.2098269..2099170	902	score
chr11	2098892	2098893	chr11.2098892..2098893	chr11	2098276	2099055	PPARG	PPARG_chr11.2098276..2099055	780	score
chr11	2098892	2098893	chr11.2098892..2098893	chr11	2098327	2099127	PGR	PGR_chr11.2098327..2099127	801	score
chr11	2098892	2098893	chr11.2098892..2098893	chr11	2098449	2099026	FOSL1	FOSL1_chr11.2098449..2099026	578	score
chr11	2098892	2098893	chr11.2098892..2098893	chr11	2098663	2099063	TLE3	TLE3_chr11.2098663..2099063	401	meth
chr11	2098892	2098893	chr11.2098892..2098893	chr11	2098666	2098960	ZNF217	ZNF217_chr11.2098666..2098960	295	meth
chr11	2098892	2098893	chr11.2098892..2098893	chr11	2098687	2098987	ASH2L	ASH2L_chr11.2098687..2098987	301	score
chr11	2098892	2098893	chr11.2098892..2098893	chr11	2098736	2099105	PDX1	PDX1_chr11.2098736..2099105	370	meth&score
chr11	2098892	2098893	chr11.2098892..2098893	chr11	2098756	2099109	NKX2-2	NKX2-2_chr11.2098756..2099109	354	meth&score
chr11	2098892	2098893	chr11.2098892..2098893	chr11	2098772	2099086	NKX3-1	NKX3-1_chr11.2098772..2099086	315	meth&score
chr11	2098892	2098893	chr11.2098892..2098893	chr11	2098852	2099048	FOXO1	FOXO1_chr11.2098852..2099048	197	score
chr11	2098905	2098906	chr11.2098905..2098906	chr11	2098269	2099170	NR1H2	NR1H2_chr11.2098269..2099170	902	score
chr11	2098905	2098906	chr11.2098905..2098906	chr11	2098276	2099055	PPARG	PPARG_chr11.2098276..2099055	780	score
chr11	2098905	2098906	chr11.2098905..2098906	chr11	2098327	2099127	PGR	PGR_chr11.2098327..2099127	801	score
chr11	2098905	2098906	chr11.2098905..2098906	chr11	2098449	2099026	FOSL1	FOSL1_chr11.2098449..2099026	578	score
chr11	2098905	2098906	chr11.2098905..2098906	chr11	2098663	2099063	TLE3	TLE3_chr11.2098663..2099063	401	meth
chr11	2098905	2098906	chr11.2098905..2098906	chr11	2098666	2098960	ZNF217	ZNF217_chr11.2098666..2098960	295	meth
chr11	2098905	2098906	chr11.2098905..2098906	chr11	2098687	2098987	ASH2L	ASH2L_chr11.2098687..2098987	301	score
chr11	2098905	2098906	chr11.2098905..2098906	chr11	2098736	2099105	PDX1	PDX1_chr11.2098736..2099105	370	meth&score
chr11	2098905	2098906	chr11.2098905..2098906	chr11	2098756	2099109	NKX2-2	NKX2-2_chr11.2098756..2099109	354	meth&score
chr11	2098905	2098906	chr11.2098905..2098906	chr11	2098772	2099086	NKX3-1	NKX3-1_chr11.2098772..2099086	315	meth&score
chr11	2098905	2098906	chr11.2098905..2098906	chr11	2098852	2099048	FOXO1	FOXO1_chr11.2098852..2099048	197	score
chr11	2107541	2107542	chr11.2107541..2107542	chr11	2107424	2107587	PPARG	PPARG_chr11.2107424..2107587	164	score
chr11	2110167	2110168	chr11.2110167..2110168	chr11	2109996	2110210	ZNF750	ZNF750_chr11.2109996..2110210	215	score
chr11	2114295	2114296	chr11.2114295..2114296	chr11	2114200	2114709	DAXX	DAXX_chr11.2114200..2114709	510	score
chr11	2114295	2114296	chr11.2114295..2114296	chr11	2114212	2114752	PPARG	PPARG_chr11.2114212..2114752	541	score
chr11	2114295	2114296	chr11.2114295..2114296	chr11	2114241	2114559	PGR	PGR_chr11.2114241..2114559	319	score
chr11	2114295	2114296	chr11.2114295..2114296	chr11	2114252	2114706	NR1H2	NR1H2_chr11.2114252..2114706	455	score
chr11	2114295	2114296	chr11.2114295..2114296	chr11	2114281	2114538	ASH2L	ASH2L_chr11.2114281..2114538	258	score
chr11	2114295	2114296	chr11.2114295..2114296	chr11	2114283	2114505	NKX3-1	NKX3-1_chr11.2114283..2114505	223	meth&score
chr11	2114459	2114460	chr11.2114459..2114460	chr11	2114200	2114709	DAXX	DAXX_chr11.2114200..2114709	510	score
chr11	2114459	2114460	chr11.2114459..2114460	chr11	2114212	2114752	PPARG	PPARG_chr11.2114212..2114752	541	score
chr11	2114459	2114460	chr11.2114459..2114460	chr11	2114241	2114559	PGR	PGR_chr11.2114241..2114559	319	score
chr11	2114459	2114460	chr11.2114459..2114460	chr11	2114252	2114706	NR1H2	NR1H2_chr11.2114252..2114706	455	score
chr11	2114459	2114460	chr11.2114459..2114460	chr11	2114281	2114538	ASH2L	ASH2L_chr11.2114281..2114538	258	score
chr11	2114459	2114460	chr11.2114459..2114460	chr11	2114283	2114505	NKX3-1	NKX3-1_chr11.2114283..2114505	223	meth&score
chr11	2114459	2114460	chr11.2114459..2114460	chr11	2114398	2114579	NKX2-2	NKX2-2_chr11.2114398..2114579	182	meth&score
chr11	2114459	2114460	chr11.2114459..2114460	chr11	2114417	2114505	PROX1	PROX1_chr11.2114417..2114505	89	score
chr11	2115454	2115455	chr11.2115454..2115455	chr11	2115185	2115588	PGR	PGR_chr11.2115185..2115588	404	score
chr11	2115454	2115455	chr11.2115454..2115455	chr11	2115410	2115668	ZNF750	ZNF750_chr11.2115410..2115668	259	score
chr11	2115469	2115470	chr11.2115469..2115470	chr11	2115185	2115588	PGR	PGR_chr11.2115185..2115588	404	score
chr11	2115469	2115470	chr11.2115469..2115470	chr11	2115410	2115668	ZNF750	ZNF750_chr11.2115410..2115668	259	score
chr11	2115508	2115509	chr11.2115508..2115509	chr11	2115185	2115588	PGR	PGR_chr11.2115185..2115588	404	score
chr11	2115508	2115509	chr11.2115508..2115509	chr11	2115410	2115668	ZNF750	ZNF750_chr11.2115410..2115668	259	score
chr11	2115573	2115574	chr11.2115573..2115574	chr11	2115185	2115588	PGR	PGR_chr11.2115185..2115588	404	score
chr11	2115573	2115574	chr11.2115573..2115574	chr11	2115410	2115668	ZNF750	ZNF750_chr11.2115410..2115668	259	score
chr11	2117625	2117626	chr11.2117625..2117626	chr11	2117563	2117782	PPARG	PPARG_chr11.2117563..2117782	220	score
chr11	2118268	2118269	chr11.2118268..2118269	chr11	2118220	2118471	PGR	PGR_chr11.2118220..2118471	252	score
chr11	2118296	2118297	chr11.2118296..2118297	chr11	2118220	2118471	PGR	PGR_chr11.2118220..2118471	252	score
chr11	2118330	2118331	chr11.2118330..2118331	chr11	2118220	2118471	PGR	PGR_chr11.2118220..2118471	252	score
chr11	2118383	2118384	chr11.2118383..2118384	chr11	2118220	2118471	PGR	PGR_chr11.2118220..2118471	252	score
chr11	2118392	2118393	chr11.2118392..2118393	chr11	2118220	2118471	PGR	PGR_chr11.2118220..2118471	252	score
chr11	2118672	2118673	chr11.2118672..2118673	chr11	2118552	2119213	NR1H2	NR1H2_chr11.2118552..2119213	662	score
chr11	2118672	2118673	chr11.2118672..2118673	chr11	2118558	2119225	FOXO1	FOXO1_chr11.2118558..2119225	668	score
chr11	2118672	2118673	chr11.2118672..2118673	chr11	2118574	2119104	PPARG	PPARG_chr11.2118574..2119104	531	score
chr11	2118672	2118673	chr11.2118672..2118673	chr11	2118587	2119107	ARID1A	ARID1A_chr11.2118587..2119107	521	score
chr11	2118672	2118673	chr11.2118672..2118673	chr11	2118591	2118761	ASH2L	ASH2L_chr11.2118591..2118761	171	score
chr11	2118672	2118673	chr11.2118672..2118673	chr11	2118606	2119177	VDR	VDR_chr11.2118606..2119177	572	score
chr11	2118672	2118673	chr11.2118672..2118673	chr11	2118667	2118785	HBP1	HBP1_chr11.2118667..2118785	119	score
chr11	2118874	2118875	chr11.2118874..2118875	chr11	2118552	2119213	NR1H2	NR1H2_chr11.2118552..2119213	662	score
chr11	2118874	2118875	chr11.2118874..2118875	chr11	2118558	2119225	FOXO1	FOXO1_chr11.2118558..2119225	668	score
chr11	2118874	2118875	chr11.2118874..2118875	chr11	2118574	2119104	PPARG	PPARG_chr11.2118574..2119104	531	score
chr11	2118874	2118875	chr11.2118874..2118875	chr11	2118587	2119107	ARID1A	ARID1A_chr11.2118587..2119107	521	score
chr11	2118874	2118875	chr11.2118874..2118875	chr11	2118606	2119177	VDR	VDR_chr11.2118606..2119177	572	score
chr11	2118874	2118875	chr11.2118874..2118875	chr11	2118707	2119330	RBBP5	RBBP5_chr11.2118707..2119330	624	score
chr11	2118878	2118879	chr11.2118878..2118879	chr11	2118552	2119213	NR1H2	NR1H2_chr11.2118552..2119213	662	score
chr11	2118878	2118879	chr11.2118878..2118879	chr11	2118558	2119225	FOXO1	FOXO1_chr11.2118558..2119225	668	score
chr11	2118878	2118879	chr11.2118878..2118879	chr11	2118574	2119104	PPARG	PPARG_chr11.2118574..2119104	531	score
chr11	2118878	2118879	chr11.2118878..2118879	chr11	2118587	2119107	ARID1A	ARID1A_chr11.2118587..2119107	521	score
chr11	2118878	2118879	chr11.2118878..2118879	chr11	2118606	2119177	VDR	VDR_chr11.2118606..2119177	572	score
chr11	2118878	2118879	chr11.2118878..2118879	chr11	2118707	2119330	RBBP5	RBBP5_chr11.2118707..2119330	624	score
chr11	2118906	2118907	chr11.2118906..2118907	chr11	2118552	2119213	NR1H2	NR1H2_chr11.2118552..2119213	662	score
chr11	2118906	2118907	chr11.2118906..2118907	chr11	2118558	2119225	FOXO1	FOXO1_chr11.2118558..2119225	668	score
chr11	2118906	2118907	chr11.2118906..2118907	chr11	2118574	2119104	PPARG	PPARG_chr11.2118574..2119104	531	score
chr11	2118906	2118907	chr11.2118906..2118907	chr11	2118587	2119107	ARID1A	ARID1A_chr11.2118587..2119107	521	score
chr11	2118906	2118907	chr11.2118906..2118907	chr11	2118606	2119177	VDR	VDR_chr11.2118606..2119177	572	score
chr11	2118906	2118907	chr11.2118906..2118907	chr11	2118707	2119330	RBBP5	RBBP5_chr11.2118707..2119330	624	score
chr11	2119038	2119039	chr11.2119038..2119039	chr11	2118552	2119213	NR1H2	NR1H2_chr11.2118552..2119213	662	score
chr11	2119038	2119039	chr11.2119038..2119039	chr11	2118558	2119225	FOXO1	FOXO1_chr11.2118558..2119225	668	score
chr11	2119038	2119039	chr11.2119038..2119039	chr11	2118574	2119104	PPARG	PPARG_chr11.2118574..2119104	531	score
chr11	2119038	2119039	chr11.2119038..2119039	chr11	2118587	2119107	ARID1A	ARID1A_chr11.2118587..2119107	521	score
chr11	2119038	2119039	chr11.2119038..2119039	chr11	2118606	2119177	VDR	VDR_chr11.2118606..2119177	572	score
chr11	2119038	2119039	chr11.2119038..2119039	chr11	2118707	2119330	RBBP5	RBBP5_chr11.2118707..2119330	624	score
chr11	2119038	2119039	chr11.2119038..2119039	chr11	2118922	2119271	PGR	PGR_chr11.2118922..2119271	350	score
chr11	2119201	2119202	chr11.2119201..2119202	chr11	2118552	2119213	NR1H2	NR1H2_chr11.2118552..2119213	662	score
chr11	2119201	2119202	chr11.2119201..2119202	chr11	2118558	2119225	FOXO1	FOXO1_chr11.2118558..2119225	668	score
chr11	2119201	2119202	chr11.2119201..2119202	chr11	2118707	2119330	RBBP5	RBBP5_chr11.2118707..2119330	624	score
chr11	2119201	2119202	chr11.2119201..2119202	chr11	2118922	2119271	PGR	PGR_chr11.2118922..2119271	350	score
chr11	2119259	2119260	chr11.2119259..2119260	chr11	2118707	2119330	RBBP5	RBBP5_chr11.2118707..2119330	624	score
chr11	2119259	2119260	chr11.2119259..2119260	chr11	2118922	2119271	PGR	PGR_chr11.2118922..2119271	350	score
chr11	2120909	2120910	chr11.2120909..2120910	chr11	2120873	2121227	NKX2-2	NKX2-2_chr11.2120873..2121227	355	meth&score
chr11	2120929	2120930	chr11.2120929..2120930	chr11	2120873	2121227	NKX2-2	NKX2-2_chr11.2120873..2121227	355	meth&score
chr11	2120994	2120995	chr11.2120994..2120995	chr11	2120873	2121227	NKX2-2	NKX2-2_chr11.2120873..2121227	355	meth&score
chr11	2120994	2120995	chr11.2120994..2120995	chr11	2120987	2121219	NR1H2	NR1H2_chr11.2120987..2121219	233	score
chr11	2121016	2121017	chr11.2121016..2121017	chr11	2120873	2121227	NKX2-2	NKX2-2_chr11.2120873..2121227	355	meth&score
chr11	2121016	2121017	chr11.2121016..2121017	chr11	2120987	2121219	NR1H2	NR1H2_chr11.2120987..2121219	233	score
chr11	2121120	2121121	chr11.2121120..2121121	chr11	2120873	2121227	NKX2-2	NKX2-2_chr11.2120873..2121227	355	meth&score
chr11	2121120	2121121	chr11.2121120..2121121	chr11	2120987	2121219	NR1H2	NR1H2_chr11.2120987..2121219	233	score
chr11	2121128	2121129	chr11.2121128..2121129	chr11	2120873	2121227	NKX2-2	NKX2-2_chr11.2120873..2121227	355	meth&score
chr11	2121128	2121129	chr11.2121128..2121129	chr11	2120987	2121219	NR1H2	NR1H2_chr11.2120987..2121219	233	score
chr11	2121150	2121151	chr11.2121150..2121151	chr11	2120873	2121227	NKX2-2	NKX2-2_chr11.2120873..2121227	355	meth&score
chr11	2121150	2121151	chr11.2121150..2121151	chr11	2120987	2121219	NR1H2	NR1H2_chr11.2120987..2121219	233	score
chr11	2121157	2121158	chr11.2121157..2121158	chr11	2120873	2121227	NKX2-2	NKX2-2_chr11.2120873..2121227	355	meth&score
chr11	2121157	2121158	chr11.2121157..2121158	chr11	2120987	2121219	NR1H2	NR1H2_chr11.2120987..2121219	233	score
chr11	2121167	2121168	chr11.2121167..2121168	chr11	2120873	2121227	NKX2-2	NKX2-2_chr11.2120873..2121227	355	meth&score
chr11	2121167	2121168	chr11.2121167..2121168	chr11	2120987	2121219	NR1H2	NR1H2_chr11.2120987..2121219	233	score
chr11	2121199	2121200	chr11.2121199..2121200	chr11	2120873	2121227	NKX2-2	NKX2-2_chr11.2120873..2121227	355	meth&score
chr11	2121199	2121200	chr11.2121199..2121200	chr11	2120987	2121219	NR1H2	NR1H2_chr11.2120987..2121219	233	score
chr11	2121206	2121207	chr11.2121206..2121207	chr11	2120873	2121227	NKX2-2	NKX2-2_chr11.2120873..2121227	355	meth&score
chr11	2121206	2121207	chr11.2121206..2121207	chr11	2120987	2121219	NR1H2	NR1H2_chr11.2120987..2121219	233	score
chr11	2125799	2125800	chr11.2125799..2125800	chr11	2125695	2125924	NFATC1	NFATC1_chr11.2125695..2125924	230	meth&score
chr11	2163808	2163809	chr11.2163808..2163809	chr11	2163613	2164023	PGR	PGR_chr11.2163613..2164023	411	score
chr11	2163808	2163809	chr11.2163808..2163809	chr11	2163677	2163874	FOSL1	FOSL1_chr11.2163677..2163874	198	score
chr11	2163863	2163864	chr11.2163863..2163864	chr11	2163613	2164023	PGR	PGR_chr11.2163613..2164023	411	score
chr11	2163863	2163864	chr11.2163863..2163864	chr11	2163677	2163874	FOSL1	FOSL1_chr11.2163677..2163874	198	score
chr11	2164350	2164351	chr11.2164350..2164351	chr11	2164211	2164351	DAXX	DAXX_chr11.2164211..2164351	141	score
chr11	2165549	2165550	chr11.2165549..2165550	chr11	2165277	2165615	ARID1A	ARID1A_chr11.2165277..2165615	339	score
chr11	2165549	2165550	chr11.2165549..2165550	chr11	2165399	2165612	KDM4A	KDM4A_chr11.2165399..2165612	214	score
chr11	2170720	2170721	chr11.2170720..2170721	chr11	2170634	2170796	NKX2-2	NKX2-2_chr11.2170634..2170796	163	meth&score
chr11	2171287	2171288	chr11.2171287..2171288	chr11	2171144	2171454	PDX1	PDX1_chr11.2171144..2171454	311	meth&score
chr11	2176433	2176434	chr11.2176433..2176434	chr11	2176181	2176455	MAFB	MAFB_chr11.2176181..2176455	275	meth
chr11	2178119	2178120	chr11.2178119..2178120	chr11	2177722	2178318	PGR	PGR_chr11.2177722..2178318	597	score
chr11	2178119	2178120	chr11.2178119..2178120	chr11	2177861	2178239	ASH2L	ASH2L_chr11.2177861..2178239	379	score
chr11	2178119	2178120	chr11.2178119..2178120	chr11	2177951	2178252	NIPBL	NIPBL_chr11.2177951..2178252	302	score
chr11	2178142	2178143	chr11.2178142..2178143	chr11	2177722	2178318	PGR	PGR_chr11.2177722..2178318	597	score
chr11	2178142	2178143	chr11.2178142..2178143	chr11	2177861	2178239	ASH2L	ASH2L_chr11.2177861..2178239	379	score
chr11	2178142	2178143	chr11.2178142..2178143	chr11	2177951	2178252	NIPBL	NIPBL_chr11.2177951..2178252	302	score
chr11	2178241	2178242	chr11.2178241..2178242	chr11	2177722	2178318	PGR	PGR_chr11.2177722..2178318	597	score
chr11	2178241	2178242	chr11.2178241..2178242	chr11	2177951	2178252	NIPBL	NIPBL_chr11.2177951..2178252	302	score
chr11	2178241	2178242	chr11.2178241..2178242	chr11	2178210	2178379	GTF3C2	GTF3C2_chr11.2178210..2178379	170	meth
chr11	2178267	2178268	chr11.2178267..2178268	chr11	2177722	2178318	PGR	PGR_chr11.2177722..2178318	597	score
chr11	2178267	2178268	chr11.2178267..2178268	chr11	2178210	2178379	GTF3C2	GTF3C2_chr11.2178210..2178379	170	meth
chr11	2178302	2178303	chr11.2178302..2178303	chr11	2177722	2178318	PGR	PGR_chr11.2177722..2178318	597	score
chr11	2178302	2178303	chr11.2178302..2178303	chr11	2178210	2178379	GTF3C2	GTF3C2_chr11.2178210..2178379	170	meth
chr11	2181237	2181238	chr11.2181237..2181238	chr11	2181133	2181449	PGR	PGR_chr11.2181133..2181449	317	score
chr11	2181242	2181243	chr11.2181242..2181243	chr11	2181133	2181449	PGR	PGR_chr11.2181133..2181449	317	score
chr11	2181258	2181259	chr11.2181258..2181259	chr11	2181133	2181449	PGR	PGR_chr11.2181133..2181449	317	score
chr11	2181266	2181267	chr11.2181266..2181267	chr11	2181133	2181449	PGR	PGR_chr11.2181133..2181449	317	score
chr11	2181269	2181270	chr11.2181269..2181270	chr11	2181133	2181449	PGR	PGR_chr11.2181133..2181449	317	score
chr11	2181323	2181324	chr11.2181323..2181324	chr11	2181133	2181449	PGR	PGR_chr11.2181133..2181449	317	score
chr11	2182573	2182574	chr11.2182573..2182574	chr11	2182289	2182794	NKX2-2	NKX2-2_chr11.2182289..2182794	506	meth&score
chr11	2182573	2182574	chr11.2182573..2182574	chr11	2182372	2182808	PDX1	PDX1_chr11.2182372..2182808	437	meth&score
chr11	2182573	2182574	chr11.2182573..2182574	chr11	2182420	2182743	MAFB	MAFB_chr11.2182420..2182743	324	meth
chr11	2182573	2182574	chr11.2182573..2182574	chr11	2182423	2182726	NKX3-1	NKX3-1_chr11.2182423..2182726	304	meth&score
chr11	2186670	2186671	chr11.2186670..2186671	chr11	2186388	2186717	PGR	PGR_chr11.2186388..2186717	330	score
chr11	2186670	2186671	chr11.2186670..2186671	chr11	2186475	2186793	NCOA3	NCOA3_chr11.2186475..2186793	319	score
chr11	2186670	2186671	chr11.2186670..2186671	chr11	2186528	2186769	NCOA2	NCOA2_chr11.2186528..2186769	242	score
chr11	2190407	2190408	chr11.2190407..2190408	chr11	2190001	2191008	PGR	PGR_chr11.2190001..2191008	1008	score
chr11	2190407	2190408	chr11.2190407..2190408	chr11	2190146	2191142	NCOA3	NCOA3_chr11.2190146..2191142	997	score
chr11	2190407	2190408	chr11.2190407..2190408	chr11	2190326	2190641	NCOA2	NCOA2_chr11.2190326..2190641	316	score
chr11	2190772	2190773	chr11.2190772..2190773	chr11	2190001	2191008	PGR	PGR_chr11.2190001..2191008	1008	score
chr11	2190772	2190773	chr11.2190772..2190773	chr11	2190146	2191142	NCOA3	NCOA3_chr11.2190146..2191142	997	score
chr11	2190772	2190773	chr11.2190772..2190773	chr11	2190759	2190966	NCOA2	NCOA2_chr11.2190759..2190966	208	score
chr11	2192237	2192238	chr11.2192237..2192238	chr11	2192122	2192632	ZNF24	ZNF24_chr11.2192122..2192632	511	meth
chr11	2194846	2194847	chr11.2194846..2194847	chr11	2194524	2195037	SREBF2	SREBF2_chr11.2194524..2195037	514	score
chr11	2195343	2195344	chr11.2195343..2195344	chr11	2195272	2195501	PDX1	PDX1_chr11.2195272..2195501	230	meth&score
chr11	2195343	2195344	chr11.2195343..2195344	chr11	2195279	2195527	NKX3-1	NKX3-1_chr11.2195279..2195527	249	meth&score
chr11	2195346	2195347	chr11.2195346..2195347	chr11	2195272	2195501	PDX1	PDX1_chr11.2195272..2195501	230	meth&score
chr11	2195346	2195347	chr11.2195346..2195347	chr11	2195279	2195527	NKX3-1	NKX3-1_chr11.2195279..2195527	249	meth&score
chr11	2195441	2195442	chr11.2195441..2195442	chr11	2195272	2195501	PDX1	PDX1_chr11.2195272..2195501	230	meth&score
chr11	2195441	2195442	chr11.2195441..2195442	chr11	2195279	2195527	NKX3-1	NKX3-1_chr11.2195279..2195527	249	meth&score
chr11	2196957	2196958	chr11.2196957..2196958	chr11	2196841	2197211	NKX2-2	NKX2-2_chr11.2196841..2197211	371	meth&score
chr11	2196957	2196958	chr11.2196957..2196958	chr11	2196848	2197203	MAFB	MAFB_chr11.2196848..2197203	356	meth
chr11	2196957	2196958	chr11.2196957..2196958	chr11	2196894	2197217	PDX1	PDX1_chr11.2196894..2197217	324	meth&score
chr11	2196957	2196958	chr11.2196957..2196958	chr11	2196909	2197155	NKX3-1	NKX3-1_chr11.2196909..2197155	247	meth&score
chr11	2196957	2196958	chr11.2196957..2196958	chr11	2196938	2197177	DAXX	DAXX_chr11.2196938..2197177	240	score
chr11	2196960	2196961	chr11.2196960..2196961	chr11	2196841	2197211	NKX2-2	NKX2-2_chr11.2196841..2197211	371	meth&score
chr11	2196960	2196961	chr11.2196960..2196961	chr11	2196848	2197203	MAFB	MAFB_chr11.2196848..2197203	356	meth
chr11	2196960	2196961	chr11.2196960..2196961	chr11	2196894	2197217	PDX1	PDX1_chr11.2196894..2197217	324	meth&score
chr11	2196960	2196961	chr11.2196960..2196961	chr11	2196909	2197155	NKX3-1	NKX3-1_chr11.2196909..2197155	247	meth&score
chr11	2196960	2196961	chr11.2196960..2196961	chr11	2196938	2197177	DAXX	DAXX_chr11.2196938..2197177	240	score
chr11	2196993	2196994	chr11.2196993..2196994	chr11	2196841	2197211	NKX2-2	NKX2-2_chr11.2196841..2197211	371	meth&score
chr11	2196993	2196994	chr11.2196993..2196994	chr11	2196848	2197203	MAFB	MAFB_chr11.2196848..2197203	356	meth
chr11	2196993	2196994	chr11.2196993..2196994	chr11	2196894	2197217	PDX1	PDX1_chr11.2196894..2197217	324	meth&score
chr11	2196993	2196994	chr11.2196993..2196994	chr11	2196909	2197155	NKX3-1	NKX3-1_chr11.2196909..2197155	247	meth&score
chr11	2196993	2196994	chr11.2196993..2196994	chr11	2196938	2197177	DAXX	DAXX_chr11.2196938..2197177	240	score
chr11	2196993	2196994	chr11.2196993..2196994	chr11	2196968	2197223	ZNF750	ZNF750_chr11.2196968..2197223	256	score
chr11	2197118	2197119	chr11.2197118..2197119	chr11	2196841	2197211	NKX2-2	NKX2-2_chr11.2196841..2197211	371	meth&score
chr11	2197118	2197119	chr11.2197118..2197119	chr11	2196848	2197203	MAFB	MAFB_chr11.2196848..2197203	356	meth
chr11	2197118	2197119	chr11.2197118..2197119	chr11	2196894	2197217	PDX1	PDX1_chr11.2196894..2197217	324	meth&score
chr11	2197118	2197119	chr11.2197118..2197119	chr11	2196909	2197155	NKX3-1	NKX3-1_chr11.2196909..2197155	247	meth&score
chr11	2197118	2197119	chr11.2197118..2197119	chr11	2196938	2197177	DAXX	DAXX_chr11.2196938..2197177	240	score
chr11	2197118	2197119	chr11.2197118..2197119	chr11	2196968	2197223	ZNF750	ZNF750_chr11.2196968..2197223	256	score
chr11	2197118	2197119	chr11.2197118..2197119	chr11	2197077	2197203	NCOA2	NCOA2_chr11.2197077..2197203	127	score
chr11	2197120	2197121	chr11.2197120..2197121	chr11	2196841	2197211	NKX2-2	NKX2-2_chr11.2196841..2197211	371	meth&score
chr11	2197120	2197121	chr11.2197120..2197121	chr11	2196848	2197203	MAFB	MAFB_chr11.2196848..2197203	356	meth
chr11	2197120	2197121	chr11.2197120..2197121	chr11	2196894	2197217	PDX1	PDX1_chr11.2196894..2197217	324	meth&score
chr11	2197120	2197121	chr11.2197120..2197121	chr11	2196909	2197155	NKX3-1	NKX3-1_chr11.2196909..2197155	247	meth&score
chr11	2197120	2197121	chr11.2197120..2197121	chr11	2196938	2197177	DAXX	DAXX_chr11.2196938..2197177	240	score
chr11	2197120	2197121	chr11.2197120..2197121	chr11	2196968	2197223	ZNF750	ZNF750_chr11.2196968..2197223	256	score
chr11	2197120	2197121	chr11.2197120..2197121	chr11	2197077	2197203	NCOA2	NCOA2_chr11.2197077..2197203	127	score
chr11	2200346	2200347	chr11.2200346..2200347	chr11	2200039	2200402	DAXX	DAXX_chr11.2200039..2200402	364	score
chr11	2200346	2200347	chr11.2200346..2200347	chr11	2200072	2200468	PDX1	PDX1_chr11.2200072..2200468	397	meth&score
chr11	2200346	2200347	chr11.2200346..2200347	chr11	2200100	2200427	NKX3-1	NKX3-1_chr11.2200100..2200427	328	meth&score
chr11	2200346	2200347	chr11.2200346..2200347	chr11	2200120	2200417	FOSL1	FOSL1_chr11.2200120..2200417	298	score
chr11	2200346	2200347	chr11.2200346..2200347	chr11	2200160	2200421	NKX2-2	NKX2-2_chr11.2200160..2200421	262	meth&score
chr11	2200346	2200347	chr11.2200346..2200347	chr11	2200167	2200357	PGR	PGR_chr11.2200167..2200357	191	score
chr11	2200346	2200347	chr11.2200346..2200347	chr11	2200176	2200436	NR1H2	NR1H2_chr11.2200176..2200436	261	score
chr11	2200346	2200347	chr11.2200346..2200347	chr11	2200193	2200396	MAFB	MAFB_chr11.2200193..2200396	204	meth
chr11	2200346	2200347	chr11.2200346..2200347	chr11	2200255	2200446	PROX1	PROX1_chr11.2200255..2200446	192	score
chr11	2206860	2206861	chr11.2206860..2206861	chr11	2206639	2206900	PGR	PGR_chr11.2206639..2206900	262	score
chr11	2210962	2210963	chr11.2210962..2210963	chr11	2210808	2211181	NKX2-2	NKX2-2_chr11.2210808..2211181	374	meth&score
chr11	2210962	2210963	chr11.2210962..2210963	chr11	2210839	2210983	KDM4A	KDM4A_chr11.2210839..2210983	145	score
chr11	2210995	2210996	chr11.2210995..2210996	chr11	2210808	2211181	NKX2-2	NKX2-2_chr11.2210808..2211181	374	meth&score
chr11	2211039	2211040	chr11.2211039..2211040	chr11	2210808	2211181	NKX2-2	NKX2-2_chr11.2210808..2211181	374	meth&score
chr11	2211044	2211045	chr11.2211044..2211045	chr11	2210808	2211181	NKX2-2	NKX2-2_chr11.2210808..2211181	374	meth&score
chr11	2211269	2211270	chr11.2211269..2211270	chr11	2211238	2211437	NKX2-2	NKX2-2_chr11.2211238..2211437	200	meth&score
chr11	2211873	2211874	chr11.2211873..2211874	chr11	2211815	2212293	PDX1	PDX1_chr11.2211815..2212293	479	meth&score
chr11	2211873	2211874	chr11.2211873..2211874	chr11	2211822	2212160	NKX3-1	NKX3-1_chr11.2211822..2212160	339	meth&score
chr11	2212260	2212261	chr11.2212260..2212261	chr11	2211815	2212293	PDX1	PDX1_chr11.2211815..2212293	479	meth&score
chr11	2212260	2212261	chr11.2212260..2212261	chr11	2212004	2212801	PGR	PGR_chr11.2212004..2212801	798	score
chr11	2212260	2212261	chr11.2212260..2212261	chr11	2212150	2212468	NCOA3	NCOA3_chr11.2212150..2212468	319	score
chr11	2213302	2213303	chr11.2213302..2213303	chr11	2213225	2213484	PGR	PGR_chr11.2213225..2213484	260	score
chr11	2215078	2215079	chr11.2215078..2215079	chr11	2214367	2215158	PGR	PGR_chr11.2214367..2215158	792	score
chr11	2215078	2215079	chr11.2215078..2215079	chr11	2215051	2215238	RBBP5	RBBP5_chr11.2215051..2215238	188	score
chr11	2217600	2217601	chr11.2217600..2217601	chr11	2217554	2217827	MIER1	MIER1_chr11.2217554..2217827	274	meth
chr11	2217750	2217751	chr11.2217750..2217751	chr11	2217554	2217827	MIER1	MIER1_chr11.2217554..2217827	274	meth
chr11	2217780	2217781	chr11.2217780..2217781	chr11	2217554	2217827	MIER1	MIER1_chr11.2217554..2217827	274	meth
chr11	2217808	2217809	chr11.2217808..2217809	chr11	2217554	2217827	MIER1	MIER1_chr11.2217554..2217827	274	meth
chr11	2223616	2223617	chr11.2223616..2223617	chr11	2223320	2223967	PGR	PGR_chr11.2223320..2223967	648	score
chr11	2223616	2223617	chr11.2223616..2223617	chr11	2223330	2223998	ZNF750	ZNF750_chr11.2223330..2223998	669	score
chr11	2223616	2223617	chr11.2223616..2223617	chr11	2223499	2224021	VDR	VDR_chr11.2223499..2224021	523	score
chr11	2223616	2223617	chr11.2223616..2223617	chr11	2223514	2224000	ASH2L	ASH2L_chr11.2223514..2224000	487	score
chr11	2223616	2223617	chr11.2223616..2223617	chr11	2223562	2223989	NIPBL	NIPBL_chr11.2223562..2223989	428	score
chr11	2223616	2223617	chr11.2223616..2223617	chr11	2223612	2223940	NR5A2	NR5A2_chr11.2223612..2223940	329	meth&score
chr11	2223616	2223617	chr11.2223616..2223617	chr11	2223613	2223961	NR1H2	NR1H2_chr11.2223613..2223961	349	score
chr11	2223762	2223763	chr11.2223762..2223763	chr11	2223320	2223967	PGR	PGR_chr11.2223320..2223967	648	score
chr11	2223762	2223763	chr11.2223762..2223763	chr11	2223330	2223998	ZNF750	ZNF750_chr11.2223330..2223998	669	score
chr11	2223762	2223763	chr11.2223762..2223763	chr11	2223499	2224021	VDR	VDR_chr11.2223499..2224021	523	score
chr11	2223762	2223763	chr11.2223762..2223763	chr11	2223514	2224000	ASH2L	ASH2L_chr11.2223514..2224000	487	score
chr11	2223762	2223763	chr11.2223762..2223763	chr11	2223562	2223989	NIPBL	NIPBL_chr11.2223562..2223989	428	score
chr11	2223762	2223763	chr11.2223762..2223763	chr11	2223612	2223940	NR5A2	NR5A2_chr11.2223612..2223940	329	meth&score
chr11	2223762	2223763	chr11.2223762..2223763	chr11	2223613	2223961	NR1H2	NR1H2_chr11.2223613..2223961	349	score
chr11	2223762	2223763	chr11.2223762..2223763	chr11	2223635	2223847	PRKDC	PRKDC_chr11.2223635..2223847	213	meth
chr11	2223762	2223763	chr11.2223762..2223763	chr11	2223650	2223865	NCOA2	NCOA2_chr11.2223650..2223865	216	score
chr11	2223762	2223763	chr11.2223762..2223763	chr11	2223652	2224107	NKX2-2	NKX2-2_chr11.2223652..2224107	456	meth&score
chr11	2223762	2223763	chr11.2223762..2223763	chr11	2223682	2223853	NKX3-1	NKX3-1_chr11.2223682..2223853	172	meth&score
chr11	2223762	2223763	chr11.2223762..2223763	chr11	2223713	2223855	NCOA3	NCOA3_chr11.2223713..2223855	143	score
chr11	2223762	2223763	chr11.2223762..2223763	chr11	2223718	2223886	PPARG	PPARG_chr11.2223718..2223886	169	score
chr11	2223796	2223797	chr11.2223796..2223797	chr11	2223320	2223967	PGR	PGR_chr11.2223320..2223967	648	score
chr11	2223796	2223797	chr11.2223796..2223797	chr11	2223330	2223998	ZNF750	ZNF750_chr11.2223330..2223998	669	score
chr11	2223796	2223797	chr11.2223796..2223797	chr11	2223499	2224021	VDR	VDR_chr11.2223499..2224021	523	score
chr11	2223796	2223797	chr11.2223796..2223797	chr11	2223514	2224000	ASH2L	ASH2L_chr11.2223514..2224000	487	score
chr11	2223796	2223797	chr11.2223796..2223797	chr11	2223562	2223989	NIPBL	NIPBL_chr11.2223562..2223989	428	score
chr11	2223796	2223797	chr11.2223796..2223797	chr11	2223612	2223940	NR5A2	NR5A2_chr11.2223612..2223940	329	meth&score
chr11	2223796	2223797	chr11.2223796..2223797	chr11	2223613	2223961	NR1H2	NR1H2_chr11.2223613..2223961	349	score
chr11	2223796	2223797	chr11.2223796..2223797	chr11	2223635	2223847	PRKDC	PRKDC_chr11.2223635..2223847	213	meth
chr11	2223796	2223797	chr11.2223796..2223797	chr11	2223650	2223865	NCOA2	NCOA2_chr11.2223650..2223865	216	score
chr11	2223796	2223797	chr11.2223796..2223797	chr11	2223652	2224107	NKX2-2	NKX2-2_chr11.2223652..2224107	456	meth&score
chr11	2223796	2223797	chr11.2223796..2223797	chr11	2223682	2223853	NKX3-1	NKX3-1_chr11.2223682..2223853	172	meth&score
chr11	2223796	2223797	chr11.2223796..2223797	chr11	2223713	2223855	NCOA3	NCOA3_chr11.2223713..2223855	143	score
chr11	2223796	2223797	chr11.2223796..2223797	chr11	2223718	2223886	PPARG	PPARG_chr11.2223718..2223886	169	score
chr11	2223819	2223820	chr11.2223819..2223820	chr11	2223320	2223967	PGR	PGR_chr11.2223320..2223967	648	score
chr11	2223819	2223820	chr11.2223819..2223820	chr11	2223330	2223998	ZNF750	ZNF750_chr11.2223330..2223998	669	score
chr11	2223819	2223820	chr11.2223819..2223820	chr11	2223499	2224021	VDR	VDR_chr11.2223499..2224021	523	score
chr11	2223819	2223820	chr11.2223819..2223820	chr11	2223514	2224000	ASH2L	ASH2L_chr11.2223514..2224000	487	score
chr11	2223819	2223820	chr11.2223819..2223820	chr11	2223562	2223989	NIPBL	NIPBL_chr11.2223562..2223989	428	score
chr11	2223819	2223820	chr11.2223819..2223820	chr11	2223612	2223940	NR5A2	NR5A2_chr11.2223612..2223940	329	meth&score
chr11	2223819	2223820	chr11.2223819..2223820	chr11	2223613	2223961	NR1H2	NR1H2_chr11.2223613..2223961	349	score
chr11	2223819	2223820	chr11.2223819..2223820	chr11	2223635	2223847	PRKDC	PRKDC_chr11.2223635..2223847	213	meth
chr11	2223819	2223820	chr11.2223819..2223820	chr11	2223650	2223865	NCOA2	NCOA2_chr11.2223650..2223865	216	score
chr11	2223819	2223820	chr11.2223819..2223820	chr11	2223652	2224107	NKX2-2	NKX2-2_chr11.2223652..2224107	456	meth&score
chr11	2223819	2223820	chr11.2223819..2223820	chr11	2223682	2223853	NKX3-1	NKX3-1_chr11.2223682..2223853	172	meth&score
chr11	2223819	2223820	chr11.2223819..2223820	chr11	2223713	2223855	NCOA3	NCOA3_chr11.2223713..2223855	143	score
chr11	2223819	2223820	chr11.2223819..2223820	chr11	2223718	2223886	PPARG	PPARG_chr11.2223718..2223886	169	score
chr11	2223819	2223820	chr11.2223819..2223820	chr11	2223801	2223960	PDX1	PDX1_chr11.2223801..2223960	160	meth&score
chr11	2223832	2223833	chr11.2223832..2223833	chr11	2223320	2223967	PGR	PGR_chr11.2223320..2223967	648	score
chr11	2223832	2223833	chr11.2223832..2223833	chr11	2223330	2223998	ZNF750	ZNF750_chr11.2223330..2223998	669	score
chr11	2223832	2223833	chr11.2223832..2223833	chr11	2223499	2224021	VDR	VDR_chr11.2223499..2224021	523	score
chr11	2223832	2223833	chr11.2223832..2223833	chr11	2223514	2224000	ASH2L	ASH2L_chr11.2223514..2224000	487	score
chr11	2223832	2223833	chr11.2223832..2223833	chr11	2223562	2223989	NIPBL	NIPBL_chr11.2223562..2223989	428	score
chr11	2223832	2223833	chr11.2223832..2223833	chr11	2223612	2223940	NR5A2	NR5A2_chr11.2223612..2223940	329	meth&score
chr11	2223832	2223833	chr11.2223832..2223833	chr11	2223613	2223961	NR1H2	NR1H2_chr11.2223613..2223961	349	score
chr11	2223832	2223833	chr11.2223832..2223833	chr11	2223635	2223847	PRKDC	PRKDC_chr11.2223635..2223847	213	meth
chr11	2223832	2223833	chr11.2223832..2223833	chr11	2223650	2223865	NCOA2	NCOA2_chr11.2223650..2223865	216	score
chr11	2223832	2223833	chr11.2223832..2223833	chr11	2223652	2224107	NKX2-2	NKX2-2_chr11.2223652..2224107	456	meth&score
chr11	2223832	2223833	chr11.2223832..2223833	chr11	2223682	2223853	NKX3-1	NKX3-1_chr11.2223682..2223853	172	meth&score
chr11	2223832	2223833	chr11.2223832..2223833	chr11	2223713	2223855	NCOA3	NCOA3_chr11.2223713..2223855	143	score
chr11	2223832	2223833	chr11.2223832..2223833	chr11	2223718	2223886	PPARG	PPARG_chr11.2223718..2223886	169	score
chr11	2223832	2223833	chr11.2223832..2223833	chr11	2223801	2223960	PDX1	PDX1_chr11.2223801..2223960	160	meth&score
chr11	2223836	2223837	chr11.2223836..2223837	chr11	2223320	2223967	PGR	PGR_chr11.2223320..2223967	648	score
chr11	2223836	2223837	chr11.2223836..2223837	chr11	2223330	2223998	ZNF750	ZNF750_chr11.2223330..2223998	669	score
chr11	2223836	2223837	chr11.2223836..2223837	chr11	2223499	2224021	VDR	VDR_chr11.2223499..2224021	523	score
chr11	2223836	2223837	chr11.2223836..2223837	chr11	2223514	2224000	ASH2L	ASH2L_chr11.2223514..2224000	487	score
chr11	2223836	2223837	chr11.2223836..2223837	chr11	2223562	2223989	NIPBL	NIPBL_chr11.2223562..2223989	428	score
chr11	2223836	2223837	chr11.2223836..2223837	chr11	2223612	2223940	NR5A2	NR5A2_chr11.2223612..2223940	329	meth&score
chr11	2223836	2223837	chr11.2223836..2223837	chr11	2223613	2223961	NR1H2	NR1H2_chr11.2223613..2223961	349	score
chr11	2223836	2223837	chr11.2223836..2223837	chr11	2223635	2223847	PRKDC	PRKDC_chr11.2223635..2223847	213	meth
chr11	2223836	2223837	chr11.2223836..2223837	chr11	2223650	2223865	NCOA2	NCOA2_chr11.2223650..2223865	216	score
chr11	2223836	2223837	chr11.2223836..2223837	chr11	2223652	2224107	NKX2-2	NKX2-2_chr11.2223652..2224107	456	meth&score
chr11	2223836	2223837	chr11.2223836..2223837	chr11	2223682	2223853	NKX3-1	NKX3-1_chr11.2223682..2223853	172	meth&score
chr11	2223836	2223837	chr11.2223836..2223837	chr11	2223713	2223855	NCOA3	NCOA3_chr11.2223713..2223855	143	score
chr11	2223836	2223837	chr11.2223836..2223837	chr11	2223718	2223886	PPARG	PPARG_chr11.2223718..2223886	169	score
chr11	2223836	2223837	chr11.2223836..2223837	chr11	2223801	2223960	PDX1	PDX1_chr11.2223801..2223960	160	meth&score
chr11	2223888	2223889	chr11.2223888..2223889	chr11	2223320	2223967	PGR	PGR_chr11.2223320..2223967	648	score
chr11	2223888	2223889	chr11.2223888..2223889	chr11	2223330	2223998	ZNF750	ZNF750_chr11.2223330..2223998	669	score
chr11	2223888	2223889	chr11.2223888..2223889	chr11	2223499	2224021	VDR	VDR_chr11.2223499..2224021	523	score
chr11	2223888	2223889	chr11.2223888..2223889	chr11	2223514	2224000	ASH2L	ASH2L_chr11.2223514..2224000	487	score
chr11	2223888	2223889	chr11.2223888..2223889	chr11	2223562	2223989	NIPBL	NIPBL_chr11.2223562..2223989	428	score
chr11	2223888	2223889	chr11.2223888..2223889	chr11	2223612	2223940	NR5A2	NR5A2_chr11.2223612..2223940	329	meth&score
chr11	2223888	2223889	chr11.2223888..2223889	chr11	2223613	2223961	NR1H2	NR1H2_chr11.2223613..2223961	349	score
chr11	2223888	2223889	chr11.2223888..2223889	chr11	2223652	2224107	NKX2-2	NKX2-2_chr11.2223652..2224107	456	meth&score
chr11	2223888	2223889	chr11.2223888..2223889	chr11	2223801	2223960	PDX1	PDX1_chr11.2223801..2223960	160	meth&score
chr11	2223900	2223901	chr11.2223900..2223901	chr11	2223320	2223967	PGR	PGR_chr11.2223320..2223967	648	score
chr11	2223900	2223901	chr11.2223900..2223901	chr11	2223330	2223998	ZNF750	ZNF750_chr11.2223330..2223998	669	score
chr11	2223900	2223901	chr11.2223900..2223901	chr11	2223499	2224021	VDR	VDR_chr11.2223499..2224021	523	score
chr11	2223900	2223901	chr11.2223900..2223901	chr11	2223514	2224000	ASH2L	ASH2L_chr11.2223514..2224000	487	score
chr11	2223900	2223901	chr11.2223900..2223901	chr11	2223562	2223989	NIPBL	NIPBL_chr11.2223562..2223989	428	score
chr11	2223900	2223901	chr11.2223900..2223901	chr11	2223612	2223940	NR5A2	NR5A2_chr11.2223612..2223940	329	meth&score
chr11	2223900	2223901	chr11.2223900..2223901	chr11	2223613	2223961	NR1H2	NR1H2_chr11.2223613..2223961	349	score
chr11	2223900	2223901	chr11.2223900..2223901	chr11	2223652	2224107	NKX2-2	NKX2-2_chr11.2223652..2224107	456	meth&score
chr11	2223900	2223901	chr11.2223900..2223901	chr11	2223801	2223960	PDX1	PDX1_chr11.2223801..2223960	160	meth&score
chr11	2223900	2223901	chr11.2223900..2223901	chr11	2223900	2224051	NELFA	NELFA_chr11.2223900..2224051	152	meth
chr11	2223911	2223912	chr11.2223911..2223912	chr11	2223320	2223967	PGR	PGR_chr11.2223320..2223967	648	score
chr11	2223911	2223912	chr11.2223911..2223912	chr11	2223330	2223998	ZNF750	ZNF750_chr11.2223330..2223998	669	score
chr11	2223911	2223912	chr11.2223911..2223912	chr11	2223499	2224021	VDR	VDR_chr11.2223499..2224021	523	score
chr11	2223911	2223912	chr11.2223911..2223912	chr11	2223514	2224000	ASH2L	ASH2L_chr11.2223514..2224000	487	score
chr11	2223911	2223912	chr11.2223911..2223912	chr11	2223562	2223989	NIPBL	NIPBL_chr11.2223562..2223989	428	score
chr11	2223911	2223912	chr11.2223911..2223912	chr11	2223612	2223940	NR5A2	NR5A2_chr11.2223612..2223940	329	meth&score
chr11	2223911	2223912	chr11.2223911..2223912	chr11	2223613	2223961	NR1H2	NR1H2_chr11.2223613..2223961	349	score
chr11	2223911	2223912	chr11.2223911..2223912	chr11	2223652	2224107	NKX2-2	NKX2-2_chr11.2223652..2224107	456	meth&score
chr11	2223911	2223912	chr11.2223911..2223912	chr11	2223801	2223960	PDX1	PDX1_chr11.2223801..2223960	160	meth&score
chr11	2223911	2223912	chr11.2223911..2223912	chr11	2223900	2224051	NELFA	NELFA_chr11.2223900..2224051	152	meth
chr11	2223949	2223950	chr11.2223949..2223950	chr11	2223320	2223967	PGR	PGR_chr11.2223320..2223967	648	score
chr11	2223949	2223950	chr11.2223949..2223950	chr11	2223330	2223998	ZNF750	ZNF750_chr11.2223330..2223998	669	score
chr11	2223949	2223950	chr11.2223949..2223950	chr11	2223499	2224021	VDR	VDR_chr11.2223499..2224021	523	score
chr11	2223949	2223950	chr11.2223949..2223950	chr11	2223514	2224000	ASH2L	ASH2L_chr11.2223514..2224000	487	score
chr11	2223949	2223950	chr11.2223949..2223950	chr11	2223562	2223989	NIPBL	NIPBL_chr11.2223562..2223989	428	score
chr11	2223949	2223950	chr11.2223949..2223950	chr11	2223613	2223961	NR1H2	NR1H2_chr11.2223613..2223961	349	score
chr11	2223949	2223950	chr11.2223949..2223950	chr11	2223652	2224107	NKX2-2	NKX2-2_chr11.2223652..2224107	456	meth&score
chr11	2223949	2223950	chr11.2223949..2223950	chr11	2223801	2223960	PDX1	PDX1_chr11.2223801..2223960	160	meth&score
chr11	2223949	2223950	chr11.2223949..2223950	chr11	2223900	2224051	NELFA	NELFA_chr11.2223900..2224051	152	meth
chr11	2223951	2223952	chr11.2223951..2223952	chr11	2223320	2223967	PGR	PGR_chr11.2223320..2223967	648	score
chr11	2223951	2223952	chr11.2223951..2223952	chr11	2223330	2223998	ZNF750	ZNF750_chr11.2223330..2223998	669	score
chr11	2223951	2223952	chr11.2223951..2223952	chr11	2223499	2224021	VDR	VDR_chr11.2223499..2224021	523	score
chr11	2223951	2223952	chr11.2223951..2223952	chr11	2223514	2224000	ASH2L	ASH2L_chr11.2223514..2224000	487	score
chr11	2223951	2223952	chr11.2223951..2223952	chr11	2223562	2223989	NIPBL	NIPBL_chr11.2223562..2223989	428	score
chr11	2223951	2223952	chr11.2223951..2223952	chr11	2223613	2223961	NR1H2	NR1H2_chr11.2223613..2223961	349	score
chr11	2223951	2223952	chr11.2223951..2223952	chr11	2223652	2224107	NKX2-2	NKX2-2_chr11.2223652..2224107	456	meth&score
chr11	2223951	2223952	chr11.2223951..2223952	chr11	2223801	2223960	PDX1	PDX1_chr11.2223801..2223960	160	meth&score
chr11	2223951	2223952	chr11.2223951..2223952	chr11	2223900	2224051	NELFA	NELFA_chr11.2223900..2224051	152	meth
chr11	2223953	2223954	chr11.2223953..2223954	chr11	2223320	2223967	PGR	PGR_chr11.2223320..2223967	648	score
chr11	2223953	2223954	chr11.2223953..2223954	chr11	2223330	2223998	ZNF750	ZNF750_chr11.2223330..2223998	669	score
chr11	2223953	2223954	chr11.2223953..2223954	chr11	2223499	2224021	VDR	VDR_chr11.2223499..2224021	523	score
chr11	2223953	2223954	chr11.2223953..2223954	chr11	2223514	2224000	ASH2L	ASH2L_chr11.2223514..2224000	487	score
chr11	2223953	2223954	chr11.2223953..2223954	chr11	2223562	2223989	NIPBL	NIPBL_chr11.2223562..2223989	428	score
chr11	2223953	2223954	chr11.2223953..2223954	chr11	2223613	2223961	NR1H2	NR1H2_chr11.2223613..2223961	349	score
chr11	2223953	2223954	chr11.2223953..2223954	chr11	2223652	2224107	NKX2-2	NKX2-2_chr11.2223652..2224107	456	meth&score
chr11	2223953	2223954	chr11.2223953..2223954	chr11	2223801	2223960	PDX1	PDX1_chr11.2223801..2223960	160	meth&score
chr11	2223953	2223954	chr11.2223953..2223954	chr11	2223900	2224051	NELFA	NELFA_chr11.2223900..2224051	152	meth
chr11	2223964	2223965	chr11.2223964..2223965	chr11	2223320	2223967	PGR	PGR_chr11.2223320..2223967	648	score
chr11	2223964	2223965	chr11.2223964..2223965	chr11	2223330	2223998	ZNF750	ZNF750_chr11.2223330..2223998	669	score
chr11	2223964	2223965	chr11.2223964..2223965	chr11	2223499	2224021	VDR	VDR_chr11.2223499..2224021	523	score
chr11	2223964	2223965	chr11.2223964..2223965	chr11	2223514	2224000	ASH2L	ASH2L_chr11.2223514..2224000	487	score
chr11	2223964	2223965	chr11.2223964..2223965	chr11	2223562	2223989	NIPBL	NIPBL_chr11.2223562..2223989	428	score
chr11	2223964	2223965	chr11.2223964..2223965	chr11	2223652	2224107	NKX2-2	NKX2-2_chr11.2223652..2224107	456	meth&score
chr11	2223964	2223965	chr11.2223964..2223965	chr11	2223900	2224051	NELFA	NELFA_chr11.2223900..2224051	152	meth
chr11	2223988	2223989	chr11.2223988..2223989	chr11	2223330	2223998	ZNF750	ZNF750_chr11.2223330..2223998	669	score
chr11	2223988	2223989	chr11.2223988..2223989	chr11	2223499	2224021	VDR	VDR_chr11.2223499..2224021	523	score
chr11	2223988	2223989	chr11.2223988..2223989	chr11	2223514	2224000	ASH2L	ASH2L_chr11.2223514..2224000	487	score
chr11	2223988	2223989	chr11.2223988..2223989	chr11	2223562	2223989	NIPBL	NIPBL_chr11.2223562..2223989	428	score
chr11	2223988	2223989	chr11.2223988..2223989	chr11	2223652	2224107	NKX2-2	NKX2-2_chr11.2223652..2224107	456	meth&score
chr11	2223988	2223989	chr11.2223988..2223989	chr11	2223900	2224051	NELFA	NELFA_chr11.2223900..2224051	152	meth
chr11	2223992	2223993	chr11.2223992..2223993	chr11	2223330	2223998	ZNF750	ZNF750_chr11.2223330..2223998	669	score
chr11	2223992	2223993	chr11.2223992..2223993	chr11	2223499	2224021	VDR	VDR_chr11.2223499..2224021	523	score
chr11	2223992	2223993	chr11.2223992..2223993	chr11	2223514	2224000	ASH2L	ASH2L_chr11.2223514..2224000	487	score
chr11	2223992	2223993	chr11.2223992..2223993	chr11	2223652	2224107	NKX2-2	NKX2-2_chr11.2223652..2224107	456	meth&score
chr11	2223992	2223993	chr11.2223992..2223993	chr11	2223900	2224051	NELFA	NELFA_chr11.2223900..2224051	152	meth
chr11	2224004	2224005	chr11.2224004..2224005	chr11	2223499	2224021	VDR	VDR_chr11.2223499..2224021	523	score
chr11	2224004	2224005	chr11.2224004..2224005	chr11	2223652	2224107	NKX2-2	NKX2-2_chr11.2223652..2224107	456	meth&score
chr11	2224004	2224005	chr11.2224004..2224005	chr11	2223900	2224051	NELFA	NELFA_chr11.2223900..2224051	152	meth
chr11	2224051	2224052	chr11.2224051..2224052	chr11	2223652	2224107	NKX2-2	NKX2-2_chr11.2223652..2224107	456	meth&score
chr11	2229940	2229941	chr11.2229940..2229941	chr11	2229925	2230240	NKX2-2	NKX2-2_chr11.2229925..2230240	316	meth&score
chr11	2229971	2229972	chr11.2229971..2229972	chr11	2229925	2230240	NKX2-2	NKX2-2_chr11.2229925..2230240	316	meth&score
chr11	2229985	2229986	chr11.2229985..2229986	chr11	2229925	2230240	NKX2-2	NKX2-2_chr11.2229925..2230240	316	meth&score
chr11	2230035	2230036	chr11.2230035..2230036	chr11	2229925	2230240	NKX2-2	NKX2-2_chr11.2229925..2230240	316	meth&score
chr11	2230072	2230073	chr11.2230072..2230073	chr11	2229925	2230240	NKX2-2	NKX2-2_chr11.2229925..2230240	316	meth&score
chr11	2230087	2230088	chr11.2230087..2230088	chr11	2229925	2230240	NKX2-2	NKX2-2_chr11.2229925..2230240	316	meth&score
chr11	2230091	2230092	chr11.2230091..2230092	chr11	2229925	2230240	NKX2-2	NKX2-2_chr11.2229925..2230240	316	meth&score
chr11	2230094	2230095	chr11.2230094..2230095	chr11	2229925	2230240	NKX2-2	NKX2-2_chr11.2229925..2230240	316	meth&score
chr11	2230096	2230097	chr11.2230096..2230097	chr11	2229925	2230240	NKX2-2	NKX2-2_chr11.2229925..2230240	316	meth&score
chr11	2230148	2230149	chr11.2230148..2230149	chr11	2229925	2230240	NKX2-2	NKX2-2_chr11.2229925..2230240	316	meth&score
chr11	2230189	2230190	chr11.2230189..2230190	chr11	2229925	2230240	NKX2-2	NKX2-2_chr11.2229925..2230240	316	meth&score
chr11	2231531	2231532	chr11.2231531..2231532	chr11	2231526	2231651	PROX1	PROX1_chr11.2231526..2231651	126	score
chr11	2231596	2231597	chr11.2231596..2231597	chr11	2231526	2231651	PROX1	PROX1_chr11.2231526..2231651	126	score
chr11	2231642	2231643	chr11.2231642..2231643	chr11	2231526	2231651	PROX1	PROX1_chr11.2231526..2231651	126	score
chr11	2232326	2232327	chr11.2232326..2232327	chr11	2232305	2232630	HBP1	HBP1_chr11.2232305..2232630	326	score
chr11	2232365	2232366	chr11.2232365..2232366	chr11	2232305	2232630	HBP1	HBP1_chr11.2232305..2232630	326	score
chr11	2232365	2232366	chr11.2232365..2232366	chr11	2232334	2232759	NIPBL	NIPBL_chr11.2232334..2232759	426	score
chr11	2232365	2232366	chr11.2232365..2232366	chr11	2232336	2233085	NKX2-2	NKX2-2_chr11.2232336..2233085	750	meth&score
chr11	2232365	2232366	chr11.2232365..2232366	chr11	2232338	2232687	PDX1	PDX1_chr11.2232338..2232687	350	meth&score
chr11	2232427	2232428	chr11.2232427..2232428	chr11	2232305	2232630	HBP1	HBP1_chr11.2232305..2232630	326	score
chr11	2232427	2232428	chr11.2232427..2232428	chr11	2232334	2232759	NIPBL	NIPBL_chr11.2232334..2232759	426	score
chr11	2232427	2232428	chr11.2232427..2232428	chr11	2232336	2233085	NKX2-2	NKX2-2_chr11.2232336..2233085	750	meth&score
chr11	2232427	2232428	chr11.2232427..2232428	chr11	2232338	2232687	PDX1	PDX1_chr11.2232338..2232687	350	meth&score
chr11	2232427	2232428	chr11.2232427..2232428	chr11	2232374	2232645	TCF25	TCF25_chr11.2232374..2232645	272	meth
chr11	2232427	2232428	chr11.2232427..2232428	chr11	2232375	2232656	NKX3-1	NKX3-1_chr11.2232375..2232656	282	meth&score
chr11	2232427	2232428	chr11.2232427..2232428	chr11	2232382	2232641	MAFB	MAFB_chr11.2232382..2232641	260	meth
chr11	2232427	2232428	chr11.2232427..2232428	chr11	2232401	2232664	NR1H2	NR1H2_chr11.2232401..2232664	264	score
chr11	2232481	2232482	chr11.2232481..2232482	chr11	2232305	2232630	HBP1	HBP1_chr11.2232305..2232630	326	score
chr11	2232481	2232482	chr11.2232481..2232482	chr11	2232334	2232759	NIPBL	NIPBL_chr11.2232334..2232759	426	score
chr11	2232481	2232482	chr11.2232481..2232482	chr11	2232336	2233085	NKX2-2	NKX2-2_chr11.2232336..2233085	750	meth&score
chr11	2232481	2232482	chr11.2232481..2232482	chr11	2232338	2232687	PDX1	PDX1_chr11.2232338..2232687	350	meth&score
chr11	2232481	2232482	chr11.2232481..2232482	chr11	2232374	2232645	TCF25	TCF25_chr11.2232374..2232645	272	meth
chr11	2232481	2232482	chr11.2232481..2232482	chr11	2232375	2232656	NKX3-1	NKX3-1_chr11.2232375..2232656	282	meth&score
chr11	2232481	2232482	chr11.2232481..2232482	chr11	2232382	2232641	MAFB	MAFB_chr11.2232382..2232641	260	meth
chr11	2232481	2232482	chr11.2232481..2232482	chr11	2232401	2232664	NR1H2	NR1H2_chr11.2232401..2232664	264	score
chr11	2232481	2232482	chr11.2232481..2232482	chr11	2232454	2232666	ASH2L	ASH2L_chr11.2232454..2232666	213	score
chr11	2232500	2232501	chr11.2232500..2232501	chr11	2232305	2232630	HBP1	HBP1_chr11.2232305..2232630	326	score
chr11	2232500	2232501	chr11.2232500..2232501	chr11	2232334	2232759	NIPBL	NIPBL_chr11.2232334..2232759	426	score
chr11	2232500	2232501	chr11.2232500..2232501	chr11	2232336	2233085	NKX2-2	NKX2-2_chr11.2232336..2233085	750	meth&score
chr11	2232500	2232501	chr11.2232500..2232501	chr11	2232338	2232687	PDX1	PDX1_chr11.2232338..2232687	350	meth&score
chr11	2232500	2232501	chr11.2232500..2232501	chr11	2232374	2232645	TCF25	TCF25_chr11.2232374..2232645	272	meth
chr11	2232500	2232501	chr11.2232500..2232501	chr11	2232375	2232656	NKX3-1	NKX3-1_chr11.2232375..2232656	282	meth&score
chr11	2232500	2232501	chr11.2232500..2232501	chr11	2232382	2232641	MAFB	MAFB_chr11.2232382..2232641	260	meth
chr11	2232500	2232501	chr11.2232500..2232501	chr11	2232401	2232664	NR1H2	NR1H2_chr11.2232401..2232664	264	score
chr11	2232500	2232501	chr11.2232500..2232501	chr11	2232454	2232666	ASH2L	ASH2L_chr11.2232454..2232666	213	score
chr11	2232500	2232501	chr11.2232500..2232501	chr11	2232483	2232720	VDR	VDR_chr11.2232483..2232720	238	score
chr11	2232543	2232544	chr11.2232543..2232544	chr11	2232305	2232630	HBP1	HBP1_chr11.2232305..2232630	326	score
chr11	2232543	2232544	chr11.2232543..2232544	chr11	2232334	2232759	NIPBL	NIPBL_chr11.2232334..2232759	426	score
chr11	2232543	2232544	chr11.2232543..2232544	chr11	2232336	2233085	NKX2-2	NKX2-2_chr11.2232336..2233085	750	meth&score
chr11	2232543	2232544	chr11.2232543..2232544	chr11	2232338	2232687	PDX1	PDX1_chr11.2232338..2232687	350	meth&score
chr11	2232543	2232544	chr11.2232543..2232544	chr11	2232374	2232645	TCF25	TCF25_chr11.2232374..2232645	272	meth
chr11	2232543	2232544	chr11.2232543..2232544	chr11	2232375	2232656	NKX3-1	NKX3-1_chr11.2232375..2232656	282	meth&score
chr11	2232543	2232544	chr11.2232543..2232544	chr11	2232382	2232641	MAFB	MAFB_chr11.2232382..2232641	260	meth
chr11	2232543	2232544	chr11.2232543..2232544	chr11	2232401	2232664	NR1H2	NR1H2_chr11.2232401..2232664	264	score
chr11	2232543	2232544	chr11.2232543..2232544	chr11	2232454	2232666	ASH2L	ASH2L_chr11.2232454..2232666	213	score
chr11	2232543	2232544	chr11.2232543..2232544	chr11	2232483	2232720	VDR	VDR_chr11.2232483..2232720	238	score
chr11	2232550	2232551	chr11.2232550..2232551	chr11	2232305	2232630	HBP1	HBP1_chr11.2232305..2232630	326	score
chr11	2232550	2232551	chr11.2232550..2232551	chr11	2232334	2232759	NIPBL	NIPBL_chr11.2232334..2232759	426	score
chr11	2232550	2232551	chr11.2232550..2232551	chr11	2232336	2233085	NKX2-2	NKX2-2_chr11.2232336..2233085	750	meth&score
chr11	2232550	2232551	chr11.2232550..2232551	chr11	2232338	2232687	PDX1	PDX1_chr11.2232338..2232687	350	meth&score
chr11	2232550	2232551	chr11.2232550..2232551	chr11	2232374	2232645	TCF25	TCF25_chr11.2232374..2232645	272	meth
chr11	2232550	2232551	chr11.2232550..2232551	chr11	2232375	2232656	NKX3-1	NKX3-1_chr11.2232375..2232656	282	meth&score
chr11	2232550	2232551	chr11.2232550..2232551	chr11	2232382	2232641	MAFB	MAFB_chr11.2232382..2232641	260	meth
chr11	2232550	2232551	chr11.2232550..2232551	chr11	2232401	2232664	NR1H2	NR1H2_chr11.2232401..2232664	264	score
chr11	2232550	2232551	chr11.2232550..2232551	chr11	2232454	2232666	ASH2L	ASH2L_chr11.2232454..2232666	213	score
chr11	2232550	2232551	chr11.2232550..2232551	chr11	2232483	2232720	VDR	VDR_chr11.2232483..2232720	238	score
chr11	2232563	2232564	chr11.2232563..2232564	chr11	2232305	2232630	HBP1	HBP1_chr11.2232305..2232630	326	score
chr11	2232563	2232564	chr11.2232563..2232564	chr11	2232334	2232759	NIPBL	NIPBL_chr11.2232334..2232759	426	score
chr11	2232563	2232564	chr11.2232563..2232564	chr11	2232336	2233085	NKX2-2	NKX2-2_chr11.2232336..2233085	750	meth&score
chr11	2232563	2232564	chr11.2232563..2232564	chr11	2232338	2232687	PDX1	PDX1_chr11.2232338..2232687	350	meth&score
chr11	2232563	2232564	chr11.2232563..2232564	chr11	2232374	2232645	TCF25	TCF25_chr11.2232374..2232645	272	meth
chr11	2232563	2232564	chr11.2232563..2232564	chr11	2232375	2232656	NKX3-1	NKX3-1_chr11.2232375..2232656	282	meth&score
chr11	2232563	2232564	chr11.2232563..2232564	chr11	2232382	2232641	MAFB	MAFB_chr11.2232382..2232641	260	meth
chr11	2232563	2232564	chr11.2232563..2232564	chr11	2232401	2232664	NR1H2	NR1H2_chr11.2232401..2232664	264	score
chr11	2232563	2232564	chr11.2232563..2232564	chr11	2232454	2232666	ASH2L	ASH2L_chr11.2232454..2232666	213	score
chr11	2232563	2232564	chr11.2232563..2232564	chr11	2232483	2232720	VDR	VDR_chr11.2232483..2232720	238	score
chr11	2232575	2232576	chr11.2232575..2232576	chr11	2232305	2232630	HBP1	HBP1_chr11.2232305..2232630	326	score
chr11	2232575	2232576	chr11.2232575..2232576	chr11	2232334	2232759	NIPBL	NIPBL_chr11.2232334..2232759	426	score
chr11	2232575	2232576	chr11.2232575..2232576	chr11	2232336	2233085	NKX2-2	NKX2-2_chr11.2232336..2233085	750	meth&score
chr11	2232575	2232576	chr11.2232575..2232576	chr11	2232338	2232687	PDX1	PDX1_chr11.2232338..2232687	350	meth&score
chr11	2232575	2232576	chr11.2232575..2232576	chr11	2232374	2232645	TCF25	TCF25_chr11.2232374..2232645	272	meth
chr11	2232575	2232576	chr11.2232575..2232576	chr11	2232375	2232656	NKX3-1	NKX3-1_chr11.2232375..2232656	282	meth&score
chr11	2232575	2232576	chr11.2232575..2232576	chr11	2232382	2232641	MAFB	MAFB_chr11.2232382..2232641	260	meth
chr11	2232575	2232576	chr11.2232575..2232576	chr11	2232401	2232664	NR1H2	NR1H2_chr11.2232401..2232664	264	score
chr11	2232575	2232576	chr11.2232575..2232576	chr11	2232454	2232666	ASH2L	ASH2L_chr11.2232454..2232666	213	score
chr11	2232575	2232576	chr11.2232575..2232576	chr11	2232483	2232720	VDR	VDR_chr11.2232483..2232720	238	score
chr11	2232584	2232585	chr11.2232584..2232585	chr11	2232305	2232630	HBP1	HBP1_chr11.2232305..2232630	326	score
chr11	2232584	2232585	chr11.2232584..2232585	chr11	2232334	2232759	NIPBL	NIPBL_chr11.2232334..2232759	426	score
chr11	2232584	2232585	chr11.2232584..2232585	chr11	2232336	2233085	NKX2-2	NKX2-2_chr11.2232336..2233085	750	meth&score
chr11	2232584	2232585	chr11.2232584..2232585	chr11	2232338	2232687	PDX1	PDX1_chr11.2232338..2232687	350	meth&score
chr11	2232584	2232585	chr11.2232584..2232585	chr11	2232374	2232645	TCF25	TCF25_chr11.2232374..2232645	272	meth
chr11	2232584	2232585	chr11.2232584..2232585	chr11	2232375	2232656	NKX3-1	NKX3-1_chr11.2232375..2232656	282	meth&score
chr11	2232584	2232585	chr11.2232584..2232585	chr11	2232382	2232641	MAFB	MAFB_chr11.2232382..2232641	260	meth
chr11	2232584	2232585	chr11.2232584..2232585	chr11	2232401	2232664	NR1H2	NR1H2_chr11.2232401..2232664	264	score
chr11	2232584	2232585	chr11.2232584..2232585	chr11	2232454	2232666	ASH2L	ASH2L_chr11.2232454..2232666	213	score
chr11	2232584	2232585	chr11.2232584..2232585	chr11	2232483	2232720	VDR	VDR_chr11.2232483..2232720	238	score
chr11	2232590	2232591	chr11.2232590..2232591	chr11	2232305	2232630	HBP1	HBP1_chr11.2232305..2232630	326	score
chr11	2232590	2232591	chr11.2232590..2232591	chr11	2232334	2232759	NIPBL	NIPBL_chr11.2232334..2232759	426	score
chr11	2232590	2232591	chr11.2232590..2232591	chr11	2232336	2233085	NKX2-2	NKX2-2_chr11.2232336..2233085	750	meth&score
chr11	2232590	2232591	chr11.2232590..2232591	chr11	2232338	2232687	PDX1	PDX1_chr11.2232338..2232687	350	meth&score
chr11	2232590	2232591	chr11.2232590..2232591	chr11	2232374	2232645	TCF25	TCF25_chr11.2232374..2232645	272	meth
chr11	2232590	2232591	chr11.2232590..2232591	chr11	2232375	2232656	NKX3-1	NKX3-1_chr11.2232375..2232656	282	meth&score
chr11	2232590	2232591	chr11.2232590..2232591	chr11	2232382	2232641	MAFB	MAFB_chr11.2232382..2232641	260	meth
chr11	2232590	2232591	chr11.2232590..2232591	chr11	2232401	2232664	NR1H2	NR1H2_chr11.2232401..2232664	264	score
chr11	2232590	2232591	chr11.2232590..2232591	chr11	2232454	2232666	ASH2L	ASH2L_chr11.2232454..2232666	213	score
chr11	2232590	2232591	chr11.2232590..2232591	chr11	2232483	2232720	VDR	VDR_chr11.2232483..2232720	238	score
chr11	2232746	2232747	chr11.2232746..2232747	chr11	2232334	2232759	NIPBL	NIPBL_chr11.2232334..2232759	426	score
chr11	2232746	2232747	chr11.2232746..2232747	chr11	2232336	2233085	NKX2-2	NKX2-2_chr11.2232336..2233085	750	meth&score
chr11	2232844	2232845	chr11.2232844..2232845	chr11	2232336	2233085	NKX2-2	NKX2-2_chr11.2232336..2233085	750	meth&score
chr11	2232866	2232867	chr11.2232866..2232867	chr11	2232336	2233085	NKX2-2	NKX2-2_chr11.2232336..2233085	750	meth&score
chr11	2232892	2232893	chr11.2232892..2232893	chr11	2232336	2233085	NKX2-2	NKX2-2_chr11.2232336..2233085	750	meth&score
chr11	2232903	2232904	chr11.2232903..2232904	chr11	2232336	2233085	NKX2-2	NKX2-2_chr11.2232336..2233085	750	meth&score
chr11	2232931	2232932	chr11.2232931..2232932	chr11	2232336	2233085	NKX2-2	NKX2-2_chr11.2232336..2233085	750	meth&score
chr11	2232962	2232963	chr11.2232962..2232963	chr11	2232336	2233085	NKX2-2	NKX2-2_chr11.2232336..2233085	750	meth&score
chr11	2232990	2232991	chr11.2232990..2232991	chr11	2232336	2233085	NKX2-2	NKX2-2_chr11.2232336..2233085	750	meth&score
chr11	2233026	2233027	chr11.2233026..2233027	chr11	2232336	2233085	NKX2-2	NKX2-2_chr11.2232336..2233085	750	meth&score
chr11	2233033	2233034	chr11.2233033..2233034	chr11	2232336	2233085	NKX2-2	NKX2-2_chr11.2232336..2233085	750	meth&score
chr11	2233059	2233060	chr11.2233059..2233060	chr11	2232336	2233085	NKX2-2	NKX2-2_chr11.2232336..2233085	750	meth&score
chr11	2255498	2255499	chr11.2255498..2255499	chr11	2255408	2255589	ZNF750	ZNF750_chr11.2255408..2255589	182	score
chr11	2255583	2255584	chr11.2255583..2255584	chr11	2255408	2255589	ZNF750	ZNF750_chr11.2255408..2255589	182	score
chr11	2256203	2256204	chr11.2256203..2256204	chr11	2256127	2256552	NKX2-2	NKX2-2_chr11.2256127..2256552	426	meth&score
chr11	2256203	2256204	chr11.2256203..2256204	chr11	2256200	2256525	PDX1	PDX1_chr11.2256200..2256525	326	meth&score
chr11	2256316	2256317	chr11.2256316..2256317	chr11	2256127	2256552	NKX2-2	NKX2-2_chr11.2256127..2256552	426	meth&score
chr11	2256316	2256317	chr11.2256316..2256317	chr11	2256200	2256525	PDX1	PDX1_chr11.2256200..2256525	326	meth&score
chr11	2256316	2256317	chr11.2256316..2256317	chr11	2256217	2256582	PGR	PGR_chr11.2256217..2256582	366	score
chr11	2256349	2256350	chr11.2256349..2256350	chr11	2256127	2256552	NKX2-2	NKX2-2_chr11.2256127..2256552	426	meth&score
chr11	2256349	2256350	chr11.2256349..2256350	chr11	2256200	2256525	PDX1	PDX1_chr11.2256200..2256525	326	meth&score
chr11	2256349	2256350	chr11.2256349..2256350	chr11	2256217	2256582	PGR	PGR_chr11.2256217..2256582	366	score
chr11	2256451	2256452	chr11.2256451..2256452	chr11	2256127	2256552	NKX2-2	NKX2-2_chr11.2256127..2256552	426	meth&score
chr11	2256451	2256452	chr11.2256451..2256452	chr11	2256200	2256525	PDX1	PDX1_chr11.2256200..2256525	326	meth&score
chr11	2256451	2256452	chr11.2256451..2256452	chr11	2256217	2256582	PGR	PGR_chr11.2256217..2256582	366	score
chr11	2269042	2269043	chr11.2269042..2269043	chr11	2268823	2269135	ZNF750	ZNF750_chr11.2268823..2269135	313	score
chr11	2272567	2272568	chr11.2272567..2272568	chr11	2272423	2272756	NKX2-2	NKX2-2_chr11.2272423..2272756	334	meth&score
chr11	2272567	2272568	chr11.2272567..2272568	chr11	2272558	2272730	NKX3-1	NKX3-1_chr11.2272558..2272730	173	meth&score
chr11	2272697	2272698	chr11.2272697..2272698	chr11	2272423	2272756	NKX2-2	NKX2-2_chr11.2272423..2272756	334	meth&score
chr11	2272697	2272698	chr11.2272697..2272698	chr11	2272558	2272730	NKX3-1	NKX3-1_chr11.2272558..2272730	173	meth&score
chr11	2277995	2277996	chr11.2277995..2277996	chr11	2277957	2278359	NIPBL	NIPBL_chr11.2277957..2278359	403	score
chr11	2278018	2278019	chr11.2278018..2278019	chr11	2277957	2278359	NIPBL	NIPBL_chr11.2277957..2278359	403	score
chr11	2278018	2278019	chr11.2278018..2278019	chr11	2278001	2278613	ZNF750	ZNF750_chr11.2278001..2278613	613	score
chr11	2278024	2278025	chr11.2278024..2278025	chr11	2277957	2278359	NIPBL	NIPBL_chr11.2277957..2278359	403	score
chr11	2278024	2278025	chr11.2278024..2278025	chr11	2278001	2278613	ZNF750	ZNF750_chr11.2278001..2278613	613	score
chr11	2278032	2278033	chr11.2278032..2278033	chr11	2277957	2278359	NIPBL	NIPBL_chr11.2277957..2278359	403	score
chr11	2278032	2278033	chr11.2278032..2278033	chr11	2278001	2278613	ZNF750	ZNF750_chr11.2278001..2278613	613	score
chr11	2278201	2278202	chr11.2278201..2278202	chr11	2277957	2278359	NIPBL	NIPBL_chr11.2277957..2278359	403	score
chr11	2278201	2278202	chr11.2278201..2278202	chr11	2278001	2278613	ZNF750	ZNF750_chr11.2278001..2278613	613	score
chr11	2278201	2278202	chr11.2278201..2278202	chr11	2278052	2278661	ASH2L	ASH2L_chr11.2278052..2278661	610	score
chr11	2278201	2278202	chr11.2278201..2278202	chr11	2278169	2278983	PGR	PGR_chr11.2278169..2278983	815	score
chr11	2278201	2278202	chr11.2278201..2278202	chr11	2278185	2278465	NKX2-2	NKX2-2_chr11.2278185..2278465	281	meth&score
chr11	2278222	2278223	chr11.2278222..2278223	chr11	2277957	2278359	NIPBL	NIPBL_chr11.2277957..2278359	403	score
chr11	2278222	2278223	chr11.2278222..2278223	chr11	2278001	2278613	ZNF750	ZNF750_chr11.2278001..2278613	613	score
chr11	2278222	2278223	chr11.2278222..2278223	chr11	2278052	2278661	ASH2L	ASH2L_chr11.2278052..2278661	610	score
chr11	2278222	2278223	chr11.2278222..2278223	chr11	2278169	2278983	PGR	PGR_chr11.2278169..2278983	815	score
chr11	2278222	2278223	chr11.2278222..2278223	chr11	2278185	2278465	NKX2-2	NKX2-2_chr11.2278185..2278465	281	meth&score
chr11	2278224	2278225	chr11.2278224..2278225	chr11	2277957	2278359	NIPBL	NIPBL_chr11.2277957..2278359	403	score
chr11	2278224	2278225	chr11.2278224..2278225	chr11	2278001	2278613	ZNF750	ZNF750_chr11.2278001..2278613	613	score
chr11	2278224	2278225	chr11.2278224..2278225	chr11	2278052	2278661	ASH2L	ASH2L_chr11.2278052..2278661	610	score
chr11	2278224	2278225	chr11.2278224..2278225	chr11	2278169	2278983	PGR	PGR_chr11.2278169..2278983	815	score
chr11	2278224	2278225	chr11.2278224..2278225	chr11	2278185	2278465	NKX2-2	NKX2-2_chr11.2278185..2278465	281	meth&score
chr11	2278338	2278339	chr11.2278338..2278339	chr11	2277957	2278359	NIPBL	NIPBL_chr11.2277957..2278359	403	score
chr11	2278338	2278339	chr11.2278338..2278339	chr11	2278001	2278613	ZNF750	ZNF750_chr11.2278001..2278613	613	score
chr11	2278338	2278339	chr11.2278338..2278339	chr11	2278052	2278661	ASH2L	ASH2L_chr11.2278052..2278661	610	score
chr11	2278338	2278339	chr11.2278338..2278339	chr11	2278169	2278983	PGR	PGR_chr11.2278169..2278983	815	score
chr11	2278338	2278339	chr11.2278338..2278339	chr11	2278185	2278465	NKX2-2	NKX2-2_chr11.2278185..2278465	281	meth&score
chr11	2278338	2278339	chr11.2278338..2278339	chr11	2278234	2278846	VDR	VDR_chr11.2278234..2278846	613	score
chr11	2278385	2278386	chr11.2278385..2278386	chr11	2278001	2278613	ZNF750	ZNF750_chr11.2278001..2278613	613	score
chr11	2278385	2278386	chr11.2278385..2278386	chr11	2278052	2278661	ASH2L	ASH2L_chr11.2278052..2278661	610	score
chr11	2278385	2278386	chr11.2278385..2278386	chr11	2278169	2278983	PGR	PGR_chr11.2278169..2278983	815	score
chr11	2278385	2278386	chr11.2278385..2278386	chr11	2278185	2278465	NKX2-2	NKX2-2_chr11.2278185..2278465	281	meth&score
chr11	2278385	2278386	chr11.2278385..2278386	chr11	2278234	2278846	VDR	VDR_chr11.2278234..2278846	613	score
chr11	2278385	2278386	chr11.2278385..2278386	chr11	2278340	2278521	NCOA3	NCOA3_chr11.2278340..2278521	182	score
chr11	2278385	2278386	chr11.2278385..2278386	chr11	2278347	2278482	NCOA2	NCOA2_chr11.2278347..2278482	136	score
chr11	2278389	2278390	chr11.2278389..2278390	chr11	2278001	2278613	ZNF750	ZNF750_chr11.2278001..2278613	613	score
chr11	2278389	2278390	chr11.2278389..2278390	chr11	2278052	2278661	ASH2L	ASH2L_chr11.2278052..2278661	610	score
chr11	2278389	2278390	chr11.2278389..2278390	chr11	2278169	2278983	PGR	PGR_chr11.2278169..2278983	815	score
chr11	2278389	2278390	chr11.2278389..2278390	chr11	2278185	2278465	NKX2-2	NKX2-2_chr11.2278185..2278465	281	meth&score
chr11	2278389	2278390	chr11.2278389..2278390	chr11	2278234	2278846	VDR	VDR_chr11.2278234..2278846	613	score
chr11	2278389	2278390	chr11.2278389..2278390	chr11	2278340	2278521	NCOA3	NCOA3_chr11.2278340..2278521	182	score
chr11	2278389	2278390	chr11.2278389..2278390	chr11	2278347	2278482	NCOA2	NCOA2_chr11.2278347..2278482	136	score
chr11	2278393	2278394	chr11.2278393..2278394	chr11	2278001	2278613	ZNF750	ZNF750_chr11.2278001..2278613	613	score
chr11	2278393	2278394	chr11.2278393..2278394	chr11	2278052	2278661	ASH2L	ASH2L_chr11.2278052..2278661	610	score
chr11	2278393	2278394	chr11.2278393..2278394	chr11	2278169	2278983	PGR	PGR_chr11.2278169..2278983	815	score
chr11	2278393	2278394	chr11.2278393..2278394	chr11	2278185	2278465	NKX2-2	NKX2-2_chr11.2278185..2278465	281	meth&score
chr11	2278393	2278394	chr11.2278393..2278394	chr11	2278234	2278846	VDR	VDR_chr11.2278234..2278846	613	score
chr11	2278393	2278394	chr11.2278393..2278394	chr11	2278340	2278521	NCOA3	NCOA3_chr11.2278340..2278521	182	score
chr11	2278393	2278394	chr11.2278393..2278394	chr11	2278347	2278482	NCOA2	NCOA2_chr11.2278347..2278482	136	score
chr11	2278408	2278409	chr11.2278408..2278409	chr11	2278001	2278613	ZNF750	ZNF750_chr11.2278001..2278613	613	score
chr11	2278408	2278409	chr11.2278408..2278409	chr11	2278052	2278661	ASH2L	ASH2L_chr11.2278052..2278661	610	score
chr11	2278408	2278409	chr11.2278408..2278409	chr11	2278169	2278983	PGR	PGR_chr11.2278169..2278983	815	score
chr11	2278408	2278409	chr11.2278408..2278409	chr11	2278185	2278465	NKX2-2	NKX2-2_chr11.2278185..2278465	281	meth&score
chr11	2278408	2278409	chr11.2278408..2278409	chr11	2278234	2278846	VDR	VDR_chr11.2278234..2278846	613	score
chr11	2278408	2278409	chr11.2278408..2278409	chr11	2278340	2278521	NCOA3	NCOA3_chr11.2278340..2278521	182	score
chr11	2278408	2278409	chr11.2278408..2278409	chr11	2278347	2278482	NCOA2	NCOA2_chr11.2278347..2278482	136	score
chr11	2278429	2278430	chr11.2278429..2278430	chr11	2278001	2278613	ZNF750	ZNF750_chr11.2278001..2278613	613	score
chr11	2278429	2278430	chr11.2278429..2278430	chr11	2278052	2278661	ASH2L	ASH2L_chr11.2278052..2278661	610	score
chr11	2278429	2278430	chr11.2278429..2278430	chr11	2278169	2278983	PGR	PGR_chr11.2278169..2278983	815	score
chr11	2278429	2278430	chr11.2278429..2278430	chr11	2278185	2278465	NKX2-2	NKX2-2_chr11.2278185..2278465	281	meth&score
chr11	2278429	2278430	chr11.2278429..2278430	chr11	2278234	2278846	VDR	VDR_chr11.2278234..2278846	613	score
chr11	2278429	2278430	chr11.2278429..2278430	chr11	2278340	2278521	NCOA3	NCOA3_chr11.2278340..2278521	182	score
chr11	2278429	2278430	chr11.2278429..2278430	chr11	2278347	2278482	NCOA2	NCOA2_chr11.2278347..2278482	136	score
chr11	2278429	2278430	chr11.2278429..2278430	chr11	2278419	2278717	NIPBL	NIPBL_chr11.2278419..2278717	299	score
chr11	2278912	2278913	chr11.2278912..2278913	chr11	2278169	2278983	PGR	PGR_chr11.2278169..2278983	815	score
chr11	2278912	2278913	chr11.2278912..2278913	chr11	2278722	2278916	NCOA3	NCOA3_chr11.2278722..2278916	195	score
chr11	2278912	2278913	chr11.2278912..2278913	chr11	2278757	2278965	NCOA2	NCOA2_chr11.2278757..2278965	209	score
chr11	2288919	2288920	chr11.2288919..2288920	chr11	2288885	2289104	VDR	VDR_chr11.2288885..2289104	220	score
chr11	2288932	2288933	chr11.2288932..2288933	chr11	2288885	2289104	VDR	VDR_chr11.2288885..2289104	220	score
chr11	2288991	2288992	chr11.2288991..2288992	chr11	2288885	2289104	VDR	VDR_chr11.2288885..2289104	220	score
chr11	2289041	2289042	chr11.2289041..2289042	chr11	2288885	2289104	VDR	VDR_chr11.2288885..2289104	220	score
chr11	2289091	2289092	chr11.2289091..2289092	chr11	2288885	2289104	VDR	VDR_chr11.2288885..2289104	220	score
chr11	2289371	2289372	chr11.2289371..2289372	chr11	2289367	2289798	NIPBL	NIPBL_chr11.2289367..2289798	432	score
chr11	2289596	2289597	chr11.2289596..2289597	chr11	2289367	2289798	NIPBL	NIPBL_chr11.2289367..2289798	432	score
chr11	2289645	2289646	chr11.2289645..2289646	chr11	2289367	2289798	NIPBL	NIPBL_chr11.2289367..2289798	432	score
chr11	2289680	2289681	chr11.2289680..2289681	chr11	2289367	2289798	NIPBL	NIPBL_chr11.2289367..2289798	432	score
chr11	2289692	2289693	chr11.2289692..2289693	chr11	2289367	2289798	NIPBL	NIPBL_chr11.2289367..2289798	432	score
chr11	2289758	2289759	chr11.2289758..2289759	chr11	2289367	2289798	NIPBL	NIPBL_chr11.2289367..2289798	432	score
chr11	2292787	2292788	chr11.2292787..2292788	chr11	2292636	2292913	KDM4A	KDM4A_chr11.2292636..2292913	278	score
chr11	2292870	2292871	chr11.2292870..2292871	chr11	2292636	2292913	KDM4A	KDM4A_chr11.2292636..2292913	278	score
chr11	2292870	2292871	chr11.2292870..2292871	chr11	2292864	2293238	PGR	PGR_chr11.2292864..2293238	375	score
chr11	2292902	2292903	chr11.2292902..2292903	chr11	2292636	2292913	KDM4A	KDM4A_chr11.2292636..2292913	278	score
chr11	2292902	2292903	chr11.2292902..2292903	chr11	2292864	2293238	PGR	PGR_chr11.2292864..2293238	375	score
chr11	2292931	2292932	chr11.2292931..2292932	chr11	2292864	2293238	PGR	PGR_chr11.2292864..2293238	375	score
chr11	2293048	2293049	chr11.2293048..2293049	chr11	2292864	2293238	PGR	PGR_chr11.2292864..2293238	375	score
chr11	2293048	2293049	chr11.2293048..2293049	chr11	2292971	2293165	ZNF750	ZNF750_chr11.2292971..2293165	195	score
chr11	2293051	2293052	chr11.2293051..2293052	chr11	2292864	2293238	PGR	PGR_chr11.2292864..2293238	375	score
chr11	2293051	2293052	chr11.2293051..2293052	chr11	2292971	2293165	ZNF750	ZNF750_chr11.2292971..2293165	195	score
chr11	2293164	2293165	chr11.2293164..2293165	chr11	2292864	2293238	PGR	PGR_chr11.2292864..2293238	375	score
chr11	2293164	2293165	chr11.2293164..2293165	chr11	2292971	2293165	ZNF750	ZNF750_chr11.2292971..2293165	195	score
chr11	2298734	2298735	chr11.2298734..2298735	chr11	2298623	2298844	FOXO1	FOXO1_chr11.2298623..2298844	222	score
chr11	2299090	2299091	chr11.2299090..2299091	chr11	2298927	2299320	FOXO1	FOXO1_chr11.2298927..2299320	394	score
chr11	2299203	2299204	chr11.2299203..2299204	chr11	2298927	2299320	FOXO1	FOXO1_chr11.2298927..2299320	394	score
chr11	2307000	2307001	chr11.2307000..2307001	chr11	2306867	2307293	FOSL1	FOSL1_chr11.2306867..2307293	427	score
chr11	2307164	2307165	chr11.2307164..2307165	chr11	2306867	2307293	FOSL1	FOSL1_chr11.2306867..2307293	427	score
chr11	2307223	2307224	chr11.2307223..2307224	chr11	2306867	2307293	FOSL1	FOSL1_chr11.2306867..2307293	427	score
chr11	2308406	2308407	chr11.2308406..2308407	chr11	2308399	2308581	FOXO1	FOXO1_chr11.2308399..2308581	183	score
chr11	2308443	2308444	chr11.2308443..2308444	chr11	2308399	2308581	FOXO1	FOXO1_chr11.2308399..2308581	183	score
chr11	2308464	2308465	chr11.2308464..2308465	chr11	2308399	2308581	FOXO1	FOXO1_chr11.2308399..2308581	183	score
chr11	2308487	2308488	chr11.2308487..2308488	chr11	2308399	2308581	FOXO1	FOXO1_chr11.2308399..2308581	183	score
chr11	2308511	2308512	chr11.2308511..2308512	chr11	2308399	2308581	FOXO1	FOXO1_chr11.2308399..2308581	183	score
chr11	2308579	2308580	chr11.2308579..2308580	chr11	2308399	2308581	FOXO1	FOXO1_chr11.2308399..2308581	183	score
chr11	2310011	2310012	chr11.2310011..2310012	chr11	2309970	2310306	NFATC1	NFATC1_chr11.2309970..2310306	337	meth&score
chr11	2310132	2310133	chr11.2310132..2310133	chr11	2309970	2310306	NFATC1	NFATC1_chr11.2309970..2310306	337	meth&score
chr11	2310132	2310133	chr11.2310132..2310133	chr11	2310088	2310213	NCOA3	NCOA3_chr11.2310088..2310213	126	score
chr11	2310132	2310133	chr11.2310132..2310133	chr11	2310116	2310259	STAT5A	STAT5A_chr11.2310116..2310259	144	meth&score
chr11	2310682	2310683	chr11.2310682..2310683	chr11	2310611	2310761	PGR	PGR_chr11.2310611..2310761	151	score
chr11	2310708	2310709	chr11.2310708..2310709	chr11	2310611	2310761	PGR	PGR_chr11.2310611..2310761	151	score
chr11	2311712	2311713	chr11.2311712..2311713	chr11	2311709	2311989	VDR	VDR_chr11.2311709..2311989	281	score
chr11	2311772	2311773	chr11.2311772..2311773	chr11	2311709	2311989	VDR	VDR_chr11.2311709..2311989	281	score
chr11	2311772	2311773	chr11.2311772..2311773	chr11	2311765	2311973	GSPT2	GSPT2_chr11.2311765..2311973	209	meth
chr11	2311821	2311822	chr11.2311821..2311822	chr11	2311709	2311989	VDR	VDR_chr11.2311709..2311989	281	score
chr11	2311821	2311822	chr11.2311821..2311822	chr11	2311765	2311973	GSPT2	GSPT2_chr11.2311765..2311973	209	meth
chr11	2311937	2311938	chr11.2311937..2311938	chr11	2311709	2311989	VDR	VDR_chr11.2311709..2311989	281	score
chr11	2311937	2311938	chr11.2311937..2311938	chr11	2311765	2311973	GSPT2	GSPT2_chr11.2311765..2311973	209	meth
chr11	2315326	2315327	chr11.2315326..2315327	chr11	2315312	2315468	RB1	RB1_chr11.2315312..2315468	157	score
chr11	2318854	2318855	chr11.2318854..2318855	chr11	2318652	2319505	ZNF24	ZNF24_chr11.2318652..2319505	854	meth
chr11	2319340	2319341	chr11.2319340..2319341	chr11	2318652	2319505	ZNF24	ZNF24_chr11.2318652..2319505	854	meth
chr11	2320558	2320559	chr11.2320558..2320559	chr11	2320470	2320787	NKX2-2	NKX2-2_chr11.2320470..2320787	318	meth&score
chr11	2321685	2321686	chr11.2321685..2321686	chr11	2321589	2321711	NR4A1	NR4A1_chr11.2321589..2321711	123	meth
chr11	2323059	2323060	chr11.2323059..2323060	chr11	2322900	2323095	ZFX	ZFX_chr11.2322900..2323095	196	score
chr11	2323059	2323060	chr11.2323059..2323060	chr11	2322988	2323440	KDM4B	KDM4B_chr11.2322988..2323440	453	score
chr11	2323083	2323084	chr11.2323083..2323084	chr11	2322900	2323095	ZFX	ZFX_chr11.2322900..2323095	196	score
chr11	2323083	2323084	chr11.2323083..2323084	chr11	2322988	2323440	KDM4B	KDM4B_chr11.2322988..2323440	453	score
chr11	2323896	2323897	chr11.2323896..2323897	chr11	2323555	2323955	RBBP5	RBBP5_chr11.2323555..2323955	401	score
chr11	2324263	2324264	chr11.2324263..2324264	chr11	2324022	2324372	MIER1	MIER1_chr11.2324022..2324372	351	meth
chr11	2324263	2324264	chr11.2324263..2324264	chr11	2324200	2324444	ZNF24	ZNF24_chr11.2324200..2324444	245	meth
chr11	2324467	2324468	chr11.2324467..2324468	chr11	2324276	2324522	RBBP5	RBBP5_chr11.2324276..2324522	247	score
chr11	2327816	2327817	chr11.2327816..2327817	chr11	2327726	2327995	FOXO1	FOXO1_chr11.2327726..2327995	270	score
chr11	2333689	2333690	chr11.2333689..2333690	chr11	2333571	2333791	NR1H2	NR1H2_chr11.2333571..2333791	221	score
chr11	2333689	2333690	chr11.2333689..2333690	chr11	2333636	2333769	DAXX	DAXX_chr11.2333636..2333769	134	score
chr11	2376275	2376276	chr11.2376275..2376276	chr11	2376195	2376733	PGR	PGR_chr11.2376195..2376733	539	score
chr11	2376490	2376491	chr11.2376490..2376491	chr11	2376195	2376733	PGR	PGR_chr11.2376195..2376733	539	score
chr11	2384007	2384008	chr11.2384007..2384008	chr11	2383983	2384193	PPARG	PPARG_chr11.2383983..2384193	211	score
chr11	2397028	2397029	chr11.2397028..2397029	chr11	2396885	2397631	PGR	PGR_chr11.2396885..2397631	747	score
chr11	2397028	2397029	chr11.2397028..2397029	chr11	2396935	2397474	ASH2L	ASH2L_chr11.2396935..2397474	540	score
chr11	2397153	2397154	chr11.2397153..2397154	chr11	2396885	2397631	PGR	PGR_chr11.2396885..2397631	747	score
chr11	2397153	2397154	chr11.2397153..2397154	chr11	2396935	2397474	ASH2L	ASH2L_chr11.2396935..2397474	540	score
chr11	2397153	2397154	chr11.2397153..2397154	chr11	2397039	2397420	MAFB	MAFB_chr11.2397039..2397420	382	meth
chr11	2397201	2397202	chr11.2397201..2397202	chr11	2396885	2397631	PGR	PGR_chr11.2396885..2397631	747	score
chr11	2397201	2397202	chr11.2397201..2397202	chr11	2396935	2397474	ASH2L	ASH2L_chr11.2396935..2397474	540	score
chr11	2397201	2397202	chr11.2397201..2397202	chr11	2397039	2397420	MAFB	MAFB_chr11.2397039..2397420	382	meth
chr11	2397201	2397202	chr11.2397201..2397202	chr11	2397161	2397341	NKX3-1	NKX3-1_chr11.2397161..2397341	181	meth&score
chr11	2397201	2397202	chr11.2397201..2397202	chr11	2397187	2397508	NKX2-2	NKX2-2_chr11.2397187..2397508	322	meth&score
chr11	2397255	2397256	chr11.2397255..2397256	chr11	2396885	2397631	PGR	PGR_chr11.2396885..2397631	747	score
chr11	2397255	2397256	chr11.2397255..2397256	chr11	2396935	2397474	ASH2L	ASH2L_chr11.2396935..2397474	540	score
chr11	2397255	2397256	chr11.2397255..2397256	chr11	2397039	2397420	MAFB	MAFB_chr11.2397039..2397420	382	meth
chr11	2397255	2397256	chr11.2397255..2397256	chr11	2397161	2397341	NKX3-1	NKX3-1_chr11.2397161..2397341	181	meth&score
chr11	2397255	2397256	chr11.2397255..2397256	chr11	2397187	2397508	NKX2-2	NKX2-2_chr11.2397187..2397508	322	meth&score
chr11	2397255	2397256	chr11.2397255..2397256	chr11	2397245	2397431	PDX1	PDX1_chr11.2397245..2397431	187	meth&score
chr11	2397303	2397304	chr11.2397303..2397304	chr11	2396885	2397631	PGR	PGR_chr11.2396885..2397631	747	score
chr11	2397303	2397304	chr11.2397303..2397304	chr11	2396935	2397474	ASH2L	ASH2L_chr11.2396935..2397474	540	score
chr11	2397303	2397304	chr11.2397303..2397304	chr11	2397039	2397420	MAFB	MAFB_chr11.2397039..2397420	382	meth
chr11	2397303	2397304	chr11.2397303..2397304	chr11	2397161	2397341	NKX3-1	NKX3-1_chr11.2397161..2397341	181	meth&score
chr11	2397303	2397304	chr11.2397303..2397304	chr11	2397187	2397508	NKX2-2	NKX2-2_chr11.2397187..2397508	322	meth&score
chr11	2397303	2397304	chr11.2397303..2397304	chr11	2397245	2397431	PDX1	PDX1_chr11.2397245..2397431	187	meth&score
chr11	2397323	2397324	chr11.2397323..2397324	chr11	2396885	2397631	PGR	PGR_chr11.2396885..2397631	747	score
chr11	2397323	2397324	chr11.2397323..2397324	chr11	2396935	2397474	ASH2L	ASH2L_chr11.2396935..2397474	540	score
chr11	2397323	2397324	chr11.2397323..2397324	chr11	2397039	2397420	MAFB	MAFB_chr11.2397039..2397420	382	meth
chr11	2397323	2397324	chr11.2397323..2397324	chr11	2397161	2397341	NKX3-1	NKX3-1_chr11.2397161..2397341	181	meth&score
chr11	2397323	2397324	chr11.2397323..2397324	chr11	2397187	2397508	NKX2-2	NKX2-2_chr11.2397187..2397508	322	meth&score
chr11	2397323	2397324	chr11.2397323..2397324	chr11	2397245	2397431	PDX1	PDX1_chr11.2397245..2397431	187	meth&score
chr11	2397350	2397351	chr11.2397350..2397351	chr11	2396885	2397631	PGR	PGR_chr11.2396885..2397631	747	score
chr11	2397350	2397351	chr11.2397350..2397351	chr11	2396935	2397474	ASH2L	ASH2L_chr11.2396935..2397474	540	score
chr11	2397350	2397351	chr11.2397350..2397351	chr11	2397039	2397420	MAFB	MAFB_chr11.2397039..2397420	382	meth
chr11	2397350	2397351	chr11.2397350..2397351	chr11	2397187	2397508	NKX2-2	NKX2-2_chr11.2397187..2397508	322	meth&score
chr11	2397350	2397351	chr11.2397350..2397351	chr11	2397245	2397431	PDX1	PDX1_chr11.2397245..2397431	187	meth&score
chr11	2397387	2397388	chr11.2397387..2397388	chr11	2396885	2397631	PGR	PGR_chr11.2396885..2397631	747	score
chr11	2397387	2397388	chr11.2397387..2397388	chr11	2396935	2397474	ASH2L	ASH2L_chr11.2396935..2397474	540	score
chr11	2397387	2397388	chr11.2397387..2397388	chr11	2397039	2397420	MAFB	MAFB_chr11.2397039..2397420	382	meth
chr11	2397387	2397388	chr11.2397387..2397388	chr11	2397187	2397508	NKX2-2	NKX2-2_chr11.2397187..2397508	322	meth&score
chr11	2397387	2397388	chr11.2397387..2397388	chr11	2397245	2397431	PDX1	PDX1_chr11.2397245..2397431	187	meth&score
chr11	2405195	2405196	chr11.2405195..2405196	chr11	2405129	2405577	NKX2-2	NKX2-2_chr11.2405129..2405577	449	meth&score
chr11	2405195	2405196	chr11.2405195..2405196	chr11	2405145	2405364	PDX1	PDX1_chr11.2405145..2405364	220	meth&score
chr11	2405243	2405244	chr11.2405243..2405244	chr11	2405129	2405577	NKX2-2	NKX2-2_chr11.2405129..2405577	449	meth&score
chr11	2405243	2405244	chr11.2405243..2405244	chr11	2405145	2405364	PDX1	PDX1_chr11.2405145..2405364	220	meth&score
chr11	2405243	2405244	chr11.2405243..2405244	chr11	2405223	2405411	NKX3-1	NKX3-1_chr11.2405223..2405411	189	meth&score
chr11	2405287	2405288	chr11.2405287..2405288	chr11	2405129	2405577	NKX2-2	NKX2-2_chr11.2405129..2405577	449	meth&score
chr11	2405287	2405288	chr11.2405287..2405288	chr11	2405145	2405364	PDX1	PDX1_chr11.2405145..2405364	220	meth&score
chr11	2405287	2405288	chr11.2405287..2405288	chr11	2405223	2405411	NKX3-1	NKX3-1_chr11.2405223..2405411	189	meth&score
chr11	2406734	2406735	chr11.2406734..2406735	chr11	2406231	2406755	FOXO1	FOXO1_chr11.2406231..2406755	525	score
chr11	2406737	2406738	chr11.2406737..2406738	chr11	2406231	2406755	FOXO1	FOXO1_chr11.2406231..2406755	525	score
chr11	2406749	2406750	chr11.2406749..2406750	chr11	2406231	2406755	FOXO1	FOXO1_chr11.2406231..2406755	525	score
chr11	2407083	2407084	chr11.2407083..2407084	chr11	2406993	2407457	FOXO1	FOXO1_chr11.2406993..2407457	465	score
chr11	2407083	2407084	chr11.2407083..2407084	chr11	2407076	2407317	KMT2B	KMT2B_chr11.2407076..2407317	242	meth
chr11	2407151	2407152	chr11.2407151..2407152	chr11	2406993	2407457	FOXO1	FOXO1_chr11.2406993..2407457	465	score
chr11	2407151	2407152	chr11.2407151..2407152	chr11	2407076	2407317	KMT2B	KMT2B_chr11.2407076..2407317	242	meth
chr11	2407151	2407152	chr11.2407151..2407152	chr11	2407128	2407286	TERF2	TERF2_chr11.2407128..2407286	159	meth
chr11	2407258	2407259	chr11.2407258..2407259	chr11	2406993	2407457	FOXO1	FOXO1_chr11.2406993..2407457	465	score
chr11	2407258	2407259	chr11.2407258..2407259	chr11	2407076	2407317	KMT2B	KMT2B_chr11.2407076..2407317	242	meth
chr11	2407258	2407259	chr11.2407258..2407259	chr11	2407128	2407286	TERF2	TERF2_chr11.2407128..2407286	159	meth
chr11	2407258	2407259	chr11.2407258..2407259	chr11	2407220	2407429	MAFB	MAFB_chr11.2407220..2407429	210	meth
chr11	2407267	2407268	chr11.2407267..2407268	chr11	2406993	2407457	FOXO1	FOXO1_chr11.2406993..2407457	465	score
chr11	2407267	2407268	chr11.2407267..2407268	chr11	2407076	2407317	KMT2B	KMT2B_chr11.2407076..2407317	242	meth
chr11	2407267	2407268	chr11.2407267..2407268	chr11	2407128	2407286	TERF2	TERF2_chr11.2407128..2407286	159	meth
chr11	2407267	2407268	chr11.2407267..2407268	chr11	2407220	2407429	MAFB	MAFB_chr11.2407220..2407429	210	meth
chr11	2407341	2407342	chr11.2407341..2407342	chr11	2406993	2407457	FOXO1	FOXO1_chr11.2406993..2407457	465	score
chr11	2407341	2407342	chr11.2407341..2407342	chr11	2407220	2407429	MAFB	MAFB_chr11.2407220..2407429	210	meth
chr11	2408701	2408702	chr11.2408701..2408702	chr11	2408526	2408780	NKX2-2	NKX2-2_chr11.2408526..2408780	255	meth&score
chr11	2408701	2408702	chr11.2408701..2408702	chr11	2408554	2408821	FOXO1	FOXO1_chr11.2408554..2408821	268	score
chr11	2420705	2420706	chr11.2420705..2420706	chr11	2420515	2421905	SREBF2	SREBF2_chr11.2420515..2421905	1391	score
chr11	2420724	2420725	chr11.2420724..2420725	chr11	2420515	2421905	SREBF2	SREBF2_chr11.2420515..2421905	1391	score
chr11	2438007	2438008	chr11.2438007..2438008	chr11	2437895	2438242	PDX1	PDX1_chr11.2437895..2438242	348	meth&score
chr11	2438007	2438008	chr11.2438007..2438008	chr11	2437925	2438211	NKX3-1	NKX3-1_chr11.2437925..2438211	287	meth&score
chr11	2438024	2438025	chr11.2438024..2438025	chr11	2437895	2438242	PDX1	PDX1_chr11.2437895..2438242	348	meth&score
chr11	2438024	2438025	chr11.2438024..2438025	chr11	2437925	2438211	NKX3-1	NKX3-1_chr11.2437925..2438211	287	meth&score
chr11	2438026	2438027	chr11.2438026..2438027	chr11	2437895	2438242	PDX1	PDX1_chr11.2437895..2438242	348	meth&score
chr11	2438026	2438027	chr11.2438026..2438027	chr11	2437925	2438211	NKX3-1	NKX3-1_chr11.2437925..2438211	287	meth&score
chr11	2438030	2438031	chr11.2438030..2438031	chr11	2437895	2438242	PDX1	PDX1_chr11.2437895..2438242	348	meth&score
chr11	2438030	2438031	chr11.2438030..2438031	chr11	2437925	2438211	NKX3-1	NKX3-1_chr11.2437925..2438211	287	meth&score
chr11	2438078	2438079	chr11.2438078..2438079	chr11	2437895	2438242	PDX1	PDX1_chr11.2437895..2438242	348	meth&score
chr11	2438078	2438079	chr11.2438078..2438079	chr11	2437925	2438211	NKX3-1	NKX3-1_chr11.2437925..2438211	287	meth&score
chr11	2438078	2438079	chr11.2438078..2438079	chr11	2438036	2438349	MAFB	MAFB_chr11.2438036..2438349	314	meth
chr11	2438130	2438131	chr11.2438130..2438131	chr11	2437895	2438242	PDX1	PDX1_chr11.2437895..2438242	348	meth&score
chr11	2438130	2438131	chr11.2438130..2438131	chr11	2437925	2438211	NKX3-1	NKX3-1_chr11.2437925..2438211	287	meth&score
chr11	2438130	2438131	chr11.2438130..2438131	chr11	2438036	2438349	MAFB	MAFB_chr11.2438036..2438349	314	meth
chr11	2438165	2438166	chr11.2438165..2438166	chr11	2437895	2438242	PDX1	PDX1_chr11.2437895..2438242	348	meth&score
chr11	2438165	2438166	chr11.2438165..2438166	chr11	2437925	2438211	NKX3-1	NKX3-1_chr11.2437925..2438211	287	meth&score
chr11	2438165	2438166	chr11.2438165..2438166	chr11	2438036	2438349	MAFB	MAFB_chr11.2438036..2438349	314	meth
chr11	2438184	2438185	chr11.2438184..2438185	chr11	2437895	2438242	PDX1	PDX1_chr11.2437895..2438242	348	meth&score
chr11	2438184	2438185	chr11.2438184..2438185	chr11	2437925	2438211	NKX3-1	NKX3-1_chr11.2437925..2438211	287	meth&score
chr11	2438184	2438185	chr11.2438184..2438185	chr11	2438036	2438349	MAFB	MAFB_chr11.2438036..2438349	314	meth
chr11	2438854	2438855	chr11.2438854..2438855	chr11	2438787	2438930	STAT5A	STAT5A_chr11.2438787..2438930	144	meth&score
chr11	2438926	2438927	chr11.2438926..2438927	chr11	2438787	2438930	STAT5A	STAT5A_chr11.2438787..2438930	144	meth&score
chr11	2470799	2470800	chr11.2470799..2470800	chr11	2470769	2471022	NCOA3	NCOA3_chr11.2470769..2471022	254	score
chr11	2470875	2470876	chr11.2470875..2470876	chr11	2470769	2471022	NCOA3	NCOA3_chr11.2470769..2471022	254	score
chr11	2484362	2484363	chr11.2484362..2484363	chr11	2484257	2484568	PGR	PGR_chr11.2484257..2484568	312	score
chr11	2502163	2502164	chr11.2502163..2502164	chr11	2502099	2502342	NR4A1	NR4A1_chr11.2502099..2502342	244	meth
chr11	2502269	2502270	chr11.2502269..2502270	chr11	2502099	2502342	NR4A1	NR4A1_chr11.2502099..2502342	244	meth
chr11	2502577	2502578	chr11.2502577..2502578	chr11	2502508	2502829	PGR	PGR_chr11.2502508..2502829	322	score
chr11	2502577	2502578	chr11.2502577..2502578	chr11	2502518	2502756	ASH2L	ASH2L_chr11.2502518..2502756	239	score
chr11	2504107	2504108	chr11.2504107..2504108	chr11	2503823	2504138	NIPBL	NIPBL_chr11.2503823..2504138	316	score
chr11	2530654	2530655	chr11.2530654..2530655	chr11	2530625	2530897	PPARG	PPARG_chr11.2530625..2530897	273	score
chr11	2530810	2530811	chr11.2530810..2530811	chr11	2530625	2530897	PPARG	PPARG_chr11.2530625..2530897	273	score
chr11	2530835	2530836	chr11.2530835..2530836	chr11	2530625	2530897	PPARG	PPARG_chr11.2530625..2530897	273	score
chr11	2530865	2530866	chr11.2530865..2530866	chr11	2530625	2530897	PPARG	PPARG_chr11.2530625..2530897	273	score
chr11	2530881	2530882	chr11.2530881..2530882	chr11	2530625	2530897	PPARG	PPARG_chr11.2530625..2530897	273	score
chr11	2530886	2530887	chr11.2530886..2530887	chr11	2530625	2530897	PPARG	PPARG_chr11.2530625..2530897	273	score
chr11	2530891	2530892	chr11.2530891..2530892	chr11	2530625	2530897	PPARG	PPARG_chr11.2530625..2530897	273	score
chr11	2548187	2548188	chr11.2548187..2548188	chr11	2548144	2548631	NIPBL	NIPBL_chr11.2548144..2548631	488	score
chr11	2548191	2548192	chr11.2548191..2548192	chr11	2548144	2548631	NIPBL	NIPBL_chr11.2548144..2548631	488	score
chr11	2548282	2548283	chr11.2548282..2548283	chr11	2548144	2548631	NIPBL	NIPBL_chr11.2548144..2548631	488	score
chr11	2548282	2548283	chr11.2548282..2548283	chr11	2548219	2548474	ZFX	ZFX_chr11.2548219..2548474	256	score
chr11	2548319	2548320	chr11.2548319..2548320	chr11	2548144	2548631	NIPBL	NIPBL_chr11.2548144..2548631	488	score
chr11	2548319	2548320	chr11.2548319..2548320	chr11	2548219	2548474	ZFX	ZFX_chr11.2548219..2548474	256	score
chr11	2548319	2548320	chr11.2548319..2548320	chr11	2548293	2548436	RBBP5	RBBP5_chr11.2548293..2548436	144	score
chr11	2548319	2548320	chr11.2548319..2548320	chr11	2548298	2548651	ZNF750	ZNF750_chr11.2548298..2548651	354	score
chr11	2548340	2548341	chr11.2548340..2548341	chr11	2548144	2548631	NIPBL	NIPBL_chr11.2548144..2548631	488	score
chr11	2548340	2548341	chr11.2548340..2548341	chr11	2548219	2548474	ZFX	ZFX_chr11.2548219..2548474	256	score
chr11	2548340	2548341	chr11.2548340..2548341	chr11	2548293	2548436	RBBP5	RBBP5_chr11.2548293..2548436	144	score
chr11	2548340	2548341	chr11.2548340..2548341	chr11	2548298	2548651	ZNF750	ZNF750_chr11.2548298..2548651	354	score
chr11	2548485	2548486	chr11.2548485..2548486	chr11	2548144	2548631	NIPBL	NIPBL_chr11.2548144..2548631	488	score
chr11	2548485	2548486	chr11.2548485..2548486	chr11	2548298	2548651	ZNF750	ZNF750_chr11.2548298..2548651	354	score
chr11	2548485	2548486	chr11.2548485..2548486	chr11	2548391	2548550	STAT5A	STAT5A_chr11.2548391..2548550	160	meth&score
chr11	2548512	2548513	chr11.2548512..2548513	chr11	2548144	2548631	NIPBL	NIPBL_chr11.2548144..2548631	488	score
chr11	2548512	2548513	chr11.2548512..2548513	chr11	2548298	2548651	ZNF750	ZNF750_chr11.2548298..2548651	354	score
chr11	2548512	2548513	chr11.2548512..2548513	chr11	2548391	2548550	STAT5A	STAT5A_chr11.2548391..2548550	160	meth&score
chr11	2548544	2548545	chr11.2548544..2548545	chr11	2548144	2548631	NIPBL	NIPBL_chr11.2548144..2548631	488	score
chr11	2548544	2548545	chr11.2548544..2548545	chr11	2548298	2548651	ZNF750	ZNF750_chr11.2548298..2548651	354	score
chr11	2548544	2548545	chr11.2548544..2548545	chr11	2548391	2548550	STAT5A	STAT5A_chr11.2548391..2548550	160	meth&score
chr11	2548610	2548611	chr11.2548610..2548611	chr11	2548144	2548631	NIPBL	NIPBL_chr11.2548144..2548631	488	score
chr11	2548610	2548611	chr11.2548610..2548611	chr11	2548298	2548651	ZNF750	ZNF750_chr11.2548298..2548651	354	score
chr11	2548754	2548755	chr11.2548754..2548755	chr11	2548665	2549034	NIPBL	NIPBL_chr11.2548665..2549034	370	score
chr11	2554737	2554738	chr11.2554737..2554738	chr11	2554693	2555129	RBBP5	RBBP5_chr11.2554693..2555129	437	score
chr11	2554737	2554738	chr11.2554737..2554738	chr11	2554713	2554911	ARNTL	ARNTL_chr11.2554713..2554911	199	meth
chr11	2554737	2554738	chr11.2554737..2554738	chr11	2554721	2554871	ASH2L	ASH2L_chr11.2554721..2554871	151	score
chr11	2554737	2554738	chr11.2554737..2554738	chr11	2554728	2554916	PPARG	PPARG_chr11.2554728..2554916	189	score
chr11	2554862	2554863	chr11.2554862..2554863	chr11	2554693	2555129	RBBP5	RBBP5_chr11.2554693..2555129	437	score
chr11	2554862	2554863	chr11.2554862..2554863	chr11	2554713	2554911	ARNTL	ARNTL_chr11.2554713..2554911	199	meth
chr11	2554862	2554863	chr11.2554862..2554863	chr11	2554721	2554871	ASH2L	ASH2L_chr11.2554721..2554871	151	score
chr11	2554862	2554863	chr11.2554862..2554863	chr11	2554728	2554916	PPARG	PPARG_chr11.2554728..2554916	189	score
chr11	2554873	2554874	chr11.2554873..2554874	chr11	2554693	2555129	RBBP5	RBBP5_chr11.2554693..2555129	437	score
chr11	2554873	2554874	chr11.2554873..2554874	chr11	2554713	2554911	ARNTL	ARNTL_chr11.2554713..2554911	199	meth
chr11	2554873	2554874	chr11.2554873..2554874	chr11	2554728	2554916	PPARG	PPARG_chr11.2554728..2554916	189	score
chr11	2555094	2555095	chr11.2555094..2555095	chr11	2554693	2555129	RBBP5	RBBP5_chr11.2554693..2555129	437	score
chr11	2555094	2555095	chr11.2555094..2555095	chr11	2554952	2555514	ATF2	ATF2_chr11.2554952..2555514	563	meth
chr11	2555094	2555095	chr11.2555094..2555095	chr11	2554970	2555288	DAXX	DAXX_chr11.2554970..2555288	319	score
chr11	2555094	2555095	chr11.2555094..2555095	chr11	2555028	2555422	FOSL1	FOSL1_chr11.2555028..2555422	395	score
chr11	2555094	2555095	chr11.2555094..2555095	chr11	2555033	2555221	FOXO1	FOXO1_chr11.2555033..2555221	189	score
chr11	2555094	2555095	chr11.2555094..2555095	chr11	2555033	2555281	NR1H2	NR1H2_chr11.2555033..2555281	249	score
chr11	2555094	2555095	chr11.2555094..2555095	chr11	2555039	2555221	BACH1	BACH1_chr11.2555039..2555221	183	score
chr11	2555094	2555095	chr11.2555094..2555095	chr11	2555054	2555168	PROX1	PROX1_chr11.2555054..2555168	115	score
chr11	2555094	2555095	chr11.2555094..2555095	chr11	2555080	2555299	RB1	RB1_chr11.2555080..2555299	220	score
chr11	2555094	2555095	chr11.2555094..2555095	chr11	2555087	2555296	PPARG	PPARG_chr11.2555087..2555296	210	score
chr11	2555094	2555095	chr11.2555094..2555095	chr11	2555093	2555282	NEUROD1	NEUROD1_chr11.2555093..2555282	190	score
chr11	2555164	2555165	chr11.2555164..2555165	chr11	2554952	2555514	ATF2	ATF2_chr11.2554952..2555514	563	meth
chr11	2555164	2555165	chr11.2555164..2555165	chr11	2554970	2555288	DAXX	DAXX_chr11.2554970..2555288	319	score
chr11	2555164	2555165	chr11.2555164..2555165	chr11	2555028	2555422	FOSL1	FOSL1_chr11.2555028..2555422	395	score
chr11	2555164	2555165	chr11.2555164..2555165	chr11	2555033	2555221	FOXO1	FOXO1_chr11.2555033..2555221	189	score
chr11	2555164	2555165	chr11.2555164..2555165	chr11	2555033	2555281	NR1H2	NR1H2_chr11.2555033..2555281	249	score
chr11	2555164	2555165	chr11.2555164..2555165	chr11	2555039	2555221	BACH1	BACH1_chr11.2555039..2555221	183	score
chr11	2555164	2555165	chr11.2555164..2555165	chr11	2555054	2555168	PROX1	PROX1_chr11.2555054..2555168	115	score
chr11	2555164	2555165	chr11.2555164..2555165	chr11	2555080	2555299	RB1	RB1_chr11.2555080..2555299	220	score
chr11	2555164	2555165	chr11.2555164..2555165	chr11	2555087	2555296	PPARG	PPARG_chr11.2555087..2555296	210	score
chr11	2555164	2555165	chr11.2555164..2555165	chr11	2555093	2555282	NEUROD1	NEUROD1_chr11.2555093..2555282	190	score
chr11	2555406	2555407	chr11.2555406..2555407	chr11	2554952	2555514	ATF2	ATF2_chr11.2554952..2555514	563	meth
chr11	2555406	2555407	chr11.2555406..2555407	chr11	2555028	2555422	FOSL1	FOSL1_chr11.2555028..2555422	395	score
chr11	2555411	2555412	chr11.2555411..2555412	chr11	2554952	2555514	ATF2	ATF2_chr11.2554952..2555514	563	meth
chr11	2555411	2555412	chr11.2555411..2555412	chr11	2555028	2555422	FOSL1	FOSL1_chr11.2555028..2555422	395	score
chr11	2555748	2555749	chr11.2555748..2555749	chr11	2555493	2555779	PPARG	PPARG_chr11.2555493..2555779	287	score
chr11	2610401	2610402	chr11.2610401..2610402	chr11	2610253	2610422	PROX1	PROX1_chr11.2610253..2610422	170	score
chr11	2610409	2610410	chr11.2610409..2610410	chr11	2610253	2610422	PROX1	PROX1_chr11.2610253..2610422	170	score
chr11	2621225	2621226	chr11.2621225..2621226	chr11	2621041	2621316	BACH1	BACH1_chr11.2621041..2621316	276	score
chr11	2621225	2621226	chr11.2621225..2621226	chr11	2621187	2621403	PPARG	PPARG_chr11.2621187..2621403	217	score
chr11	2621365	2621366	chr11.2621365..2621366	chr11	2621187	2621403	PPARG	PPARG_chr11.2621187..2621403	217	score
chr11	2634143	2634144	chr11.2634143..2634144	chr11	2634077	2634314	ASH2L	ASH2L_chr11.2634077..2634314	238	score
chr11	2634143	2634144	chr11.2634143..2634144	chr11	2634080	2634348	MAFB	MAFB_chr11.2634080..2634348	269	meth
chr11	2634143	2634144	chr11.2634143..2634144	chr11	2634095	2634373	NR1H2	NR1H2_chr11.2634095..2634373	279	score
chr11	2634143	2634144	chr11.2634143..2634144	chr11	2634096	2634394	NKX3-1	NKX3-1_chr11.2634096..2634394	299	meth&score
chr11	2634143	2634144	chr11.2634143..2634144	chr11	2634119	2634419	NKX2-2	NKX2-2_chr11.2634119..2634419	301	meth&score
chr11	2691383	2691384	chr11.2691383..2691384	chr11	2691330	2691644	NKX2-2	NKX2-2_chr11.2691330..2691644	315	meth&score
chr11	2691436	2691437	chr11.2691436..2691437	chr11	2691330	2691644	NKX2-2	NKX2-2_chr11.2691330..2691644	315	meth&score
chr11	2691475	2691476	chr11.2691475..2691476	chr11	2691330	2691644	NKX2-2	NKX2-2_chr11.2691330..2691644	315	meth&score
chr11	2691479	2691480	chr11.2691479..2691480	chr11	2691330	2691644	NKX2-2	NKX2-2_chr11.2691330..2691644	315	meth&score
chr11	2730854	2730855	chr11.2730854..2730855	chr11	2730747	2731011	FOXO1	FOXO1_chr11.2730747..2731011	265	score
chr11	2747173	2747174	chr11.2747173..2747174	chr11	2746973	2747186	FOSL1	FOSL1_chr11.2746973..2747186	214	score
chr11	2750490	2750491	chr11.2750490..2750491	chr11	2749919	2750492	ARID1A	ARID1A_chr11.2749919..2750492	574	score
chr11	2750490	2750491	chr11.2750490..2750491	chr11	2750288	2750506	SIN3B	SIN3B_chr11.2750288..2750506	219	score
chr11	2752063	2752064	chr11.2752063..2752064	chr11	2751561	2752074	ARID1A	ARID1A_chr11.2751561..2752074	514	score
chr11	2752072	2752073	chr11.2752072..2752073	chr11	2751561	2752074	ARID1A	ARID1A_chr11.2751561..2752074	514	score
chr11	2753852	2753853	chr11.2753852..2753853	chr11	2753649	2754044	HBP1	HBP1_chr11.2753649..2754044	396	score
chr11	2753852	2753853	chr11.2753852..2753853	chr11	2753816	2753930	SIN3B	SIN3B_chr11.2753816..2753930	115	score
chr11	2754174	2754175	chr11.2754174..2754175	chr11	2754038	2754408	ARID1A	ARID1A_chr11.2754038..2754408	371	score
chr11	2759283	2759284	chr11.2759283..2759284	chr11	2759142	2759416	ZFX	ZFX_chr11.2759142..2759416	275	score
chr11	2759353	2759354	chr11.2759353..2759354	chr11	2759142	2759416	ZFX	ZFX_chr11.2759142..2759416	275	score
chr11	2762918	2762919	chr11.2762918..2762919	chr11	2762664	2763007	PPARG	PPARG_chr11.2762664..2763007	344	score
chr11	2762918	2762919	chr11.2762918..2762919	chr11	2762747	2763094	FOXO1	FOXO1_chr11.2762747..2763094	348	score
chr11	2762918	2762919	chr11.2762918..2762919	chr11	2762826	2762989	NR4A1	NR4A1_chr11.2762826..2762989	164	meth
chr11	2762918	2762919	chr11.2762918..2762919	chr11	2762839	2762972	PGR	PGR_chr11.2762839..2762972	134	score
chr11	2762918	2762919	chr11.2762918..2762919	chr11	2762858	2763460	DAXX	DAXX_chr11.2762858..2763460	603	score
chr11	2762918	2762919	chr11.2762918..2762919	chr11	2762889	2763071	NEUROD1	NEUROD1_chr11.2762889..2763071	183	score
chr11	2762958	2762959	chr11.2762958..2762959	chr11	2762664	2763007	PPARG	PPARG_chr11.2762664..2763007	344	score
chr11	2762958	2762959	chr11.2762958..2762959	chr11	2762747	2763094	FOXO1	FOXO1_chr11.2762747..2763094	348	score
chr11	2762958	2762959	chr11.2762958..2762959	chr11	2762826	2762989	NR4A1	NR4A1_chr11.2762826..2762989	164	meth
chr11	2762958	2762959	chr11.2762958..2762959	chr11	2762839	2762972	PGR	PGR_chr11.2762839..2762972	134	score
chr11	2762958	2762959	chr11.2762958..2762959	chr11	2762858	2763460	DAXX	DAXX_chr11.2762858..2763460	603	score
chr11	2762958	2762959	chr11.2762958..2762959	chr11	2762889	2763071	NEUROD1	NEUROD1_chr11.2762889..2763071	183	score
chr11	2762958	2762959	chr11.2762958..2762959	chr11	2762939	2763371	FOSL1	FOSL1_chr11.2762939..2763371	433	score
chr11	2763171	2763172	chr11.2763171..2763172	chr11	2762858	2763460	DAXX	DAXX_chr11.2762858..2763460	603	score
chr11	2763171	2763172	chr11.2763171..2763172	chr11	2762939	2763371	FOSL1	FOSL1_chr11.2762939..2763371	433	score
chr11	2763171	2763172	chr11.2763171..2763172	chr11	2762977	2763297	VDR	VDR_chr11.2762977..2763297	321	score
chr11	2763171	2763172	chr11.2763171..2763172	chr11	2762979	2763214	STAT5A	STAT5A_chr11.2762979..2763214	236	meth&score
chr11	2763171	2763172	chr11.2763171..2763172	chr11	2763134	2763252	NCOA2	NCOA2_chr11.2763134..2763252	119	score
chr11	2763252	2763253	chr11.2763252..2763253	chr11	2762858	2763460	DAXX	DAXX_chr11.2762858..2763460	603	score
chr11	2763252	2763253	chr11.2763252..2763253	chr11	2762939	2763371	FOSL1	FOSL1_chr11.2762939..2763371	433	score
chr11	2763252	2763253	chr11.2763252..2763253	chr11	2762977	2763297	VDR	VDR_chr11.2762977..2763297	321	score
chr11	2763252	2763253	chr11.2763252..2763253	chr11	2763194	2763391	PGR	PGR_chr11.2763194..2763391	198	score
chr11	2763252	2763253	chr11.2763252..2763253	chr11	2763206	2763358	NR1H2	NR1H2_chr11.2763206..2763358	153	score
chr11	2769248	2769249	chr11.2769248..2769249	chr11	2768953	2769274	ZNF750	ZNF750_chr11.2768953..2769274	322	score
chr11	2769248	2769249	chr11.2769248..2769249	chr11	2769238	2769400	RBBP5	RBBP5_chr11.2769238..2769400	163	score
chr11	2771981	2771982	chr11.2771981..2771982	chr11	2771821	2772109	NKX3-1	NKX3-1_chr11.2771821..2772109	289	meth&score
chr11	2771981	2771982	chr11.2771981..2771982	chr11	2771837	2772248	PDX1	PDX1_chr11.2771837..2772248	412	meth&score
chr11	2771981	2771982	chr11.2771981..2771982	chr11	2771854	2772260	NKX2-2	NKX2-2_chr11.2771854..2772260	407	meth&score
chr11	2772036	2772037	chr11.2772036..2772037	chr11	2771821	2772109	NKX3-1	NKX3-1_chr11.2771821..2772109	289	meth&score
chr11	2772036	2772037	chr11.2772036..2772037	chr11	2771837	2772248	PDX1	PDX1_chr11.2771837..2772248	412	meth&score
chr11	2772036	2772037	chr11.2772036..2772037	chr11	2771854	2772260	NKX2-2	NKX2-2_chr11.2771854..2772260	407	meth&score
chr11	2772097	2772098	chr11.2772097..2772098	chr11	2771821	2772109	NKX3-1	NKX3-1_chr11.2771821..2772109	289	meth&score
chr11	2772097	2772098	chr11.2772097..2772098	chr11	2771837	2772248	PDX1	PDX1_chr11.2771837..2772248	412	meth&score
chr11	2772097	2772098	chr11.2772097..2772098	chr11	2771854	2772260	NKX2-2	NKX2-2_chr11.2771854..2772260	407	meth&score
chr11	2790440	2790441	chr11.2790440..2790441	chr11	2790161	2790857	FOSL1	FOSL1_chr11.2790161..2790857	697	score
chr11	2790440	2790441	chr11.2790440..2790441	chr11	2790379	2790526	KDM4B	KDM4B_chr11.2790379..2790526	148	score
chr11	2791249	2791250	chr11.2791249..2791250	chr11	2791163	2791307	KDM4A	KDM4A_chr11.2791163..2791307	145	score
chr11	2802916	2802917	chr11.2802916..2802917	chr11	2802296	2803323	CREB3	CREB3_chr11.2802296..2803323	1028	meth
chr11	2802916	2802917	chr11.2802916..2802917	chr11	2802516	2803462	IRF9	IRF9_chr11.2802516..2803462	947	meth
chr11	2802916	2802917	chr11.2802916..2802917	chr11	2802559	2803531	ZFX	ZFX_chr11.2802559..2803531	973	score
chr11	2802916	2802917	chr11.2802916..2802917	chr11	2802686	2803357	RBBP5	RBBP5_chr11.2802686..2803357	672	score
chr11	2802916	2802917	chr11.2802916..2802917	chr11	2802774	2803120	ZNF639	ZNF639_chr11.2802774..2803120	347	meth
chr11	2802916	2802917	chr11.2802916..2802917	chr11	2802805	2803146	ZBTB11	ZBTB11_chr11.2802805..2803146	342	meth
chr11	2802916	2802917	chr11.2802916..2802917	chr11	2802877	2803154	TEAD2	TEAD2_chr11.2802877..2803154	278	meth
chr11	2809626	2809627	chr11.2809626..2809627	chr11	2809464	2809745	RBBP5	RBBP5_chr11.2809464..2809745	282	score
chr11	2832807	2832808	chr11.2832807..2832808	chr11	2832527	2832831	RBBP5	RBBP5_chr11.2832527..2832831	305	score
chr11	2865352	2865353	chr11.2865352..2865353	chr11	2865322	2865515	FOSL1	FOSL1_chr11.2865322..2865515	194	score
chr11	2867481	2867482	chr11.2867481..2867482	chr11	2867126	2867713	FOSL1	FOSL1_chr11.2867126..2867713	588	score
chr11	2867481	2867482	chr11.2867481..2867482	chr11	2867235	2867734	RBBP5	RBBP5_chr11.2867235..2867734	500	score
chr11	2867481	2867482	chr11.2867481..2867482	chr11	2867391	2867729	NEUROD1	NEUROD1_chr11.2867391..2867729	339	score
chr11	2867481	2867482	chr11.2867481..2867482	chr11	2867412	2867724	CCNT2	CCNT2_chr11.2867412..2867724	313	score
chr11	2867481	2867482	chr11.2867481..2867482	chr11	2867422	2867719	NONO	NONO_chr11.2867422..2867719	298	score
chr11	2867481	2867482	chr11.2867481..2867482	chr11	2867462	2867657	ZMIZ1	ZMIZ1_chr11.2867462..2867657	196	score
chr11	2882086	2882087	chr11.2882086..2882087	chr11	2881830	2882115	SREBF2	SREBF2_chr11.2881830..2882115	286	score
chr11	2882086	2882087	chr11.2882086..2882087	chr11	2881865	2882244	FOSL1	FOSL1_chr11.2881865..2882244	380	score
chr11	2882086	2882087	chr11.2882086..2882087	chr11	2881940	2882197	PPARG	PPARG_chr11.2881940..2882197	258	score
chr11	2882086	2882087	chr11.2882086..2882087	chr11	2881973	2882104	DAXX	DAXX_chr11.2881973..2882104	132	score
chr11	2882086	2882087	chr11.2882086..2882087	chr11	2881993	2882127	PROX1	PROX1_chr11.2881993..2882127	135	score
chr11	2882086	2882087	chr11.2882086..2882087	chr11	2882033	2882180	NEUROD1	NEUROD1_chr11.2882033..2882180	148	score
chr11	2884367	2884368	chr11.2884367..2884368	chr11	2884183	2884515	KDM4A	KDM4A_chr11.2884183..2884515	333	score
chr11	2889799	2889800	chr11.2889799..2889800	chr11	2889665	2890161	ZNF24	ZNF24_chr11.2889665..2890161	497	meth
chr11	2889809	2889810	chr11.2889809..2889810	chr11	2889665	2890161	ZNF24	ZNF24_chr11.2889665..2890161	497	meth
chr11	2889840	2889841	chr11.2889840..2889841	chr11	2889665	2890161	ZNF24	ZNF24_chr11.2889665..2890161	497	meth
chr11	2889875	2889876	chr11.2889875..2889876	chr11	2889665	2890161	ZNF24	ZNF24_chr11.2889665..2890161	497	meth
chr11	2890019	2890020	chr11.2890019..2890020	chr11	2889665	2890161	ZNF24	ZNF24_chr11.2889665..2890161	497	meth
chr11	2890019	2890020	chr11.2890019..2890020	chr11	2889992	2890198	KDM4A	KDM4A_chr11.2889992..2890198	207	score
chr11	2911926	2911927	chr11.2911926..2911927	chr11	2911741	2911927	RBBP5	RBBP5_chr11.2911741..2911927	187	score
chr11	2911926	2911927	chr11.2911926..2911927	chr11	2911784	2912265	NEUROD1	NEUROD1_chr11.2911784..2912265	482	score
chr11	2911926	2911927	chr11.2911926..2911927	chr11	2911785	2912166	KDM4B	KDM4B_chr11.2911785..2912166	382	score
chr11	2911926	2911927	chr11.2911926..2911927	chr11	2911824	2912170	NONO	NONO_chr11.2911824..2912170	347	score
chr11	2911926	2911927	chr11.2911926..2911927	chr11	2911825	2912313	FOSL1	FOSL1_chr11.2911825..2912313	489	score
chr11	2911926	2911927	chr11.2911926..2911927	chr11	2911837	2912156	CCNT2	CCNT2_chr11.2911837..2912156	320	score
chr11	2911926	2911927	chr11.2911926..2911927	chr11	2911849	2912273	SMAD1	SMAD1_chr11.2911849..2912273	425	score
chr11	2911926	2911927	chr11.2911926..2911927	chr11	2911877	2912061	RB1	RB1_chr11.2911877..2912061	185	score
chr11	2911926	2911927	chr11.2911926..2911927	chr11	2911890	2912110	ZMIZ1	ZMIZ1_chr11.2911890..2912110	221	score
chr11	2911954	2911955	chr11.2911954..2911955	chr11	2911784	2912265	NEUROD1	NEUROD1_chr11.2911784..2912265	482	score
chr11	2911954	2911955	chr11.2911954..2911955	chr11	2911785	2912166	KDM4B	KDM4B_chr11.2911785..2912166	382	score
chr11	2911954	2911955	chr11.2911954..2911955	chr11	2911824	2912170	NONO	NONO_chr11.2911824..2912170	347	score
chr11	2911954	2911955	chr11.2911954..2911955	chr11	2911825	2912313	FOSL1	FOSL1_chr11.2911825..2912313	489	score
chr11	2911954	2911955	chr11.2911954..2911955	chr11	2911837	2912156	CCNT2	CCNT2_chr11.2911837..2912156	320	score
chr11	2911954	2911955	chr11.2911954..2911955	chr11	2911849	2912273	SMAD1	SMAD1_chr11.2911849..2912273	425	score
chr11	2911954	2911955	chr11.2911954..2911955	chr11	2911877	2912061	RB1	RB1_chr11.2911877..2912061	185	score
chr11	2911954	2911955	chr11.2911954..2911955	chr11	2911890	2912110	ZMIZ1	ZMIZ1_chr11.2911890..2912110	221	score
chr11	2911954	2911955	chr11.2911954..2911955	chr11	2911953	2912084	TFDP1	TFDP1_chr11.2911953..2912084	132	meth&score
chr11	2920052	2920053	chr11.2920052..2920053	chr11	2919670	2920180	ZFX	ZFX_chr11.2919670..2920180	511	score
chr11	2920052	2920053	chr11.2920052..2920053	chr11	2919683	2920446	FOSL1	FOSL1_chr11.2919683..2920446	764	score
chr11	2920052	2920053	chr11.2920052..2920053	chr11	2919988	2920250	NEUROD1	NEUROD1_chr11.2919988..2920250	263	score
chr11	2920055	2920056	chr11.2920055..2920056	chr11	2919670	2920180	ZFX	ZFX_chr11.2919670..2920180	511	score
chr11	2920055	2920056	chr11.2920055..2920056	chr11	2919683	2920446	FOSL1	FOSL1_chr11.2919683..2920446	764	score
chr11	2920055	2920056	chr11.2920055..2920056	chr11	2919988	2920250	NEUROD1	NEUROD1_chr11.2919988..2920250	263	score
chr11	2920146	2920147	chr11.2920146..2920147	chr11	2919670	2920180	ZFX	ZFX_chr11.2919670..2920180	511	score
chr11	2920146	2920147	chr11.2920146..2920147	chr11	2919683	2920446	FOSL1	FOSL1_chr11.2919683..2920446	764	score
chr11	2920146	2920147	chr11.2920146..2920147	chr11	2919988	2920250	NEUROD1	NEUROD1_chr11.2919988..2920250	263	score
chr11	2920146	2920147	chr11.2920146..2920147	chr11	2920061	2920208	KDM4B	KDM4B_chr11.2920061..2920208	148	score
chr11	2920209	2920210	chr11.2920209..2920210	chr11	2919683	2920446	FOSL1	FOSL1_chr11.2919683..2920446	764	score
chr11	2920209	2920210	chr11.2920209..2920210	chr11	2919988	2920250	NEUROD1	NEUROD1_chr11.2919988..2920250	263	score
chr11	2920209	2920210	chr11.2920209..2920210	chr11	2920165	2920287	SIN3B	SIN3B_chr11.2920165..2920287	123	score
chr11	2920209	2920210	chr11.2920209..2920210	chr11	2920184	2921310	SREBF2	SREBF2_chr11.2920184..2921310	1127	score
chr11	2920350	2920351	chr11.2920350..2920351	chr11	2919683	2920446	FOSL1	FOSL1_chr11.2919683..2920446	764	score
chr11	2920350	2920351	chr11.2920350..2920351	chr11	2920184	2921310	SREBF2	SREBF2_chr11.2920184..2921310	1127	score
chr11	2920414	2920415	chr11.2920414..2920415	chr11	2919683	2920446	FOSL1	FOSL1_chr11.2919683..2920446	764	score
chr11	2920414	2920415	chr11.2920414..2920415	chr11	2920184	2921310	SREBF2	SREBF2_chr11.2920184..2921310	1127	score
chr11	2920414	2920415	chr11.2920414..2920415	chr11	2920388	2920506	NEUROD1	NEUROD1_chr11.2920388..2920506	119	score
chr11	2920437	2920438	chr11.2920437..2920438	chr11	2919683	2920446	FOSL1	FOSL1_chr11.2919683..2920446	764	score
chr11	2920437	2920438	chr11.2920437..2920438	chr11	2920184	2921310	SREBF2	SREBF2_chr11.2920184..2921310	1127	score
chr11	2920437	2920438	chr11.2920437..2920438	chr11	2920388	2920506	NEUROD1	NEUROD1_chr11.2920388..2920506	119	score
chr11	2933944	2933945	chr11.2933944..2933945	chr11	2933712	2934220	FOSL1	FOSL1_chr11.2933712..2934220	509	score
chr11	2933944	2933945	chr11.2933944..2933945	chr11	2933808	2934115	NEUROD1	NEUROD1_chr11.2933808..2934115	308	score
chr11	2933944	2933945	chr11.2933944..2933945	chr11	2933855	2934027	CCNT2	CCNT2_chr11.2933855..2934027	173	score
chr11	2933967	2933968	chr11.2933967..2933968	chr11	2933712	2934220	FOSL1	FOSL1_chr11.2933712..2934220	509	score
chr11	2933967	2933968	chr11.2933967..2933968	chr11	2933808	2934115	NEUROD1	NEUROD1_chr11.2933808..2934115	308	score
chr11	2933967	2933968	chr11.2933967..2933968	chr11	2933855	2934027	CCNT2	CCNT2_chr11.2933855..2934027	173	score
chr11	2938375	2938376	chr11.2938375..2938376	chr11	2938320	2939512	SREBF2	SREBF2_chr11.2938320..2939512	1193	score
chr11	2939143	2939144	chr11.2939143..2939144	chr11	2938320	2939512	SREBF2	SREBF2_chr11.2938320..2939512	1193	score
chr11	2943289	2943290	chr11.2943289..2943290	chr11	2943210	2943578	SREBF2	SREBF2_chr11.2943210..2943578	369	score
chr11	2949747	2949748	chr11.2949747..2949748	chr11	2949738	2950689	RBBP5	RBBP5_chr11.2949738..2950689	952	score
chr11	2954355	2954356	chr11.2954355..2954356	chr11	2954194	2954539	FOSL1	FOSL1_chr11.2954194..2954539	346	score
chr11	2954376	2954377	chr11.2954376..2954377	chr11	2954194	2954539	FOSL1	FOSL1_chr11.2954194..2954539	346	score
chr11	2954496	2954497	chr11.2954496..2954497	chr11	2954194	2954539	FOSL1	FOSL1_chr11.2954194..2954539	346	score
chr11	2972824	2972825	chr11.2972824..2972825	chr11	2972332	2973169	FOSL1	FOSL1_chr11.2972332..2973169	838	score
chr11	2973158	2973159	chr11.2973158..2973159	chr11	2972332	2973169	FOSL1	FOSL1_chr11.2972332..2973169	838	score
chr11	3057899	3057900	chr11.3057899..3057900	chr11	3057783	3057979	MEF2C	MEF2C_chr11.3057783..3057979	197	meth
chr11	3071029	3071030	chr11.3071029..3071030	chr11	3071018	3071385	FOSL1	FOSL1_chr11.3071018..3071385	368	score
chr11	3071199	3071200	chr11.3071199..3071200	chr11	3071018	3071385	FOSL1	FOSL1_chr11.3071018..3071385	368	score
chr11	3071269	3071270	chr11.3071269..3071270	chr11	3071018	3071385	FOSL1	FOSL1_chr11.3071018..3071385	368	score
chr11	3071282	3071283	chr11.3071282..3071283	chr11	3071018	3071385	FOSL1	FOSL1_chr11.3071018..3071385	368	score
chr11	3071296	3071297	chr11.3071296..3071297	chr11	3071018	3071385	FOSL1	FOSL1_chr11.3071018..3071385	368	score
chr11	3071304	3071305	chr11.3071304..3071305	chr11	3071018	3071385	FOSL1	FOSL1_chr11.3071018..3071385	368	score
chr11	3071337	3071338	chr11.3071337..3071338	chr11	3071018	3071385	FOSL1	FOSL1_chr11.3071018..3071385	368	score
chr11	3077695	3077696	chr11.3077695..3077696	chr11	3077548	3079012	SAP30	SAP30_chr11.3077548..3079012	1465	score
chr11	3077695	3077696	chr11.3077695..3077696	chr11	3077583	3078147	SREBF2	SREBF2_chr11.3077583..3078147	565	score
chr11	3077812	3077813	chr11.3077812..3077813	chr11	3077548	3079012	SAP30	SAP30_chr11.3077548..3079012	1465	score
chr11	3077812	3077813	chr11.3077812..3077813	chr11	3077583	3078147	SREBF2	SREBF2_chr11.3077583..3078147	565	score
chr11	3115015	3115016	chr11.3115015..3115016	chr11	3114361	3115494	SREBF2	SREBF2_chr11.3114361..3115494	1134	score
chr11	3117205	3117206	chr11.3117205..3117206	chr11	3117092	3117489	PPARG	PPARG_chr11.3117092..3117489	398	score
chr11	3117205	3117206	chr11.3117205..3117206	chr11	3117121	3117478	NFATC1	NFATC1_chr11.3117121..3117478	358	meth&score
chr11	3117205	3117206	chr11.3117205..3117206	chr11	3117204	3117560	FOXO1	FOXO1_chr11.3117204..3117560	357	score
chr11	3144680	3144681	chr11.3144680..3144681	chr11	3144554	3144788	VDR	VDR_chr11.3144554..3144788	235	score
chr11	3144680	3144681	chr11.3144680..3144681	chr11	3144596	3144887	PGR	PGR_chr11.3144596..3144887	292	score
chr11	3144680	3144681	chr11.3144680..3144681	chr11	3144627	3144957	UBN1	UBN1_chr11.3144627..3144957	331	meth
chr11	3144680	3144681	chr11.3144680..3144681	chr11	3144654	3144792	NKX3-1	NKX3-1_chr11.3144654..3144792	139	meth&score
chr11	3145520	3145521	chr11.3145520..3145521	chr11	3145474	3145677	LDB1	LDB1_chr11.3145474..3145677	204	meth
chr11	3145520	3145521	chr11.3145520..3145521	chr11	3145509	3145976	PGR	PGR_chr11.3145509..3145976	468	score
chr11	3145609	3145610	chr11.3145609..3145610	chr11	3145474	3145677	LDB1	LDB1_chr11.3145474..3145677	204	meth
chr11	3145609	3145610	chr11.3145609..3145610	chr11	3145509	3145976	PGR	PGR_chr11.3145509..3145976	468	score
chr11	3147867	3147868	chr11.3147867..3147868	chr11	3147450	3148308	NIPBL	NIPBL_chr11.3147450..3148308	859	score
chr11	3147867	3147868	chr11.3147867..3147868	chr11	3147656	3148049	VDR	VDR_chr11.3147656..3148049	394	score
chr11	3147867	3147868	chr11.3147867..3147868	chr11	3147696	3148029	NR1H2	NR1H2_chr11.3147696..3148029	334	score
chr11	3147867	3147868	chr11.3147867..3147868	chr11	3147740	3148058	PGR	PGR_chr11.3147740..3148058	319	score
chr11	3147867	3147868	chr11.3147867..3147868	chr11	3147770	3148348	ASH2L	ASH2L_chr11.3147770..3148348	579	score
chr11	3147867	3147868	chr11.3147867..3147868	chr11	3147815	3148028	DAXX	DAXX_chr11.3147815..3148028	214	score
chr11	3147867	3147868	chr11.3147867..3147868	chr11	3147830	3148046	NKX3-1	NKX3-1_chr11.3147830..3148046	217	meth&score
chr11	3147872	3147873	chr11.3147872..3147873	chr11	3147450	3148308	NIPBL	NIPBL_chr11.3147450..3148308	859	score
chr11	3147872	3147873	chr11.3147872..3147873	chr11	3147656	3148049	VDR	VDR_chr11.3147656..3148049	394	score
chr11	3147872	3147873	chr11.3147872..3147873	chr11	3147696	3148029	NR1H2	NR1H2_chr11.3147696..3148029	334	score
chr11	3147872	3147873	chr11.3147872..3147873	chr11	3147740	3148058	PGR	PGR_chr11.3147740..3148058	319	score
chr11	3147872	3147873	chr11.3147872..3147873	chr11	3147770	3148348	ASH2L	ASH2L_chr11.3147770..3148348	579	score
chr11	3147872	3147873	chr11.3147872..3147873	chr11	3147815	3148028	DAXX	DAXX_chr11.3147815..3148028	214	score
chr11	3147872	3147873	chr11.3147872..3147873	chr11	3147830	3148046	NKX3-1	NKX3-1_chr11.3147830..3148046	217	meth&score
chr11	3147880	3147881	chr11.3147880..3147881	chr11	3147450	3148308	NIPBL	NIPBL_chr11.3147450..3148308	859	score
chr11	3147880	3147881	chr11.3147880..3147881	chr11	3147656	3148049	VDR	VDR_chr11.3147656..3148049	394	score
chr11	3147880	3147881	chr11.3147880..3147881	chr11	3147696	3148029	NR1H2	NR1H2_chr11.3147696..3148029	334	score
chr11	3147880	3147881	chr11.3147880..3147881	chr11	3147740	3148058	PGR	PGR_chr11.3147740..3148058	319	score
chr11	3147880	3147881	chr11.3147880..3147881	chr11	3147770	3148348	ASH2L	ASH2L_chr11.3147770..3148348	579	score
chr11	3147880	3147881	chr11.3147880..3147881	chr11	3147815	3148028	DAXX	DAXX_chr11.3147815..3148028	214	score
chr11	3147880	3147881	chr11.3147880..3147881	chr11	3147830	3148046	NKX3-1	NKX3-1_chr11.3147830..3148046	217	meth&score
chr11	3147956	3147957	chr11.3147956..3147957	chr11	3147450	3148308	NIPBL	NIPBL_chr11.3147450..3148308	859	score
chr11	3147956	3147957	chr11.3147956..3147957	chr11	3147656	3148049	VDR	VDR_chr11.3147656..3148049	394	score
chr11	3147956	3147957	chr11.3147956..3147957	chr11	3147696	3148029	NR1H2	NR1H2_chr11.3147696..3148029	334	score
chr11	3147956	3147957	chr11.3147956..3147957	chr11	3147740	3148058	PGR	PGR_chr11.3147740..3148058	319	score
chr11	3147956	3147957	chr11.3147956..3147957	chr11	3147770	3148348	ASH2L	ASH2L_chr11.3147770..3148348	579	score
chr11	3147956	3147957	chr11.3147956..3147957	chr11	3147815	3148028	DAXX	DAXX_chr11.3147815..3148028	214	score
chr11	3147956	3147957	chr11.3147956..3147957	chr11	3147830	3148046	NKX3-1	NKX3-1_chr11.3147830..3148046	217	meth&score
chr11	3159613	3159614	chr11.3159613..3159614	chr11	3159567	3159666	SMAD1	SMAD1_chr11.3159567..3159666	100	score
chr11	3160278	3160279	chr11.3160278..3160279	chr11	3160215	3160520	SREBF2	SREBF2_chr11.3160215..3160520	306	score
chr11	3164767	3164768	chr11.3164767..3164768	chr11	3164632	3164810	FOXO1	FOXO1_chr11.3164632..3164810	179	score
chr11	3168638	3168639	chr11.3168638..3168639	chr11	3168418	3168729	VDR	VDR_chr11.3168418..3168729	312	score
chr11	3168638	3168639	chr11.3168638..3168639	chr11	3168541	3168659	NCOA2	NCOA2_chr11.3168541..3168659	119	score
chr11	3174912	3174913	chr11.3174912..3174913	chr11	3174641	3175020	FOXO1	FOXO1_chr11.3174641..3175020	380	score
chr11	3174912	3174913	chr11.3174912..3174913	chr11	3174667	3175050	PGR	PGR_chr11.3174667..3175050	384	score
chr11	3174912	3174913	chr11.3174912..3174913	chr11	3174744	3174959	PPARG	PPARG_chr11.3174744..3174959	216	score
chr11	3174982	3174983	chr11.3174982..3174983	chr11	3174641	3175020	FOXO1	FOXO1_chr11.3174641..3175020	380	score
chr11	3174982	3174983	chr11.3174982..3174983	chr11	3174667	3175050	PGR	PGR_chr11.3174667..3175050	384	score
chr11	3175014	3175015	chr11.3175014..3175015	chr11	3174641	3175020	FOXO1	FOXO1_chr11.3174641..3175020	380	score
chr11	3175014	3175015	chr11.3175014..3175015	chr11	3174667	3175050	PGR	PGR_chr11.3174667..3175050	384	score
chr11	3175481	3175482	chr11.3175481..3175482	chr11	3175423	3175588	NCOA2	NCOA2_chr11.3175423..3175588	166	score
chr11	3175481	3175482	chr11.3175481..3175482	chr11	3175430	3175604	NEUROD1	NEUROD1_chr11.3175430..3175604	175	score
chr11	3175481	3175482	chr11.3175481..3175482	chr11	3175452	3175707	BACH1	BACH1_chr11.3175452..3175707	256	score
chr11	3175696	3175697	chr11.3175696..3175697	chr11	3175452	3175707	BACH1	BACH1_chr11.3175452..3175707	256	score
chr11	3185461	3185462	chr11.3185461..3185462	chr11	3185393	3185536	RBBP5	RBBP5_chr11.3185393..3185536	144	score
chr11	3185494	3185495	chr11.3185494..3185495	chr11	3185393	3185536	RBBP5	RBBP5_chr11.3185393..3185536	144	score
chr11	3185648	3185649	chr11.3185648..3185649	chr11	3185553	3186833	KDM4A	KDM4A_chr11.3185553..3186833	1281	score
chr11	3185691	3185692	chr11.3185691..3185692	chr11	3185553	3186833	KDM4A	KDM4A_chr11.3185553..3186833	1281	score
chr11	3185757	3185758	chr11.3185757..3185758	chr11	3185553	3186833	KDM4A	KDM4A_chr11.3185553..3186833	1281	score
chr11	3185919	3185920	chr11.3185919..3185920	chr11	3185553	3186833	KDM4A	KDM4A_chr11.3185553..3186833	1281	score
chr11	3185919	3185920	chr11.3185919..3185920	chr11	3185843	3186105	SAP30	SAP30_chr11.3185843..3186105	263	score
chr11	3185960	3185961	chr11.3185960..3185961	chr11	3185553	3186833	KDM4A	KDM4A_chr11.3185553..3186833	1281	score
chr11	3185960	3185961	chr11.3185960..3185961	chr11	3185843	3186105	SAP30	SAP30_chr11.3185843..3186105	263	score
chr11	3185960	3185961	chr11.3185960..3185961	chr11	3185951	3186881	KDM4C	KDM4C_chr11.3185951..3186881	931	meth
chr11	3186018	3186019	chr11.3186018..3186019	chr11	3185553	3186833	KDM4A	KDM4A_chr11.3185553..3186833	1281	score
chr11	3186018	3186019	chr11.3186018..3186019	chr11	3185843	3186105	SAP30	SAP30_chr11.3185843..3186105	263	score
chr11	3186018	3186019	chr11.3186018..3186019	chr11	3185951	3186881	KDM4C	KDM4C_chr11.3185951..3186881	931	meth
chr11	3186018	3186019	chr11.3186018..3186019	chr11	3185974	3186103	FOSL1	FOSL1_chr11.3185974..3186103	130	score
chr11	3186018	3186019	chr11.3186018..3186019	chr11	3185976	3186152	RBBP5	RBBP5_chr11.3185976..3186152	177	score
chr11	3186023	3186024	chr11.3186023..3186024	chr11	3185553	3186833	KDM4A	KDM4A_chr11.3185553..3186833	1281	score
chr11	3186023	3186024	chr11.3186023..3186024	chr11	3185843	3186105	SAP30	SAP30_chr11.3185843..3186105	263	score
chr11	3186023	3186024	chr11.3186023..3186024	chr11	3185951	3186881	KDM4C	KDM4C_chr11.3185951..3186881	931	meth
chr11	3186023	3186024	chr11.3186023..3186024	chr11	3185974	3186103	FOSL1	FOSL1_chr11.3185974..3186103	130	score
chr11	3186023	3186024	chr11.3186023..3186024	chr11	3185976	3186152	RBBP5	RBBP5_chr11.3185976..3186152	177	score
chr11	3186027	3186028	chr11.3186027..3186028	chr11	3185553	3186833	KDM4A	KDM4A_chr11.3185553..3186833	1281	score
chr11	3186027	3186028	chr11.3186027..3186028	chr11	3185843	3186105	SAP30	SAP30_chr11.3185843..3186105	263	score
chr11	3186027	3186028	chr11.3186027..3186028	chr11	3185951	3186881	KDM4C	KDM4C_chr11.3185951..3186881	931	meth
chr11	3186027	3186028	chr11.3186027..3186028	chr11	3185974	3186103	FOSL1	FOSL1_chr11.3185974..3186103	130	score
chr11	3186027	3186028	chr11.3186027..3186028	chr11	3185976	3186152	RBBP5	RBBP5_chr11.3185976..3186152	177	score
