# Supplementary material for: Aberrant methylation underlies insulin gene expression in human insulinoma
Source: Nat Commun. 2020 Oct 15;11:5210. doi: 10.1038/s41467-020-18839-1 (PMC7566641; doi:10.1038/s41467-020-18839-1)
Supplement: Supplementary file 17 — Supplementary Data 14 [file 41467_2020_18839_MOESM17_ESM.xlsx]

## Sheet: Stab_14
Supplementary Data 14. Primer sets for the ChIP-qPCR testing on 9 PDX1 binding sites across the 11p15.5-p15.4 target sub-region.
Primer Set	Forward Primer	Reverse Primer
1	5'-GCCAGATTGGTTTCCAAATG-3'	5'-CTCAGCCTGATTTGTCATCG-3'
2	5'-CTGTGGGAAGATCTCCTTGG-3'	5'-CTGTGAGCAGGGACAGGTCT-3'
3	5'-ACATGCCTGATGAACACCAC-3'	5'-TTCCATGAAAGCACAACTGG-3'
4	5'-TTCCATGGCGTCTGTATCAA-3'	5'-AGGGAGTGCTTTCCAAACCT-3'
5	5'-GTGAAGCGTGCACAGGAAG-3'	5'-CTGTGACACACGGTCCAGTC-3'
6	5'-GCTTTGATGACTGTGCCAGA-3'	5'-CATCCTTCTCCCCTTGGTTT-3'
7	5'-CAGTTCTTACGCAGGCATGA-3'	5'-TAGCGCTCACATTGGACAAA-3'
8	5'-CTCCAGCAAAAAGCACATCA-3'	5'-CCATTCCATGCTTCATTCCT-3'
9*	5'-TGCTCCTACACCATGCTCTG-3'	5'-AGCTGCTGGAGAGAGACAGC-3'
*: Negative control
