# Supplementary material for: Aberrant methylation underlies insulin gene expression in human insulinoma
Source: Nat Commun. 2020 Oct 15;11:5210. doi: 10.1038/s41467-020-18839-1 (PMC7566641; doi:10.1038/s41467-020-18839-1)
Supplement: Supplementary file 18 — Supplementary Data 15 [file 41467_2020_18839_MOESM18_ESM.xlsx]

## Sheet: STab_15
Supplementary Data 15. Transcriptional Regulator Binding Sites Average Differential Methylation Vs Gene Expression.
region	over_under	tr_name	diff_meth	expr_logFC	expr_pval*
purple	meth&score	NFATC1	-37.1554	3.093	8.14e-09
purple	meth&score	NKX2-2	-5.81544	-0.68406	0.18959
purple	meth&score	NKX3-1	-31.8204	-2.30072	1.86e-06
purple	meth&score	STAT5A	-36.3849	-0.15732	0.47226
purple	meth	ATF2	-36.512	-0.40125	0.01882
purple	meth	CEBPZ	-36.3516	-0.28981	0.05808
purple	meth	CIITA	-38.2751	3.01229	3.5e-12
purple	meth	EPAS1	-38.6734	0.84964	0.00241
purple	meth	EZH1	-36.7919	-0.06672	0.62419
purple	meth	KDM4C	-39.7999	0.089	0.47983
purple	meth	LDB1	-36.0586	-0.52473	0.01059
purple	meth	MEF2C	-44.3608	5.34771	2.76e-19
purple	meth	MIER1	-39.0721	-0.35033	0.08657
purple	meth	NR4A1	-41.5979	0.19432	0.67217
purple	meth	PAX6	-45.8733	-0.83392	0.00286
purple	meth	RELB	-36.2063	-1.88039	4.42e-07
purple	meth	ZNF24	-36.7089	-0.45307	0.00968
purple	score	DAXX	-31.8204	0.23642	0.46875
purple	score	FOSL1	-30.5305	-2.33307	3.39e-05
purple	score	FOXO1	-35.25	-0.25117	0.39891
purple	score	HBP1	-32.1758	-0.43754	0.00876
purple	score	NCOA2	-39.2954	-0.07157	0.78201
purple	score	NCOA3	-34.8654	-1.02201	7.86e-06
purple	score	NEUROD1	-32.8893	-0.89706	0.04644
purple	score	NIPBL	-40.747	-0.48149	0.00699
purple	score	NR1H2	-33.0708	0.17073	0.34757
purple	score	PGR	-36.3195	-1.43714	0.00463
purple	score	PPARG	-34.3918	3.60101	6e-10
purple	score	PROX1	-31.1172	-0.09025	0.66684
purple	score	RBBP5	-35.3419	-0.38324	0.00856
purple	score	SMAD1	-29.72	-0.97646	0.00148
purple	score	SMAD5	-33.431	-0.00934	0.95478
purple	score	VDR	-35.0071	0.04785	0.90358
purple	score	ZFX	-37.485	-0.09936	0.45388
purple	score	ZMIZ1	-35.2495	-0.7379	0.02302
purple	score	ZNF750	-39.6313	1.69725	9.94e-05
dark_red	meth&score	NKX2-2	29.782	-0.68406	0.18959
dark_red	meth&score	NKX3-1	28.948	-2.30072	1.86e-06
dark_red	meth&score	NR5A2	29.981	0.91689	0.1946
dark_red	meth&score	PDX1	25.3298	-1.15702	0.00365
dark_red	meth	GTF3C2	25.1419	-0.18625	0.12073
dark_red	meth	MAFB	24.614	-0.08381	0.85378
dark_red	meth	MIER1	-32.3853	-0.35033	0.08657
dark_red	meth	NELFA	51.2783	0.04848	0.7993
dark_red	meth	PRKDC	31.2681	-0.22048	0.13143
dark_red	meth	TCF25	20.0706	-0.42572	0.03805
dark_red	meth	ZNF24	-39.11	-0.45307	0.00968
dark_red	score	ARID1A	-32.9105	-0.60598	0.01348
dark_red	score	ASH2L	28.4758	-0.28354	0.03253
dark_red	score	DAXX	4.94414	0.23642	0.46875
dark_red	score	FOSL1	-8.32474	-2.33307	3.39e-05
dark_red	score	FOXO1	-24.0603	-0.25117	0.39891
dark_red	score	HBP1	20.2657	-0.43754	0.00876
dark_red	score	KDM4A	-5.68689	-0.1662	0.17692
dark_red	score	NCOA2	-5.82442	-0.07157	0.78201
dark_red	score	NCOA3	-1.45845	-1.02201	7.86e-06
dark_red	score	NIPBL	28.1238	-0.48149	0.00699
dark_red	score	NR1H2	25.115	0.17073	0.34757
dark_red	score	PGR	0.0332205	-1.43714	0.00463
dark_red	score	PPARG	31.2681	3.60101	6e-10
dark_red	score	PROX1	28.6448	-0.09025	0.66684
dark_red	score	RBBP5	-21.8725	-0.38324	0.00856
dark_red	score	SREBF2	-25.2022	-0.93846	0.00176
dark_red	score	VDR	31.4172	0.04785	0.90358
dark_red	score	ZNF750	1.39472	1.69725	9.94e-05
light_blue	meth&score	NKX2-2	27.9143	-0.68406	0.18959
light_blue	meth&score	NKX3-1	33.2275	-2.30072	1.86e-06
light_blue	meth&score	PDX1	32.4976	-1.15702	0.00365
light_blue	meth&score	STAT5A	-29.6971	-0.15732	0.47226
light_blue	meth	KMT2B	26.1982	0.68978	0.0222
light_blue	meth	MAFB	36.3019	-0.08381	0.85378
light_blue	meth	TERF2	30.5396	-0.65429	9.94e-06
light_blue	score	ASH2L	35.5219	-0.28354	0.03253
light_blue	score	FOXO1	26.9348	-0.25117	0.39891
light_blue	score	PGR	35.5219	-1.43714	0.00463
light_blue	score	SREBF2	-27.7275	-0.93846	0.00176
pink	meth&score	TFDP1	32.3267	-0.14774	0.48133
pink	meth	ZNF24	-38.1124	-0.45307	0.00968
pink	score	CCNT2	30.5541	0.12124	0.45564
pink	score	DAXX	-20.82	0.23642	0.46875
pink	score	FOSL1	-7.72293	-2.33307	3.39e-05
pink	score	KDM4A	-37.7875	-0.1662	0.17692
pink	score	KDM4B	-0.377949	0.259	0.293
pink	score	NEUROD1	-14.6165	-0.89706	0.04644
pink	score	NONO	30.5541	-0.54516	0.000258
pink	score	PPARG	-20.82	3.60101	6e-10
pink	score	PROX1	-20.82	-0.09025	0.66684
pink	score	RB1	30.5541	0.19155	0.34119
pink	score	RBBP5	28.7815	-0.38324	0.00856
pink	score	SIN3B	-29.0035	0.81253	0.000133
pink	score	SMAD1	30.5541	-0.97646	0.00148
pink	score	SREBF2	-27.3904	-0.93846	0.00176
pink	score	ZFX	-31.4922	-0.09936	0.45388
pink	score	ZMIZ1	30.5541	-0.7379	0.02302
*: calculated by first computing feature-wise weights for variance-stabilized counts based on their global mean-variance trend via the voom-transformation, and then propagating these feature-wise weights through the limma pipeline to account for the heteroscedastic distribution of count data. A straightforward linear model which accounts for the contrasts of interest, known experimental covariate…
