# Supplementary material for: Aberrant methylation underlies insulin gene expression in human insulinoma
Source: Nat Commun. 2020 Oct 15;11:5210. doi: 10.1038/s41467-020-18839-1 (PMC7566641; doi:10.1038/s41467-020-18839-1)
Supplement: Supplementary file 19 — Supplementary Data 16 [file 41467_2020_18839_MOESM19_ESM.xlsx]

## Sheet: STab_16
Supplementary Data 16. Expression values for NKX3-1, PDX1 and NFATC1 in beta cells and insulinomas from Wang et al, 2017 (see ref #10)
chr	start	end	gene_symbol	mean expression (cpm)			logFC	pvalue*	FDR*
				beta cells	insulinomas	all samples
chr8	23536206	23540450	NKX3-1	3.8	0.9	1.7	-2.301	1.86e-06	2.44e-05	**
chr13	2181009	2182571	PDX1	237.1	35.4	80.4	-1.157	0.00365	0.0138	**
chr18	77155856	77289325	NFATC1	0.5	4.1	1.5	3.093	8.14e-09	1.97e-07	**
*: calculated by first computing feature-wise weights for variance-stabilized counts based on their global mean-variance trend via the voom-transformation, and then propagating these feature-wise weights through the limma pipeline to account for the heteroscedastic distribution of count data. A straightforward linear model which accounts for the contrasts of interest, known experimental covariate…
