# Supplementary material for: Aberrant methylation underlies insulin gene expression in human insulinoma
Source: Nat Commun. 2020 Oct 15;11:5210. doi: 10.1038/s41467-020-18839-1 (PMC7566641; doi:10.1038/s41467-020-18839-1)
Supplement: Supplementary file 20 — Supplementary Data 17 [file 41467_2020_18839_MOESM20_ESM.xlsx]

## Sheet: STab_17
Supplementary Data 17. List of All Sites for Transciptional Regulators PDX1, NKX3-1, NFATC1 and Differential Methylation Status.
chr	start	end	name	id	span	diff_meth
chr11	1874169	1874381	NFATC1	NFATC1_chr11.1874169..1874381	213	Y
chr11	1876356	1876536	NFATC1	NFATC1_chr11.1876356..1876536	181	Y
chr11	1889976	1890129	NFATC1	NFATC1_chr11.1889976..1890129	154	Y
chr11	1911555	1911833	NFATC1	NFATC1_chr11.1911555..1911833	279	Y
chr11	1912270	1912598	NFATC1	NFATC1_chr11.1912270..1912598	329	Y
chr11	1912703	1913116	NFATC1	NFATC1_chr11.1912703..1913116	414	Y
chr11	1913225	1913947	NFATC1	NFATC1_chr11.1913225..1913947	723	Y
chr11	1914791	1915021	NFATC1	NFATC1_chr11.1914791..1915021	231	N
chr11	1915065	1915265	NFATC1	NFATC1_chr11.1915065..1915265	201	Y
chr11	1929784	1930211	NFATC1	NFATC1_chr11.1929784..1930211	428	Y
chr11	1937129	1939642	NFATC1	NFATC1_chr11.1937129..1939642	2514	Y
chr11	1939690	1940230	NFATC1	NFATC1_chr11.1939690..1940230	541	Y
chr11	2125695	2125924	NFATC1	NFATC1_chr11.2125695..2125924	230	Y
chr11	2152922	2153366	NFATC1	NFATC1_chr11.2152922..2153366	445	N
chr11	2158309	2158601	NFATC1	NFATC1_chr11.2158309..2158601	293	N
chr11	2197637	2197793	NFATC1	NFATC1_chr11.2197637..2197793	157	N
chr11	2309970	2310306	NFATC1	NFATC1_chr11.2309970..2310306	337	Y
chr11	2397768	2398397	NFATC1	NFATC1_chr11.2397768..2398397	630	N
chr11	2399322	2399794	NFATC1	NFATC1_chr11.2399322..2399794	473	N
chr11	2421246	2421699	NFATC1	NFATC1_chr11.2421246..2421699	454	N
chr11	2720893	2721780	NFATC1	NFATC1_chr11.2720893..2721780	888	N
chr11	2961795	2962021	NFATC1	NFATC1_chr11.2961795..2962021	227	N
chr11	2962178	2962401	NFATC1	NFATC1_chr11.2962178..2962401	224	N
chr11	2962507	2962711	NFATC1	NFATC1_chr11.2962507..2962711	205	N
chr11	2962894	2963157	NFATC1	NFATC1_chr11.2962894..2963157	264	N
chr11	2963584	2963929	NFATC1	NFATC1_chr11.2963584..2963929	346	N
chr11	2964075	2965655	NFATC1	NFATC1_chr11.2964075..2965655	1581	N
chr11	2966769	2967048	NFATC1	NFATC1_chr11.2966769..2967048	280	N
chr11	3094279	3094659	NFATC1	NFATC1_chr11.3094279..3094659	381	N
chr11	3117121	3117478	NFATC1	NFATC1_chr11.3117121..3117478	358	Y
chr11	1884767	1885046	NKX3-1	NKX3-1_chr11.1884767..1885046	280	Y
chr11	1903779	1903908	NKX3-1	NKX3-1_chr11.1903779..1903908	130	N
chr11	2098772	2099086	NKX3-1	NKX3-1_chr11.2098772..2099086	315	N
chr11	2114283	2114505	NKX3-1	NKX3-1_chr11.2114283..2114505	223	Y
chr11	2177810	2177934	NKX3-1	NKX3-1_chr11.2177810..2177934	125	N
chr11	2182423	2182726	NKX3-1	NKX3-1_chr11.2182423..2182726	304	N
chr11	2187519	2187640	NKX3-1	NKX3-1_chr11.2187519..2187640	122	N
chr11	2195279	2195527	NKX3-1	NKX3-1_chr11.2195279..2195527	249	N
chr11	2196909	2197155	NKX3-1	NKX3-1_chr11.2196909..2197155	247	N
chr11	2200100	2200427	NKX3-1	NKX3-1_chr11.2200100..2200427	328	N
chr11	2211822	2212160	NKX3-1	NKX3-1_chr11.2211822..2212160	339	N
chr11	2223682	2223853	NKX3-1	NKX3-1_chr11.2223682..2223853	172	N
chr11	2232375	2232656	NKX3-1	NKX3-1_chr11.2232375..2232656	282	N
chr11	2272558	2272730	NKX3-1	NKX3-1_chr11.2272558..2272730	173	N
chr11	2346893	2347271	NKX3-1	NKX3-1_chr11.2346893..2347271	379	N
chr11	2397161	2397341	NKX3-1	NKX3-1_chr11.2397161..2397341	181	N
chr11	2405223	2405411	NKX3-1	NKX3-1_chr11.2405223..2405411	189	N
chr11	2421527	2421941	NKX3-1	NKX3-1_chr11.2421527..2421941	415	N
chr11	2431309	2431553	NKX3-1	NKX3-1_chr11.2431309..2431553	245	N
chr11	2437925	2438211	NKX3-1	NKX3-1_chr11.2437925..2438211	287	N
chr11	2440942	2441163	NKX3-1	NKX3-1_chr11.2440942..2441163	222	N
chr11	2463897	2464053	NKX3-1	NKX3-1_chr11.2463897..2464053	157	N
chr11	2504700	2504981	NKX3-1	NKX3-1_chr11.2504700..2504981	282	N
chr11	2552777	2552898	NKX3-1	NKX3-1_chr11.2552777..2552898	122	N
chr11	2554082	2554263	NKX3-1	NKX3-1_chr11.2554082..2554263	182	N
chr11	2612179	2612342	NKX3-1	NKX3-1_chr11.2612179..2612342	164	N
chr11	2623976	2624231	NKX3-1	NKX3-1_chr11.2623976..2624231	256	N
chr11	2626598	2626748	NKX3-1	NKX3-1_chr11.2626598..2626748	151	N
chr11	2634096	2634394	NKX3-1	NKX3-1_chr11.2634096..2634394	299	N
chr11	2673419	2673613	NKX3-1	NKX3-1_chr11.2673419..2673613	195	N
chr11	2677622	2677861	NKX3-1	NKX3-1_chr11.2677622..2677861	240	N
chr11	2687662	2687891	NKX3-1	NKX3-1_chr11.2687662..2687891	230	N
chr11	2716734	2716985	NKX3-1	NKX3-1_chr11.2716734..2716985	252	N
chr11	2771821	2772109	NKX3-1	NKX3-1_chr11.2771821..2772109	289	N
chr11	2777417	2777638	NKX3-1	NKX3-1_chr11.2777417..2777638	222	N
chr11	3096384	3096613	NKX3-1	NKX3-1_chr11.3096384..3096613	230	N
chr11	3113109	3113320	NKX3-1	NKX3-1_chr11.3113109..3113320	212	N
chr11	3144654	3144792	NKX3-1	NKX3-1_chr11.3144654..3144792	139	Y
chr11	3147830	3148046	NKX3-1	NKX3-1_chr11.3147830..3148046	217	Y
chr11	3151915	3152141	NKX3-1	NKX3-1_chr11.3151915..3152141	227	N
chr11	3180583	3180830	NKX3-1	NKX3-1_chr11.3180583..3180830	248	N
chr11	3181623	3182124	NKX3-1	NKX3-1_chr11.3181623..3182124	502	N
chr11	3191284	3191485	NKX3-1	NKX3-1_chr11.3191284..3191485	202	N
chr11	1944931	1945060	PDX1	PDX1_chr11.1944931..1945060	130	N
chr11	2098736	2099105	PDX1	PDX1_chr11.2098736..2099105	370	N
chr11	2159797	2159916	PDX1	PDX1_chr11.2159797..2159916	120	N
chr11	2164084	2164303	PDX1	PDX1_chr11.2164084..2164303	220	N
chr11	2171144	2171454	PDX1	PDX1_chr11.2171144..2171454	311	N
chr11	2182372	2182808	PDX1	PDX1_chr11.2182372..2182808	437	N
chr11	2195272	2195501	PDX1	PDX1_chr11.2195272..2195501	230	N
chr11	2196894	2197217	PDX1	PDX1_chr11.2196894..2197217	324	N
chr11	2200072	2200468	PDX1	PDX1_chr11.2200072..2200468	397	N
chr11	2211815	2212293	PDX1	PDX1_chr11.2211815..2212293	479	N
chr11	2223801	2223960	PDX1	PDX1_chr11.2223801..2223960	160	N
chr11	2232338	2232687	PDX1	PDX1_chr11.2232338..2232687	350	N
chr11	2256200	2256525	PDX1	PDX1_chr11.2256200..2256525	326	N
chr11	2267404	2267590	PDX1	PDX1_chr11.2267404..2267590	187	N
chr11	2397245	2397431	PDX1	PDX1_chr11.2397245..2397431	187	N
chr11	2405145	2405364	PDX1	PDX1_chr11.2405145..2405364	220	N
chr11	2421362	2421955	PDX1	PDX1_chr11.2421362..2421955	594	N
chr11	2430138	2430559	PDX1	PDX1_chr11.2430138..2430559	422	N
chr11	2431230	2431595	PDX1	PDX1_chr11.2431230..2431595	366	N
chr11	2437895	2438242	PDX1	PDX1_chr11.2437895..2438242	348	N
chr11	2643347	2643533	PDX1	PDX1_chr11.2643347..2643533	187	N
chr11	2677624	2677961	PDX1	PDX1_chr11.2677624..2677961	338	N
chr11	2679982	2680179	PDX1	PDX1_chr11.2679982..2680179	198	N
chr11	2687638	2687826	PDX1	PDX1_chr11.2687638..2687826	189	N
chr11	2721342	2721457	PDX1	PDX1_chr11.2721342..2721457	116	N
chr11	2750112	2750267	PDX1	PDX1_chr11.2750112..2750267	156	N
chr11	2771837	2772248	PDX1	PDX1_chr11.2771837..2772248	412	N
chr11	3096387	3096625	PDX1	PDX1_chr11.3096387..3096625	239	N
chr11	3181576	3181788	PDX1	PDX1_chr11.3181576..3181788	213	N
chr11	3181922	3182108	PDX1	PDX1_chr11.3181922..3182108	187	N
