# Supplementary material for: Aberrant methylation underlies insulin gene expression in human insulinoma
Source: Nat Commun. 2020 Oct 15;11:5210. doi: 10.1038/s41467-020-18839-1 (PMC7566641; doi:10.1038/s41467-020-18839-1)
Supplement: Supplementary file 21 — Supplementary Data 18 [file 41467_2020_18839_MOESM21_ESM.xlsx]

## Sheet: STab18
Supplementary Data 18. Annotation of All Transcriptional Regulator Binding Sites Carrying Statistically Significant Differentially Methylated CpG Dinucleotides by Genomic Element.
chr	start	end	tr_name	tr_id	tr_span	promoter	gene	islet-specific	GeneHancer	not mapping
chr11	1850098	1850677	MNT	MNT_chr11.1850098..1850677	580		SYT8
chr11	1850123	1850605	TCF7L2	TCF7L2_chr11.1850123..1850605	483		SYT8
chr11	1850135	1850794	KLF6	KLF6_chr11.1850135..1850794	660		SYT8
chr11	1850152	1850595	MAX	MAX_chr11.1850152..1850595	444		SYT8
chr11	1850153	1850549	MXI1	MXI1_chr11.1850153..1850549	397		SYT8
chr11	1850193	1850705	SMAD3	SMAD3_chr11.1850193..1850705	513		SYT8
chr11	1850211	1850757	PGR	PGR_chr11.1850211..1850757	547		SYT8
chr11	1850238	1850721	AR	AR_chr11.1850238..1850721	484		SYT8
chr11	1850252	1850672	MYC	MYC_chr11.1850252..1850672	421		SYT8
chr11	1850254	1850620	MYCN	MYCN_chr11.1850254..1850620	367		SYT8
chr11	1850262	1850567	TEAD1	TEAD1_chr11.1850262..1850567	306		SYT8
chr11	1850271	1850617	NR3C1	NR3C1_chr11.1850271..1850617	347		SYT8
chr11	1850277	1850542	GTF2F1	GTF2F1_chr11.1850277..1850542	266		SYT8
chr11	1850294	1850636	HIF1A	HIF1A_chr11.1850294..1850636	343		SYT8
chr11	1850300	1850645	ARNT	ARNT_chr11.1850300..1850645	346		SYT8
chr11	1850302	1850553	TFAP4	TFAP4_chr11.1850302..1850553	252		SYT8
chr11	1850304	1850665	JUN	JUN_chr11.1850304..1850665	362		SYT8
chr11	1850317	1850563	SIN3A	SIN3A_chr11.1850317..1850563	247		SYT8
chr11	1850317	1850742	VDR	VDR_chr11.1850317..1850742	426		SYT8
chr11	1850318	1850632	TCF12	TCF12_chr11.1850318..1850632	315		SYT8
chr11	1850321	1850834	NR2F1	NR2F1_chr11.1850321..1850834	514		SYT8
chr11	1850329	1850570	YAP1	YAP1_chr11.1850329..1850570	242		SYT8
chr11	1850331	1850715	RCOR1	RCOR1_chr11.1850331..1850715	385		SYT8
chr11	1850334	1850558	RAD21	RAD21_chr11.1850334..1850558	225		SYT8
chr11	1850339	1850560	EGLN2	EGLN2_chr11.1850339..1850560	222		SYT8
chr11	1850344	1850706	CTCF	CTCF_chr11.1850344..1850706	363		SYT8
chr11	1850344	1850545	NFIC	NFIC_chr11.1850344..1850545	202		SYT8
chr11	1850348	1850487	REST	REST_chr11.1850348..1850487	140		SYT8
chr11	1850348	1850524	TEAD4	TEAD4_chr11.1850348..1850524	177		SYT8
chr11	1850360	1850468	NRF1	NRF1_chr11.1850360..1850468	109		SYT8
chr11	1850360	1850490	PROX1	PROX1_chr11.1850360..1850490	131		SYT8
chr11	1850361	1850503	CREB1	CREB1_chr11.1850361..1850503	143		SYT8
chr11	1850361	1850684	KDM5B	KDM5B_chr11.1850361..1850684	324		SYT8
chr11	1850362	1850637	MAZ	MAZ_chr11.1850362..1850637	276		SYT8
chr11	1850367	1850672	CREBBP	CREBBP_chr11.1850367..1850672	306		SYT8
chr11	1850368	1850678	EP300	EP300_chr11.1850368..1850678	311		SYT8
chr11	1850372	1850588	PAX6	PAX6_chr11.1850372..1850588	217		SYT8
chr11	1850379	1850671	NRIP1	NRIP1_chr11.1850379..1850671	293		SYT8
chr11	1850379	1850721	SNAI2	SNAI2_chr11.1850379..1850721	343		SYT8
chr11	1850380	1850575	ZNF750	ZNF750_chr11.1850380..1850575	196		SYT8
chr11	1850382	1850615	FOXM1	FOXM1_chr11.1850382..1850615	234		SYT8
chr11	1850383	1850558	GRHL2	GRHL2_chr11.1850383..1850558	176		SYT8
chr11	1850386	1850648	TP53	TP53_chr11.1850386..1850648	263		SYT8
chr11	1850394	1850568	ATF3	ATF3_chr11.1850394..1850568	175		SYT8
chr11	1850403	1850632	XBP1	XBP1_chr11.1850403..1850632	230		SYT8
chr11	1850412	1850663	NR2F2	NR2F2_chr11.1850412..1850663	252		SYT8
chr11	1850420	1850655	NCOA3	NCOA3_chr11.1850420..1850655	236		SYT8
chr11	1850435	1850657	NCOA2	NCOA2_chr11.1850435..1850657	223		SYT8
chr11	1850446	1850703	ZNF263	ZNF263_chr11.1850446..1850703	258		SYT8
chr11	1850458	1851182	HSF1	HSF1_chr11.1850458..1851182	725		SYT8
chr11	1850691	1850902	MBD3	MBD3_chr11.1850691..1850902	212		SYT8
chr11	1850772	1850903	SMAD3	SMAD3_chr11.1850772..1850903	132		SYT8
chr11	1850940	1851197	CTCF	CTCF_chr11.1850940..1851197	258		SYT8
chr11	1850986	1852632	NR2F1	NR2F1_chr11.1850986..1852632	1647		SYT8
chr11	1851096	1851498	VDR	VDR_chr11.1851096..1851498	403		SYT8
chr11	1851281	1852753	KLF4	KLF4_chr11.1851281..1852753	1473		SYT8
chr11	1851317	1851771	ESR1	ESR1_chr11.1851317..1851771	455		SYT8
chr11	1851353	1855180	STAG1	STAG1_chr11.1851353..1855180	3828	SYT8(2), SYT8(3), SYT8(4)	SYT8
chr11	1851359	1853050	KLF6	KLF6_chr11.1851359..1853050	1692		SYT8
chr11	1851363	1852538	TP53	TP53_chr11.1851363..1852538	1176		SYT8
chr11	1851394	1851844	KDM5B	KDM5B_chr11.1851394..1851844	451		SYT8
chr11	1851423	1852193	HEXIM1	HEXIM1_chr11.1851423..1852193	771		SYT8
chr11	1851446	1851662	MYC	MYC_chr11.1851446..1851662	217		SYT8
chr11	1851453	1852447	MAX	MAX_chr11.1851453..1852447	995		SYT8
chr11	1851475	1861027	CTCF	CTCF_chr11.1851475..1861027	9553	SYT8(2), SYT8(3), SYT8(4), TNNI2(1), TNNI2(2), TNNI2(3), TNNI2(4)	SYT8, TNNI2	GenH_Enh_chr11:1858327-1867829
chr11	1851487	1851829	ERG	ERG_chr11.1851487..1851829	343		SYT8
chr11	1851519	1851741	SMARCA4	SMARCA4_chr11.1851519..1851741	223		SYT8
chr11	1851551	1851794	RUNX2	RUNX2_chr11.1851551..1851794	244		SYT8
chr11	1851555	1851814	EZH2	EZH2_chr11.1851555..1851814	260		SYT8
chr11	1851603	1852012	TCF7L2	TCF7L2_chr11.1851603..1852012	410		SYT8
chr11	1851609	1851729	TBP	TBP_chr11.1851609..1851729	121		SYT8
chr11	1851621	1851789	NCOR2	NCOR2_chr11.1851621..1851789	169		SYT8
chr11	1853401	1856045	HSF1	HSF1_chr11.1853401..1856045	2645	SYT8(2), SYT8(3), SYT8(4)	SYT8
chr11	1854412	1854783	EZH2	EZH2_chr11.1854412..1854783	372	SYT8(2), SYT8(3)	SYT8
chr11	1854527	1854715	SMARCA4	SMARCA4_chr11.1854527..1854715	189	SYT8(2), SYT8(3)	SYT8
chr11	1854550	1856106	NR2F1	NR2F1_chr11.1854550..1856106	1557	SYT8(2), SYT8(3), SYT8(4)	SYT8
chr11	1854563	1854877	YY1	YY1_chr11.1854563..1854877	315	SYT8(2), SYT8(3), SYT8(4)	SYT8
chr11	1854585	1854915	AR	AR_chr11.1854585..1854915	331	SYT8(2), SYT8(3), SYT8(4)	SYT8
chr11	1854633	1854948	KLF6	KLF6_chr11.1854633..1854948	316	SYT8(2), SYT8(3), SYT8(4)	SYT8
chr11	1854646	1854797	MBD3	MBD3_chr11.1854646..1854797	152	SYT8(2), SYT8(3)	SYT8
chr11	1854650	1854853	JARID2	JARID2_chr11.1854650..1854853	204	SYT8(2), SYT8(3), SYT8(4)	SYT8
chr11	1854661	1854921	REST	REST_chr11.1854661..1854921	261	SYT8(2), SYT8(3), SYT8(4)	SYT8
chr11	1854940	1857129	ESRRA	ESRRA_chr11.1854940..1857129	2190	SYT8(2), SYT8(3), SYT8(4)	SYT8
chr11	1854977	1855916	NIPBL	NIPBL_chr11.1854977..1855916	940	SYT8(2), SYT8(3), SYT8(4)	SYT8
chr11	1854986	1855831	MTA1	MTA1_chr11.1854986..1855831	846	SYT8(2), SYT8(3), SYT8(4)	SYT8
chr11	1855018	1855933	DPF2	DPF2_chr11.1855018..1855933	916	SYT8(2), SYT8(3), SYT8(4)	SYT8
chr11	1855031	1856135	KLF4	KLF4_chr11.1855031..1856135	1105	SYT8(2), SYT8(3), SYT8(4)	SYT8
chr11	1855142	1855960	KLF6	KLF6_chr11.1855142..1855960	819	SYT8(2), SYT8(3), SYT8(4)	SYT8
chr11	1855143	1856022	ESR1	ESR1_chr11.1855143..1856022	880	SYT8(2), SYT8(3), SYT8(4)	SYT8
chr11	1855152	1855570	VDR	VDR_chr11.1855152..1855570	419	SYT8(2), SYT8(3), SYT8(4)	SYT8
chr11	1855161	1855908	E2F1	E2F1_chr11.1855161..1855908	748	SYT8(2), SYT8(3), SYT8(4)	SYT8
chr11	1855162	1856711	ZBTB7A	ZBTB7A_chr11.1855162..1856711	1550	SYT8(2), SYT8(3), SYT8(4)	SYT8
chr11	1855177	1855973	JUND	JUND_chr11.1855177..1855973	797	SYT8(2), SYT8(3), SYT8(4)	SYT8
chr11	1855198	1855808	KDM5B	KDM5B_chr11.1855198..1855808	611	SYT8(2), SYT8(3), SYT8(4)	SYT8
chr11	1855210	1855913	KLF5	KLF5_chr11.1855210..1855913	704	SYT8(2), SYT8(3), SYT8(4)	SYT8
chr11	1855227	1855519	IRF1	IRF1_chr11.1855227..1855519	293	SYT8(2), SYT8(3), SYT8(4)	SYT8
chr11	1855233	1855947	PGR	PGR_chr11.1855233..1855947	715	SYT8(2), SYT8(3), SYT8(4)	SYT8
chr11	1855256	1855732	NR1H2	NR1H2_chr11.1855256..1855732	477	SYT8(2), SYT8(3), SYT8(4)	SYT8
chr11	1855261	1855837	CDK8	CDK8_chr11.1855261..1855837	577	SYT8(2), SYT8(3), SYT8(4)	SYT8
chr11	1855262	1855721	NCOA3	NCOA3_chr11.1855262..1855721	460	SYT8(2), SYT8(3), SYT8(4)	SYT8
chr11	1855266	1855925	GATA6	GATA6_chr11.1855266..1855925	660	SYT8(2), SYT8(3), SYT8(4)	SYT8
chr11	1855269	1855852	AR	AR_chr11.1855269..1855852	584	SYT8(2), SYT8(3), SYT8(4)	SYT8
chr11	1855270	1855961	STAG1	STAG1_chr11.1855270..1855961	692	SYT8(2), SYT8(3), SYT8(4)	SYT8
chr11	1855273	1855941	MYC	MYC_chr11.1855273..1855941	669	SYT8(2), SYT8(3), SYT8(4)	SYT8
chr11	1855274	1855961	TCF12	TCF12_chr11.1855274..1855961	688	SYT8(2), SYT8(3), SYT8(4)	SYT8
chr11	1855282	1855785	SIN3A	SIN3A_chr11.1855282..1855785	504	SYT8(2), SYT8(3), SYT8(4)	SYT8
chr11	1855287	1855853	NR2F2	NR2F2_chr11.1855287..1855853	567	SYT8(2), SYT8(3), SYT8(4)	SYT8
chr11	1855288	1855792	HIF1A	HIF1A_chr11.1855288..1855792	505	SYT8(2), SYT8(3), SYT8(4)	SYT8
chr11	1855288	1855679	MNT	MNT_chr11.1855288..1855679	392	SYT8(2), SYT8(3), SYT8(4)	SYT8
chr11	1855288	1855760	NRIP1	NRIP1_chr11.1855288..1855760	473	SYT8(2), SYT8(3), SYT8(4)	SYT8
chr11	1855302	1855831	CREBBP	CREBBP_chr11.1855302..1855831	530	SYT8(2), SYT8(3), SYT8(4)	SYT8
chr11	1855303	1855759	NCOA2	NCOA2_chr11.1855303..1855759	457	SYT8(2), SYT8(3), SYT8(4)	SYT8
chr11	1855304	1855853	HEXIM1	HEXIM1_chr11.1855304..1855853	550	SYT8(2), SYT8(3), SYT8(4)	SYT8
chr11	1855307	1855791	MAX	MAX_chr11.1855307..1855791	485	SYT8(2), SYT8(3), SYT8(4)	SYT8
chr11	1855308	1855719	PROX1	PROX1_chr11.1855308..1855719	412	SYT8(2), SYT8(3), SYT8(4)	SYT8
chr11	1855316	1855789	ARNT	ARNT_chr11.1855316..1855789	474	SYT8(2), SYT8(3), SYT8(4)	SYT8
chr11	1855317	1855438	HNF4A	HNF4A_chr11.1855317..1855438	122	SYT8(2), SYT8(3), SYT8(4)	SYT8
chr11	1855321	1855779	EP300	EP300_chr11.1855321..1855779	459	SYT8(2), SYT8(3), SYT8(4)	SYT8
chr11	1855330	1855839	SOX9	SOX9_chr11.1855330..1855839	510	SYT8(2), SYT8(3), SYT8(4)	SYT8
chr11	1855335	1856062	SNAI2	SNAI2_chr11.1855335..1856062	728	SYT8(2), SYT8(3), SYT8(4)	SYT8
chr11	1855340	1855689	MAZ	MAZ_chr11.1855340..1855689	350	SYT8(2), SYT8(3), SYT8(4)	SYT8
chr11	1855341	1855770	PPARG	PPARG_chr11.1855341..1855770	430	SYT8(2), SYT8(3), SYT8(4)	SYT8
chr11	1855342	1855755	HDAC2	HDAC2_chr11.1855342..1855755	414	SYT8(2), SYT8(3), SYT8(4)	SYT8
chr11	1855354	1855779	ZNF143	ZNF143_chr11.1855354..1855779	426	SYT8(2), SYT8(3), SYT8(4)	SYT8
chr11	1855355	1855800	SMAD3	SMAD3_chr11.1855355..1855800	446	SYT8(2), SYT8(3), SYT8(4)	SYT8
chr11	1855376	1855811	NR3C1	NR3C1_chr11.1855376..1855811	436	SYT8(2), SYT8(3), SYT8(4)	SYT8
chr11	1855386	1855694	ATF3	ATF3_chr11.1855386..1855694	309	SYT8(2), SYT8(3), SYT8(4)	SYT8
chr11	1855391	1855758	RAD21	RAD21_chr11.1855391..1855758	368	SYT8(2), SYT8(3), SYT8(4)	SYT8
chr11	1855395	1855732	MED1	MED1_chr11.1855395..1855732	338	SYT8(2), SYT8(3), SYT8(4)	SYT8
chr11	1855397	1855771	GRHL2	GRHL2_chr11.1855397..1855771	375	SYT8(2), SYT8(3), SYT8(4)	SYT8
chr11	1855402	1855733	JUN	JUN_chr11.1855402..1855733	332	SYT8(2), SYT8(3), SYT8(4)	SYT8
chr11	1855403	1855860	ZEB1	ZEB1_chr11.1855403..1855860	458	SYT8(2), SYT8(3), SYT8(4)	SYT8
chr11	1855407	1855881	NRF1	NRF1_chr11.1855407..1855881	475	SYT8(2), SYT8(3), SYT8(4)	SYT8
chr11	1855407	1855836	TEAD4	TEAD4_chr11.1855407..1855836	430	SYT8(2), SYT8(3), SYT8(4)	SYT8
chr11	1855408	1855778	EGLN2	EGLN2_chr11.1855408..1855778	371	SYT8(2), SYT8(3), SYT8(4)	SYT8
chr11	1855414	1855554	NCOR2	NCOR2_chr11.1855414..1855554	141	SYT8(2), SYT8(3), SYT8(4)	SYT8
chr11	1855417	1855829	TCF7L2	TCF7L2_chr11.1855417..1855829	413	SYT8(2), SYT8(3), SYT8(4)	SYT8
chr11	1855420	1855894	CTBP1	CTBP1_chr11.1855420..1855894	475	SYT8(2), SYT8(3), SYT8(4)	SYT8
chr11	1855420	1855756	TFAP4	TFAP4_chr11.1855420..1855756	337	SYT8(2), SYT8(3), SYT8(4)	SYT8
chr11	1855421	1855710	CBX1	CBX1_chr11.1855421..1855710	290	SYT8(2), SYT8(3), SYT8(4)	SYT8
chr11	1855421	1855717	FOS	FOS_chr11.1855421..1855717	297	SYT8(2), SYT8(3), SYT8(4)	SYT8
chr11	1855421	1855591	TCF4	TCF4_chr11.1855421..1855591	171	SYT8(2), SYT8(3), SYT8(4)	SYT8
chr11	1855427	1855719	CUX1	CUX1_chr11.1855427..1855719	293	SYT8(2), SYT8(3), SYT8(4)	SYT8
chr11	1855438	1855686	ERG	ERG_chr11.1855438..1855686	249	SYT8(2), SYT8(3), SYT8(4)	SYT8
chr11	1855442	1855794	STAT3	STAT3_chr11.1855442..1855794	353	SYT8(2), SYT8(3), SYT8(4)	SYT8
chr11	1855444	1855752	YY1	YY1_chr11.1855444..1855752	309	SYT8(2), SYT8(3), SYT8(4)	SYT8
chr11	1855449	1855720	FOXM1	FOXM1_chr11.1855449..1855720	272	SYT8(2), SYT8(3), SYT8(4)	SYT8
chr11	1855450	1855623	EGR1	EGR1_chr11.1855450..1855623	174	SYT8(2), SYT8(3), SYT8(4)	SYT8
chr11	1855456	1855760	FOSL2	FOSL2_chr11.1855456..1855760	305	SYT8(2), SYT8(3), SYT8(4)	SYT8
chr11	1855456	1855780	NFIC	NFIC_chr11.1855456..1855780	325	SYT8(2), SYT8(3), SYT8(4)	SYT8
chr11	1855456	1855649	TP53	TP53_chr11.1855456..1855649	194	SYT8(2), SYT8(3), SYT8(4)	SYT8
chr11	1855457	1855600	CTNNB1	CTNNB1_chr11.1855457..1855600	144	SYT8(2), SYT8(3), SYT8(4)	SYT8
chr11	1855466	1856064	HNF4A	HNF4A_chr11.1855466..1856064	599	SYT8(2), SYT8(3), SYT8(4)	SYT8
chr11	1855467	1855747	ELF1	ELF1_chr11.1855467..1855747	281	SYT8(2), SYT8(3), SYT8(4)	SYT8
chr11	1855473	1855798	TEAD1	TEAD1_chr11.1855473..1855798	326	SYT8(2), SYT8(3), SYT8(4)	SYT8
chr11	1855476	1855708	SP1	SP1_chr11.1855476..1855708	233	SYT8(2), SYT8(3), SYT8(4)	SYT8
chr11	1855480	1855703	AFF4	AFF4_chr11.1855480..1855703	224	SYT8(2), SYT8(3), SYT8(4)	SYT8
chr11	1855487	1855680	FOSL1	FOSL1_chr11.1855487..1855680	194	SYT8(2), SYT8(3), SYT8(4)	SYT8
chr11	1855489	1855690	CBX3	CBX3_chr11.1855489..1855690	202	SYT8(2), SYT8(3), SYT8(4)	SYT8
chr11	1855490	1855616	CEBPB	CEBPB_chr11.1855490..1855616	127	SYT8(2), SYT8(3), SYT8(4)	SYT8
chr11	1855498	1855722	GABPA	GABPA_chr11.1855498..1855722	225	SYT8(2), SYT8(3), SYT8(4)	SYT8
chr11	1855508	1855699	ZNF750	ZNF750_chr11.1855508..1855699	192	SYT8(2), SYT8(3), SYT8(4)	SYT8
chr11	1855524	1855669	CREB1	CREB1_chr11.1855524..1855669	146	SYT8(2), SYT8(3), SYT8(4)	SYT8
chr11	1855552	1855721	RELA	RELA_chr11.1855552..1855721	170	SYT8(2), SYT8(3), SYT8(4)	SYT8
chr11	1855559	1856116	SMARCA4	SMARCA4_chr11.1855559..1856116	558	SYT8(2), SYT8(3), SYT8(4)	SYT8
chr11	1855571	1855703	AHR	AHR_chr11.1855571..1855703	133	SYT8(2), SYT8(3), SYT8(4)	SYT8
chr11	1855572	1856218	EZH2	EZH2_chr11.1855572..1856218	647	SYT8(2), SYT8(3), SYT8(4)	SYT8
chr11	1855970	1856259	HEXIM1	HEXIM1_chr11.1855970..1856259	290	SYT8(2), SYT8(3), SYT8(4)	SYT8
chr11	1856036	1856360	KDM5B	KDM5B_chr11.1856036..1856360	325	SYT8(2), SYT8(3), SYT8(4)	SYT8
chr11	1856091	1856354	E2F1	E2F1_chr11.1856091..1856354	264	SYT8(2), SYT8(3), SYT8(4)	SYT8
chr11	1856133	1857176	STAG1	STAG1_chr11.1856133..1857176	1044	SYT8(2), SYT8(3), SYT8(4)	SYT8
chr11	1856221	1856560	SMARCA4	SMARCA4_chr11.1856221..1856560	340	SYT8(3), SYT8(4)	SYT8
chr11	1856245	1856780	HSF1	HSF1_chr11.1856245..1856780	536	SYT8(3), SYT8(4)	SYT8
chr11	1856418	1857342	EZH2	EZH2_chr11.1856418..1857342	925	SYT8(4)	SYT8
chr11	1856444	1856813	PGR	PGR_chr11.1856444..1856813	370	SYT8(4)	SYT8
chr11	1856486	1856703	HEXIM1	HEXIM1_chr11.1856486..1856703	218	SYT8(4)	SYT8
chr11	1856501	1856701	KDM5B	KDM5B_chr11.1856501..1856701	201	SYT8(4)	SYT8
chr11	1856533	1856737	ESR1	ESR1_chr11.1856533..1856737	205	SYT8(4)	SYT8
chr11	1856572	1856673	KLF9	KLF9_chr11.1856572..1856673	102	SYT8(4)	SYT8
chr11	1856590	1856792	TRIM28	TRIM28_chr11.1856590..1856792	203	SYT8(4)	SYT8
chr11	1856737	1857153	ZNF263	ZNF263_chr11.1856737..1857153	417	SYT8(4)	SYT8
chr11	1856804	1857032	ZFP36	ZFP36_chr11.1856804..1857032	229	SYT8(4)	SYT8
chr11	1856879	1858133	HSF1	HSF1_chr11.1856879..1858133	1255		SYT8
chr11	1856880	1857204	SNAI2	SNAI2_chr11.1856880..1857204	325		SYT8
chr11	1856891	1857157	NR2F1	NR2F1_chr11.1856891..1857157	267		SYT8
chr11	1856909	1857074	CEBPB	CEBPB_chr11.1856909..1857074	166		SYT8
chr11	1856983	1857144	ESR1	ESR1_chr11.1856983..1857144	162		SYT8
chr11	1857013	1857286	KDM5B	KDM5B_chr11.1857013..1857286	274		SYT8
chr11	1857130	1857339	NRF1	NRF1_chr11.1857130..1857339	210		SYT8
chr11	1857131	1857257	GATA6	GATA6_chr11.1857131..1857257	127		SYT8
chr11	1857198	1857396	NR2F1	NR2F1_chr11.1857198..1857396	199		SYT8
chr11	1857229	1858167	HEXIM1	HEXIM1_chr11.1857229..1858167	939		SYT8
chr11	1857230	1857633	SMARCA4	SMARCA4_chr11.1857230..1857633	404		SYT8
chr11	1857244	1857456	TRIM28	TRIM28_chr11.1857244..1857456	213		SYT8
chr11	1857281	1857911	STAG1	STAG1_chr11.1857281..1857911	631		SYT8
chr11	1857373	1857520	ESR1	ESR1_chr11.1857373..1857520	148		SYT8
chr11	1857408	1858024	EZH2	EZH2_chr11.1857408..1858024	617		SYT8
chr11	1857551	1857789	KDM6B	KDM6B_chr11.1857551..1857789	239		SYT8
chr11	1857575	1857761	SNAI2	SNAI2_chr11.1857575..1857761	187		SYT8
chr11	1857633	1857815	STAT3	STAT3_chr11.1857633..1857815	183		SYT8
chr11	1857675	1857776	CEBPB	CEBPB_chr11.1857675..1857776	102		SYT8
chr11	1857799	1857927	ZBTB7A	ZBTB7A_chr11.1857799..1857927	129		SYT8
chr11	1857841	1858033	NR2F1	NR2F1_chr11.1857841..1858033	193		SYT8
chr11	1858021	1864756	STAG1	STAG1_chr11.1858021..1864756	6736	TNNI2(1), TNNI2(2), TNNI2(3), TNNI2(4)	SYT8, TNNI2	GenH_Enh_chr11:1858327-1867829
chr11	1858071	1858206	KDM5B	KDM5B_chr11.1858071..1858206	136		SYT8
chr11	1858107	1858264	SPI1	SPI1_chr11.1858107..1858264	158		SYT8
chr11	1858208	1859340	EZH2	EZH2_chr11.1858208..1859340	1133	TNNI2(1), TNNI2(2)	SYT8	GenH_Enh_chr11:1858327-1867829
chr11	1858286	1859317	NR2F1	NR2F1_chr11.1858286..1859317	1032	TNNI2(1), TNNI2(2)	SYT8	GenH_Enh_chr11:1858327-1867829
chr11	1858303	1859506	HSF1	HSF1_chr11.1858303..1859506	1204	TNNI2(1), TNNI2(2), TNNI2(3)	SYT8	GenH_Enh_chr11:1858327-1867829
chr11	1858333	1860389	BRD4	BRD4_chr11.1858333..1860389	2057	TNNI2(1), TNNI2(2), TNNI2(3), TNNI2(4)	SYT8, TNNI2	GenH_Enh_chr11:1858327-1867829
chr11	1858376	1858541	AR	AR_chr11.1858376..1858541	166		SYT8	GenH_Enh_chr11:1858327-1867829
chr11	1858381	1858693	MYC	MYC_chr11.1858381..1858693	313		SYT8	GenH_Enh_chr11:1858327-1867829
chr11	1858383	1858749	SMARCA4	SMARCA4_chr11.1858383..1858749	367	TNNI2(1)	SYT8	GenH_Enh_chr11:1858327-1867829
chr11	1858409	1858672	ERG	ERG_chr11.1858409..1858672	264		SYT8	GenH_Enh_chr11:1858327-1867829
chr11	1858410	1858621	TAL1	TAL1_chr11.1858410..1858621	212		SYT8	GenH_Enh_chr11:1858327-1867829
chr11	1858415	1858603	KDM5B	KDM5B_chr11.1858415..1858603	189		SYT8	GenH_Enh_chr11:1858327-1867829
chr11	1858437	1858790	GABPA	GABPA_chr11.1858437..1858790	354	TNNI2(1)	SYT8	GenH_Enh_chr11:1858327-1867829
chr11	1858469	1858789	TCF12	TCF12_chr11.1858469..1858789	321	TNNI2(1)	SYT8	GenH_Enh_chr11:1858327-1867829
chr11	1858477	1859529	ZBTB7A	ZBTB7A_chr11.1858477..1859529	1053	TNNI2(1), TNNI2(2), TNNI2(3)	SYT8	GenH_Enh_chr11:1858327-1867829
chr11	1858487	1858717	YY1	YY1_chr11.1858487..1858717	231		SYT8	GenH_Enh_chr11:1858327-1867829
chr11	1858500	1858751	MAX	MAX_chr11.1858500..1858751	252	TNNI2(1)	SYT8	GenH_Enh_chr11:1858327-1867829
chr11	1858506	1858751	HEXIM1	HEXIM1_chr11.1858506..1858751	246	TNNI2(1)	SYT8	GenH_Enh_chr11:1858327-1867829
chr11	1858516	1858735	NFIC	NFIC_chr11.1858516..1858735	220	TNNI2(1)	SYT8	GenH_Enh_chr11:1858327-1867829
chr11	1858516	1859584	RAD21	RAD21_chr11.1858516..1859584	1069	TNNI2(1), TNNI2(2), TNNI2(3)	SYT8	GenH_Enh_chr11:1858327-1867829
chr11	1858523	1858645	FOXP2	FOXP2_chr11.1858523..1858645	123		SYT8	GenH_Enh_chr11:1858327-1867829
chr11	1858527	1858784	EP300	EP300_chr11.1858527..1858784	258	TNNI2(1)	SYT8	GenH_Enh_chr11:1858327-1867829
chr11	1858545	1858649	THAP1	THAP1_chr11.1858545..1858649	105		SYT8	GenH_Enh_chr11:1858327-1867829
chr11	1858563	1858794	TRIM28	TRIM28_chr11.1858563..1858794	232	TNNI2(1)	SYT8	GenH_Enh_chr11:1858327-1867829
chr11	1858566	1858731	NRF1	NRF1_chr11.1858566..1858731	166		SYT8	GenH_Enh_chr11:1858327-1867829
chr11	1858571	1858754	TEAD4	TEAD4_chr11.1858571..1858754	184	TNNI2(1)	SYT8	GenH_Enh_chr11:1858327-1867829
chr11	1858575	1858764	ESR1	ESR1_chr11.1858575..1858764	190	TNNI2(1)	SYT8	GenH_Enh_chr11:1858327-1867829
chr11	1858579	1858744	USF1	USF1_chr11.1858579..1858744	166	TNNI2(1)	SYT8	GenH_Enh_chr11:1858327-1867829
chr11	1858695	1859119	JARID2	JARID2_chr11.1858695..1859119	425	TNNI2(1)	SYT8	GenH_Enh_chr11:1858327-1867829
chr11	1859102	1860161	HEXIM1	HEXIM1_chr11.1859102..1860161	1060	TNNI2(1), TNNI2(2), TNNI2(3), TNNI2(4)		GenH_Enh_chr11:1858327-1867829
chr11	1859561	1860053	HSF1	HSF1_chr11.1859561..1860053	493	TNNI2(1), TNNI2(2), TNNI2(3), TNNI2(4)		GenH_Enh_chr11:1858327-1867829
chr11	1859823	1860009	KDM6B	KDM6B_chr11.1859823..1860009	187	TNNI2(1), TNNI2(2), TNNI2(3), TNNI2(4)		GenH_Enh_chr11:1858327-1867829
chr11	1859830	1859986	UBTF	UBTF_chr11.1859830..1859986	157	TNNI2(1), TNNI2(2), TNNI2(3), TNNI2(4)		GenH_Enh_chr11:1858327-1867829
chr11	1859928	1860269	KLF9	KLF9_chr11.1859928..1860269	342	TNNI2(1), TNNI2(2), TNNI2(3), TNNI2(4)	TNNI2	GenH_Enh_chr11:1858327-1867829
chr11	1859964	1860232	ZBTB7A	ZBTB7A_chr11.1859964..1860232	269	TNNI2(1), TNNI2(2), TNNI2(3), TNNI2(4)		GenH_Enh_chr11:1858327-1867829
chr11	1860466	1860645	TCF3	TCF3_chr11.1860466..1860645	180	TNNI2(1), TNNI2(2), TNNI2(3), TNNI2(4)	TNNI2	GenH_Enh_chr11:1858327-1867829
chr11	1860505	1860723	KLF9	KLF9_chr11.1860505..1860723	219	TNNI2(1), TNNI2(2), TNNI2(3), TNNI2(4)	TNNI2	GenH_Enh_chr11:1858327-1867829
chr11	1860521	1860807	NR3C1	NR3C1_chr11.1860521..1860807	287	TNNI2(1), TNNI2(2), TNNI2(3), TNNI2(4)	TNNI2	GenH_Enh_chr11:1858327-1867829
chr11	1860555	1860650	TCF12	TCF12_chr11.1860555..1860650	96	TNNI2(1), TNNI2(2), TNNI2(3), TNNI2(4)	TNNI2	GenH_Enh_chr11:1858327-1867829
chr11	1860558	1860858	AR	AR_chr11.1860558..1860858	301	TNNI2(1), TNNI2(2), TNNI2(3), TNNI2(4)	TNNI2	GenH_Enh_chr11:1858327-1867829
chr11	1860876	1861474	RUNX1T1	RUNX1T1_chr11.1860876..1861474	599	TNNI2(2), TNNI2(3), TNNI2(4)	TNNI2	GenH_Enh_chr11:1858327-1867829
chr11	1860881	1861825	SPI1	SPI1_chr11.1860881..1861825	945	TNNI2(2), TNNI2(3), TNNI2(4)	TNNI2	GenH_Enh_chr11:1858327-1867829
chr11	1860892	1861659	NR2F1	NR2F1_chr11.1860892..1861659	768	TNNI2(2), TNNI2(3), TNNI2(4)	TNNI2	GenH_Enh_chr11:1858327-1867829
chr11	1860914	1861512	TCF3	TCF3_chr11.1860914..1861512	599	TNNI2(2), TNNI2(3), TNNI2(4)	TNNI2	GenH_Enh_chr11:1858327-1867829
chr11	1860924	1861493	TARDBP	TARDBP_chr11.1860924..1861493	570	TNNI2(2), TNNI2(3), TNNI2(4)	TNNI2	GenH_Enh_chr11:1858327-1867829
chr11	1860931	1861156	CBFA2T2	CBFA2T2_chr11.1860931..1861156	226	TNNI2(2), TNNI2(3), TNNI2(4)	TNNI2	GenH_Enh_chr11:1858327-1867829
chr11	1860946	1862872	EZH2	EZH2_chr11.1860946..1862872	1927	TNNI2(2), TNNI2(3), TNNI2(4)	TNNI2	GenH_Enh_chr11:1858327-1867829
chr11	1860967	1861629	BHLHE40	BHLHE40_chr11.1860967..1861629	663	TNNI2(2), TNNI2(3), TNNI2(4)	TNNI2	GenH_Enh_chr11:1858327-1867829
chr11	1861016	1861540	FLI1	FLI1_chr11.1861016..1861540	525	TNNI2(2), TNNI2(3), TNNI2(4)	TNNI2	GenH_Enh_chr11:1858327-1867829
chr11	1861024	1861147	NCOA3	NCOA3_chr11.1861024..1861147	124	TNNI2(2), TNNI2(3), TNNI2(4)	TNNI2	GenH_Enh_chr11:1858327-1867829
chr11	1861027	1861381	YY1	YY1_chr11.1861027..1861381	355	TNNI2(2), TNNI2(3), TNNI2(4)	TNNI2	GenH_Enh_chr11:1858327-1867829
chr11	1861045	1861458	STAT1	STAT1_chr11.1861045..1861458	414	TNNI2(2), TNNI2(3), TNNI2(4)	TNNI2	GenH_Enh_chr11:1858327-1867829
chr11	1861058	1861595	MAX	MAX_chr11.1861058..1861595	538	TNNI2(2), TNNI2(3), TNNI2(4)	TNNI2	GenH_Enh_chr11:1858327-1867829
chr11	1861061	1862536	BRD4	BRD4_chr11.1861061..1862536	1476	TNNI2(2), TNNI2(3), TNNI2(4)	TNNI2	GenH_Enh_chr11:1858327-1867829
chr11	1861070	1861589	RUNX1	RUNX1_chr11.1861070..1861589	520	TNNI2(2), TNNI2(3), TNNI2(4)	TNNI2	GenH_Enh_chr11:1858327-1867829
chr11	1861079	1861519	EBF1	EBF1_chr11.1861079..1861519	441	TNNI2(2), TNNI2(3), TNNI2(4)	TNNI2	GenH_Enh_chr11:1858327-1867829
chr11	1861106	1861498	ETV6	ETV6_chr11.1861106..1861498	393	TNNI2(2), TNNI2(3), TNNI2(4)	TNNI2	GenH_Enh_chr11:1858327-1867829
chr11	1861107	1861435	RELA	RELA_chr11.1861107..1861435	329	TNNI2(2), TNNI2(3), TNNI2(4)	TNNI2	GenH_Enh_chr11:1858327-1867829
chr11	1861110	1861468	BCOR	BCOR_chr11.1861110..1861468	359	TNNI2(2), TNNI2(3), TNNI2(4)	TNNI2	GenH_Enh_chr11:1858327-1867829
chr11	1861124	1861566	ERG	ERG_chr11.1861124..1861566	443	TNNI2(2), TNNI2(3), TNNI2(4)	TNNI2	GenH_Enh_chr11:1858327-1867829
chr11	1861133	1861413	ELF1	ELF1_chr11.1861133..1861413	281	TNNI2(2), TNNI2(3), TNNI2(4)	TNNI2	GenH_Enh_chr11:1858327-1867829
chr11	1861138	1861564	TCF12	TCF12_chr11.1861138..1861564	427	TNNI2(2), TNNI2(3), TNNI2(4)	TNNI2	GenH_Enh_chr11:1858327-1867829
chr11	1861145	1861478	JMJD1C	JMJD1C_chr11.1861145..1861478	334	TNNI2(2), TNNI2(3), TNNI2(4)	TNNI2	GenH_Enh_chr11:1858327-1867829
chr11	1861148	1861511	EED	EED_chr11.1861148..1861511	364	TNNI2(2), TNNI2(3), TNNI2(4)	TNNI2	GenH_Enh_chr11:1858327-1867829
chr11	1861149	1861646	BCL6	BCL6_chr11.1861149..1861646	498	TNNI2(2), TNNI2(3), TNNI2(4)	TNNI2	GenH_Enh_chr11:1858327-1867829
chr11	1861154	1861408	TAL1	TAL1_chr11.1861154..1861408	255	TNNI2(2), TNNI2(3), TNNI2(4)	TNNI2	GenH_Enh_chr11:1858327-1867829
chr11	1861168	1861472	LMO2	LMO2_chr11.1861168..1861472	305	TNNI2(2), TNNI2(3), TNNI2(4)	TNNI2	GenH_Enh_chr11:1858327-1867829
chr11	1861175	1861370	PAX5	PAX5_chr11.1861175..1861370	196	TNNI2(2), TNNI2(3), TNNI2(4)	TNNI2	GenH_Enh_chr11:1858327-1867829
chr11	1861179	1861449	TRIM28	TRIM28_chr11.1861179..1861449	271	TNNI2(2), TNNI2(3), TNNI2(4)	TNNI2	GenH_Enh_chr11:1858327-1867829
chr11	1861184	1861602	CBFB	CBFB_chr11.1861184..1861602	419	TNNI2(2), TNNI2(3), TNNI2(4)	TNNI2	GenH_Enh_chr11:1858327-1867829
chr11	1861188	1861390	NR4A1	NR4A1_chr11.1861188..1861390	203	TNNI2(2), TNNI2(3), TNNI2(4)	TNNI2	GenH_Enh_chr11:1858327-1867829
chr11	1861189	1861377	REST	REST_chr11.1861189..1861377	189	TNNI2(2), TNNI2(3), TNNI2(4)	TNNI2	GenH_Enh_chr11:1858327-1867829
chr11	1861199	1861356	BCLAF1	BCLAF1_chr11.1861199..1861356	158	TNNI2(2), TNNI2(3), TNNI2(4)	TNNI2	GenH_Enh_chr11:1858327-1867829
chr11	1861199	1861349	POU2F2	POU2F2_chr11.1861199..1861349	151	TNNI2(2), TNNI2(3), TNNI2(4)	TNNI2	GenH_Enh_chr11:1858327-1867829
chr11	1861201	1861369	EGR1	EGR1_chr11.1861201..1861369	169	TNNI2(2), TNNI2(3), TNNI2(4)	TNNI2	GenH_Enh_chr11:1858327-1867829
chr11	1861201	1861413	KLF9	KLF9_chr11.1861201..1861413	213	TNNI2(2), TNNI2(3), TNNI2(4)	TNNI2	GenH_Enh_chr11:1858327-1867829
chr11	1861201	1861372	STAT5A	STAT5A_chr11.1861201..1861372	172	TNNI2(2), TNNI2(3), TNNI2(4)	TNNI2	GenH_Enh_chr11:1858327-1867829
chr11	1861204	1861396	MAZ	MAZ_chr11.1861204..1861396	193	TNNI2(2), TNNI2(3), TNNI2(4)	TNNI2	GenH_Enh_chr11:1858327-1867829
chr11	1861210	1861346	ETS1	ETS1_chr11.1861210..1861346	137	TNNI2(2), TNNI2(3), TNNI2(4)	TNNI2	GenH_Enh_chr11:1858327-1867829
chr11	1861223	1861376	CHD2	CHD2_chr11.1861223..1861376	154	TNNI2(3), TNNI2(4)	TNNI2	GenH_Enh_chr11:1858327-1867829
chr11	1861225	1861372	SP1	SP1_chr11.1861225..1861372	148	TNNI2(3), TNNI2(4)	TNNI2	GenH_Enh_chr11:1858327-1867829
chr11	1861227	1861641	MYC	MYC_chr11.1861227..1861641	415	TNNI2(3), TNNI2(4)	TNNI2	GenH_Enh_chr11:1858327-1867829
chr11	1861231	1861355	CREB1	CREB1_chr11.1861231..1861355	125	TNNI2(3), TNNI2(4)	TNNI2	GenH_Enh_chr11:1858327-1867829
chr11	1861249	1861350	STAT3	STAT3_chr11.1861249..1861350	102	TNNI2(3), TNNI2(4)	TNNI2	GenH_Enh_chr11:1858327-1867829
chr11	1861259	1861440	GTF2B	GTF2B_chr11.1861259..1861440	182	TNNI2(3), TNNI2(4)	TNNI2	GenH_Enh_chr11:1858327-1867829
chr11	1861322	1861416	ZBTB7A	ZBTB7A_chr11.1861322..1861416	95	TNNI2(3), TNNI2(4)	TNNI2	GenH_Enh_chr11:1858327-1867829
chr11	1861338	1861630	RARA	RARA_chr11.1861338..1861630	293	TNNI2(3), TNNI2(4)	TNNI2	GenH_Enh_chr11:1858327-1867829
chr11	1861371	1861828	HSF1	HSF1_chr11.1861371..1861828	458	TNNI2(3), TNNI2(4)	TNNI2	GenH_Enh_chr11:1858327-1867829
chr11	1861391	1862013	CTCF	CTCF_chr11.1861391..1862013	623	TNNI2(3), TNNI2(4)	TNNI2	GenH_Enh_chr11:1858327-1867829
chr11	1861499	1861897	HEXIM1	HEXIM1_chr11.1861499..1861897	399	TNNI2(4)	TNNI2	GenH_Enh_chr11:1858327-1867829
chr11	1861499	1861807	ZBTB7A	ZBTB7A_chr11.1861499..1861807	309	TNNI2(4)	TNNI2	GenH_Enh_chr11:1858327-1867829
chr11	1861537	1861911	STAT3	STAT3_chr11.1861537..1861911	375	TNNI2(4)	TNNI2	GenH_Enh_chr11:1858327-1867829
chr11	1861581	1861885	ZNF263	ZNF263_chr11.1861581..1861885	305	TNNI2(4)	TNNI2	GenH_Enh_chr11:1858327-1867829
chr11	1861657	1861802	ZEB1	ZEB1_chr11.1861657..1861802	146	TNNI2(4)	TNNI2	GenH_Enh_chr11:1858327-1867829
chr11	1861682	1861919	BCL6	BCL6_chr11.1861682..1861919	238	TNNI2(4)	TNNI2	GenH_Enh_chr11:1858327-1867829
chr11	1861764	1862181	JARID2	JARID2_chr11.1861764..1862181	418	TNNI2(4)	TNNI2	GenH_Enh_chr11:1858327-1867829
chr11	1861931	1862094	EGR1	EGR1_chr11.1861931..1862094	164	TNNI2(4)	TNNI2	GenH_Enh_chr11:1858327-1867829
chr11	1861955	1862624	HEXIM1	HEXIM1_chr11.1861955..1862624	670		TNNI2	GenH_Enh_chr11:1858327-1867829
chr11	1861958	1862082	ESR1	ESR1_chr11.1861958..1862082	125		TNNI2	GenH_Enh_chr11:1858327-1867829
chr11	1862005	1862227	CDK9	CDK9_chr11.1862005..1862227	223		TNNI2	GenH_Enh_chr11:1858327-1867829
chr11	1862029	1862355	SPI1	SPI1_chr11.1862029..1862355	327		TNNI2	GenH_Enh_chr11:1858327-1867829
chr11	1862037	1862251	ELF1	ELF1_chr11.1862037..1862251	215		TNNI2	GenH_Enh_chr11:1858327-1867829
chr11	1862054	1862309	ERG	ERG_chr11.1862054..1862309	256		TNNI2	GenH_Enh_chr11:1858327-1867829
chr11	1862062	1862567	HSF1	HSF1_chr11.1862062..1862567	506		TNNI2	GenH_Enh_chr11:1858327-1867829
chr11	1862084	1863093	CTCF	CTCF_chr11.1862084..1863093	1010		TNNI2	GenH_Enh_chr11:1858327-1867829
chr11	1862108	1862807	ZNF263	ZNF263_chr11.1862108..1862807	700		TNNI2	GenH_Enh_chr11:1858327-1867829
chr11	1862222	1862423	KDM6B	KDM6B_chr11.1862222..1862423	202		TNNI2	GenH_Enh_chr11:1858327-1867829
chr11	1862260	1862463	SUZ12	SUZ12_chr11.1862260..1862463	204		TNNI2	GenH_Enh_chr11:1858327-1867829
chr11	1862506	1863612	MAF	MAF_chr11.1862506..1863612	1107		TNNI2	GenH_Enh_chr11:1858327-1867829
chr11	1862714	1863097	HEXIM1	HEXIM1_chr11.1862714..1863097	384		TNNI2	GenH_Enh_chr11:1858327-1867829
chr11	1862724	1862910	SUZ12	SUZ12_chr11.1862724..1862910	187		TNNI2	GenH_Enh_chr11:1858327-1867829
chr11	1862732	1863077	HSF1	HSF1_chr11.1862732..1863077	346		TNNI2	GenH_Enh_chr11:1858327-1867829
chr11	1862948	1863594	SMARCA4	SMARCA4_chr11.1862948..1863594	647			GenH_Enh_chr11:1858327-1867829
chr11	1863119	1863285	TCF12	TCF12_chr11.1863119..1863285	167			GenH_Enh_chr11:1858327-1867829
chr11	1863124	1863404	CTCF	CTCF_chr11.1863124..1863404	281			GenH_Enh_chr11:1858327-1867829
chr11	1863460	1863893	BRD4	BRD4_chr11.1863460..1863893	434			GenH_Enh_chr11:1858327-1867829
chr11	1863548	1864241	HSF1	HSF1_chr11.1863548..1864241	694			GenH_Enh_chr11:1858327-1867829
chr11	1863554	1864189	TCF7L2	TCF7L2_chr11.1863554..1864189	636			GenH_Enh_chr11:1858327-1867829
chr11	1863567	1864633	CTCF	CTCF_chr11.1863567..1864633	1067			GenH_Enh_chr11:1858327-1867829
chr11	1863642	1864126	ATF1	ATF1_chr11.1863642..1864126	485			GenH_Enh_chr11:1858327-1867829
chr11	1863649	1864046	PKNOX1	PKNOX1_chr11.1863649..1864046	398			GenH_Enh_chr11:1858327-1867829
chr11	1863652	1863952	HDGF	HDGF_chr11.1863652..1863952	301			GenH_Enh_chr11:1858327-1867829
chr11	1863654	1864272	CREB1	CREB1_chr11.1863654..1864272	619			GenH_Enh_chr11:1858327-1867829
chr11	1863680	1864122	TFAP4	TFAP4_chr11.1863680..1864122	443			GenH_Enh_chr11:1858327-1867829
chr11	1863687	1863924	MTA2	MTA2_chr11.1863687..1863924	238			GenH_Enh_chr11:1858327-1867829
chr11	1863688	1864189	ETV4	ETV4_chr11.1863688..1864189	502			GenH_Enh_chr11:1858327-1867829
chr11	1863690	1863996	MEIS2	MEIS2_chr11.1863690..1863996	307			GenH_Enh_chr11:1858327-1867829
chr11	1863699	1864155	CUX1	CUX1_chr11.1863699..1864155	457			GenH_Enh_chr11:1858327-1867829
chr11	1863715	1864039	EZH2	EZH2_chr11.1863715..1864039	325			GenH_Enh_chr11:1858327-1867829
chr11	1863720	1864017	SREBF1	SREBF1_chr11.1863720..1864017	298			GenH_Enh_chr11:1858327-1867829
chr11	1863725	1864007	MAF	MAF_chr11.1863725..1864007	283			GenH_Enh_chr11:1858327-1867829
chr11	1863725	1864128	ZNF175	ZNF175_chr11.1863725..1864128	404			GenH_Enh_chr11:1858327-1867829
chr11	1863727	1864090	ZHX2	ZHX2_chr11.1863727..1864090	364			GenH_Enh_chr11:1858327-1867829
chr11	1863729	1863977	GATA6	GATA6_chr11.1863729..1863977	249			GenH_Enh_chr11:1858327-1867829
chr11	1863736	1864104	BHLHE40	BHLHE40_chr11.1863736..1864104	369			GenH_Enh_chr11:1858327-1867829
chr11	1863738	1863946	HDAC8	HDAC8_chr11.1863738..1863946	209			GenH_Enh_chr11:1858327-1867829
chr11	1863747	1864125	SP1	SP1_chr11.1863747..1864125	379			GenH_Enh_chr11:1858327-1867829
chr11	1863752	1864116	FOS	FOS_chr11.1863752..1864116	365			GenH_Enh_chr11:1858327-1867829
chr11	1863762	1864135	NR2F6	NR2F6_chr11.1863762..1864135	374			GenH_Enh_chr11:1858327-1867829
chr11	1863763	1863971	HDAC1	HDAC1_chr11.1863763..1863971	209			GenH_Enh_chr11:1858327-1867829
chr11	1863765	1864176	EP300	EP300_chr11.1863765..1864176	412			GenH_Enh_chr11:1858327-1867829
chr11	1863769	1863995	PBX2	PBX2_chr11.1863769..1863995	227			GenH_Enh_chr11:1858327-1867829
chr11	1863772	1864146	ID3	ID3_chr11.1863772..1864146	375			GenH_Enh_chr11:1858327-1867829
chr11	1863774	1864126	FOSL2	FOSL2_chr11.1863774..1864126	353			GenH_Enh_chr11:1858327-1867829
chr11	1863775	1864066	MXI1	MXI1_chr11.1863775..1864066	292			GenH_Enh_chr11:1858327-1867829
chr11	1863780	1864128	MAX	MAX_chr11.1863780..1864128	349			GenH_Enh_chr11:1858327-1867829
chr11	1863780	1864115	NRF1	NRF1_chr11.1863780..1864115	336			GenH_Enh_chr11:1858327-1867829
chr11	1863782	1864030	SIN3A	SIN3A_chr11.1863782..1864030	249			GenH_Enh_chr11:1858327-1867829
chr11	1863786	1864091	RAD21	RAD21_chr11.1863786..1864091	306			GenH_Enh_chr11:1858327-1867829
chr11	1863791	1864076	HBP1	HBP1_chr11.1863791..1864076	286			GenH_Enh_chr11:1858327-1867829
chr11	1863791	1863930	USF1	USF1_chr11.1863791..1863930	140			GenH_Enh_chr11:1858327-1867829
chr11	1863801	1864064	SOX13	SOX13_chr11.1863801..1864064	264			GenH_Enh_chr11:1858327-1867829
chr11	1863805	1864122	RXRA	RXRA_chr11.1863805..1864122	318			GenH_Enh_chr11:1858327-1867829
chr11	1863806	1864144	JUND	JUND_chr11.1863806..1864144	339			GenH_Enh_chr11:1858327-1867829
chr11	1863806	1864004	TGIF2	TGIF2_chr11.1863806..1864004	199			GenH_Enh_chr11:1858327-1867829
chr11	1863808	1864127	SMARCA4	SMARCA4_chr11.1863808..1864127	320			GenH_Enh_chr11:1858327-1867829
chr11	1863809	1864084	HNF4A	HNF4A_chr11.1863809..1864084	276			GenH_Enh_chr11:1858327-1867829
chr11	1863812	1863922	TAL1	TAL1_chr11.1863812..1863922	111			GenH_Enh_chr11:1858327-1867829
chr11	1863812	1864066	TBP	TBP_chr11.1863812..1864066	255			GenH_Enh_chr11:1858327-1867829
chr11	1863812	1864054	TP53	TP53_chr11.1863812..1864054	243			GenH_Enh_chr11:1858327-1867829
chr11	1863816	1864036	ZNF263	ZNF263_chr11.1863816..1864036	221			GenH_Enh_chr11:1858327-1867829
chr11	1863818	1864097	HDAC2	HDAC2_chr11.1863818..1864097	280			GenH_Enh_chr11:1858327-1867829
chr11	1863820	1864114	MAZ	MAZ_chr11.1863820..1864114	295			GenH_Enh_chr11:1858327-1867829
chr11	1863822	1864219	CEBPD	CEBPD_chr11.1863822..1864219	398			GenH_Enh_chr11:1858327-1867829
chr11	1863822	1864034	RCOR1	RCOR1_chr11.1863822..1864034	213			GenH_Enh_chr11:1858327-1867829
chr11	1863825	1864070	E2F6	E2F6_chr11.1863825..1864070	246			GenH_Enh_chr11:1858327-1867829
chr11	1863825	1864068	NR2F2	NR2F2_chr11.1863825..1864068	244			GenH_Enh_chr11:1858327-1867829
chr11	1863830	1864103	YY1	YY1_chr11.1863830..1864103	274			GenH_Enh_chr11:1858327-1867829
chr11	1863836	1863945	CEBPB	CEBPB_chr11.1863836..1863945	110			GenH_Enh_chr11:1858327-1867829
chr11	1863839	1863991	GATA2	GATA2_chr11.1863839..1863991	153			GenH_Enh_chr11:1858327-1867829
chr11	1863842	1864156	TBL1XR1	TBL1XR1_chr11.1863842..1864156	315			GenH_Enh_chr11:1858327-1867829
chr11	1863844	1863997	TAF1	TAF1_chr11.1863844..1863997	154			GenH_Enh_chr11:1858327-1867829
chr11	1863852	1864048	DNMT3B	DNMT3B_chr11.1863852..1864048	197			GenH_Enh_chr11:1858327-1867829
chr11	1863860	1864052	MBD1	MBD1_chr11.1863860..1864052	193			GenH_Enh_chr11:1858327-1867829
chr11	1863870	1864127	HEXIM1	HEXIM1_chr11.1863870..1864127	258			GenH_Enh_chr11:1858327-1867829
chr11	1863871	1864113	GABPA	GABPA_chr11.1863871..1864113	243			GenH_Enh_chr11:1858327-1867829
chr11	1863874	1864089	KAT2B	KAT2B_chr11.1863874..1864089	216			GenH_Enh_chr11:1858327-1867829
chr11	1863882	1864017	SSRP1	SSRP1_chr11.1863882..1864017	136			GenH_Enh_chr11:1858327-1867829
chr11	1863893	1864096	ELF1	ELF1_chr11.1863893..1864096	204			GenH_Enh_chr11:1858327-1867829
chr11	1863913	1864077	RFX5	RFX5_chr11.1863913..1864077	165			GenH_Enh_chr11:1858327-1867829
chr11	1863926	1864104	REST	REST_chr11.1863926..1864104	179			GenH_Enh_chr11:1858327-1867829
chr11	1863928	1864165	ZBTB7A	ZBTB7A_chr11.1863928..1864165	238			GenH_Enh_chr11:1858327-1867829
chr11	1863930	1864059	KDM5B	KDM5B_chr11.1863930..1864059	130			GenH_Enh_chr11:1858327-1867829
chr11	1863942	1864067	ARID3A	ARID3A_chr11.1863942..1864067	126			GenH_Enh_chr11:1858327-1867829
chr11	1863952	1864067	TCF12	TCF12_chr11.1863952..1864067	116			GenH_Enh_chr11:1858327-1867829
chr11	1863992	1864121	CREM	CREM_chr11.1863992..1864121	130			GenH_Enh_chr11:1858327-1867829
chr11	1864229	1865349	EZH2	EZH2_chr11.1864229..1865349	1121			GenH_Enh_chr11:1858327-1867829
chr11	1864271	1864584	JARID2	JARID2_chr11.1864271..1864584	314			GenH_Enh_chr11:1858327-1867829
chr11	1864313	1864532	AR	AR_chr11.1864313..1864532	220			GenH_Enh_chr11:1858327-1867829
chr11	1864381	1864512	HIF1A	HIF1A_chr11.1864381..1864512	132			GenH_Enh_chr11:1858327-1867829
chr11	1864975	1866243	ZNF263	ZNF263_chr11.1864975..1866243	1269			GenH_Enh_chr11:1858327-1867829
chr11	1864989	1866149	BRD4	BRD4_chr11.1864989..1866149	1161			GenH_Enh_chr11:1858327-1867829
chr11	1865003	1866005	STAG1	STAG1_chr11.1865003..1866005	1003			GenH_Enh_chr11:1858327-1867829
chr11	1865088	1865283	CTCF	CTCF_chr11.1865088..1865283	196			GenH_Enh_chr11:1858327-1867829
chr11	1865119	1865336	NR2F1	NR2F1_chr11.1865119..1865336	218			GenH_Enh_chr11:1858327-1867829
chr11	1865227	1866091	HSF1	HSF1_chr11.1865227..1866091	865			GenH_Enh_chr11:1858327-1867829
chr11	1865234	1865718	HDAC8	HDAC8_chr11.1865234..1865718	485			GenH_Enh_chr11:1858327-1867829
chr11	1865319	1866123	FLI1	FLI1_chr11.1865319..1866123	805			GenH_Enh_chr11:1858327-1867829
chr11	1865362	1865903	CBFB	CBFB_chr11.1865362..1865903	542			GenH_Enh_chr11:1858327-1867829
chr11	1865366	1866142	ERG	ERG_chr11.1865366..1866142	777			GenH_Enh_chr11:1858327-1867829
chr11	1865372	1865876	RARA	RARA_chr11.1865372..1865876	505			GenH_Enh_chr11:1858327-1867829
chr11	1865404	1866201	TCF12	TCF12_chr11.1865404..1866201	798			GenH_Enh_chr11:1858327-1867829
chr11	1865408	1865641	STAT3	STAT3_chr11.1865408..1865641	234			GenH_Enh_chr11:1858327-1867829
chr11	1865412	1865813	EBF1	EBF1_chr11.1865412..1865813	402			GenH_Enh_chr11:1858327-1867829
chr11	1865450	1866441	ID3	ID3_chr11.1865450..1866441	992			GenH_Enh_chr11:1858327-1867829
chr11	1865457	1865610	PAX5	PAX5_chr11.1865457..1865610	154			GenH_Enh_chr11:1858327-1867829
chr11	1865469	1866041	EZH2	EZH2_chr11.1865469..1866041	573			GenH_Enh_chr11:1858327-1867829
chr11	1865469	1865699	SMARCA4	SMARCA4_chr11.1865469..1865699	231			GenH_Enh_chr11:1858327-1867829
chr11	1865475	1866161	RUNX1	RUNX1_chr11.1865475..1866161	687			GenH_Enh_chr11:1858327-1867829
chr11	1865487	1866049	SPI1	SPI1_chr11.1865487..1866049	563			GenH_Enh_chr11:1858327-1867829
chr11	1865494	1865588	ZBTB7A	ZBTB7A_chr11.1865494..1865588	95			GenH_Enh_chr11:1858327-1867829
chr11	1865501	1866018	BCL6	BCL6_chr11.1865501..1866018	518			GenH_Enh_chr11:1858327-1867829
chr11	1865502	1866074	RUNX1T1	RUNX1T1_chr11.1865502..1866074	573			GenH_Enh_chr11:1858327-1867829
chr11	1865518	1866148	JMJD1C	JMJD1C_chr11.1865518..1866148	631			GenH_Enh_chr11:1858327-1867829
chr11	1865526	1865793	GABPA	GABPA_chr11.1865526..1865793	268			GenH_Enh_chr11:1858327-1867829
chr11	1865538	1866145	CDK8	CDK8_chr11.1865538..1866145	608			GenH_Enh_chr11:1858327-1867829
chr11	1865541	1866049	EED	EED_chr11.1865541..1866049	509			GenH_Enh_chr11:1858327-1867829
chr11	1865549	1866690	DPF2	DPF2_chr11.1865549..1866690	1142			GenH_Enh_chr11:1858327-1867829
chr11	1865553	1866091	STAT1	STAT1_chr11.1865553..1866091	539			GenH_Enh_chr11:1858327-1867829
chr11	1865559	1866160	LMO2	LMO2_chr11.1865559..1866160	602			GenH_Enh_chr11:1858327-1867829
chr11	1865559	1866762	MTA2	MTA2_chr11.1865559..1866762	1204			GenH_Enh_chr11:1858327-1867829
chr11	1865566	1866220	TCF3	TCF3_chr11.1865566..1866220	655			GenH_Enh_chr11:1858327-1867829
chr11	1865587	1866072	ETV6	ETV6_chr11.1865587..1866072	486			GenH_Enh_chr11:1858327-1867829
chr11	1865594	1866527	TAL1	TAL1_chr11.1865594..1866527	934			GenH_Enh_chr11:1858327-1867829
chr11	1865633	1866067	ELF1	ELF1_chr11.1865633..1866067	435			GenH_Enh_chr11:1858327-1867829
chr11	1865660	1866617	ATF1	ATF1_chr11.1865660..1866617	958			GenH_Enh_chr11:1858327-1867829
chr11	1865677	1865830	NR4A1	NR4A1_chr11.1865677..1865830	154			GenH_Enh_chr11:1858327-1867829
chr11	1865682	1866016	EZH1	EZH1_chr11.1865682..1866016	335			GenH_Enh_chr11:1858327-1867829
chr11	1865683	1866078	TRIM28	TRIM28_chr11.1865683..1866078	396			GenH_Enh_chr11:1858327-1867829
chr11	1865689	1866146	KDM1A	KDM1A_chr11.1865689..1866146	458			GenH_Enh_chr11:1858327-1867829
chr11	1865704	1865830	MYC	MYC_chr11.1865704..1865830	127			GenH_Enh_chr11:1858327-1867829
chr11	1865713	1866128	BHLHE40	BHLHE40_chr11.1865713..1866128	416			GenH_Enh_chr11:1858327-1867829
chr11	1865719	1866084	E2F6	E2F6_chr11.1865719..1866084	366			GenH_Enh_chr11:1858327-1867829
chr11	1865729	1866106	NR2C2	NR2C2_chr11.1865729..1866106	378			GenH_Enh_chr11:1858327-1867829
chr11	1865732	1866791	HDGF	HDGF_chr11.1865732..1866791	1060			GenH_Enh_chr11:1858327-1867829
chr11	1865735	1866089	PHF8	PHF8_chr11.1865735..1866089	355			GenH_Enh_chr11:1858327-1867829
chr11	1865738	1866302	NR2F1	NR2F1_chr11.1865738..1866302	565			GenH_Enh_chr11:1858327-1867829
chr11	1865738	1866031	UBTF	UBTF_chr11.1865738..1866031	294			GenH_Enh_chr11:1858327-1867829
chr11	1865743	1865948	MAF	MAF_chr11.1865743..1865948	206			GenH_Enh_chr11:1858327-1867829
chr11	1865746	1866044	CTCF	CTCF_chr11.1865746..1866044	299			GenH_Enh_chr11:1858327-1867829
chr11	1865746	1866149	MAX	MAX_chr11.1865746..1866149	404			GenH_Enh_chr11:1858327-1867829
chr11	1865747	1865944	SUZ12	SUZ12_chr11.1865747..1865944	198			GenH_Enh_chr11:1858327-1867829
chr11	1865749	1866120	KDM5B	KDM5B_chr11.1865749..1866120	372			GenH_Enh_chr11:1858327-1867829
chr11	1865755	1866182	AR	AR_chr11.1865755..1866182	428			GenH_Enh_chr11:1858327-1867829
chr11	1865755	1866317	ESR1	ESR1_chr11.1865755..1866317	563			GenH_Enh_chr11:1858327-1867829
chr11	1865763	1866641	MIER1	MIER1_chr11.1865763..1866641	879			GenH_Enh_chr11:1858327-1867829
chr11	1865766	1866233	ATF7	ATF7_chr11.1865766..1866233	468			GenH_Enh_chr11:1858327-1867829
chr11	1865767	1866517	PKNOX1	PKNOX1_chr11.1865767..1866517	751			GenH_Enh_chr11:1858327-1867829
chr11	1865775	1866024	BMPR1A	BMPR1A_chr11.1865775..1866024	250			GenH_Enh_chr11:1858327-1867829
chr11	1865777	1866349	ZEB2	ZEB2_chr11.1865777..1866349	573			GenH_Enh_chr11:1858327-1867829
chr11	1865780	1866082	HIF1A	HIF1A_chr11.1865780..1866082	303			GenH_Enh_chr11:1858327-1867829
chr11	1865784	1865988	STAT5B	STAT5B_chr11.1865784..1865988	205			GenH_Enh_chr11:1858327-1867829
chr11	1865786	1866064	HDAC2	HDAC2_chr11.1865786..1866064	279			GenH_Enh_chr11:1858327-1867829
chr11	1865786	1866491	SMARCA4	SMARCA4_chr11.1865786..1866491	706			GenH_Enh_chr11:1858327-1867829
chr11	1865799	1866542	FOXK2	FOXK2_chr11.1865799..1866542	744			GenH_Enh_chr11:1858327-1867829
chr11	1865800	1866147	CBX3	CBX3_chr11.1865800..1866147	348			GenH_Enh_chr11:1858327-1867829
chr11	1865800	1866084	GABPA	GABPA_chr11.1865800..1866084	285			GenH_Enh_chr11:1858327-1867829
chr11	1865809	1866185	TEAD4	TEAD4_chr11.1865809..1866185	377			GenH_Enh_chr11:1858327-1867829
chr11	1865833	1866112	ESRRA	ESRRA_chr11.1865833..1866112	280			GenH_Enh_chr11:1858327-1867829
chr11	1865835	1866074	NEUROD1	NEUROD1_chr11.1865835..1866074	240			GenH_Enh_chr11:1858327-1867829
chr11	1865837	1866060	ETS1	ETS1_chr11.1865837..1866060	224			GenH_Enh_chr11:1858327-1867829
chr11	1865843	1866248	HDAC1	HDAC1_chr11.1865843..1866248	406			GenH_Enh_chr11:1858327-1867829
chr11	1865847	1866127	JUND	JUND_chr11.1865847..1866127	281			GenH_Enh_chr11:1858327-1867829
chr11	1865847	1866123	RCOR1	RCOR1_chr11.1865847..1866123	277			GenH_Enh_chr11:1858327-1867829
chr11	1865849	1866101	CREM	CREM_chr11.1865849..1866101	253			GenH_Enh_chr11:1858327-1867829
chr11	1865849	1866112	MAZ	MAZ_chr11.1865849..1866112	264			GenH_Enh_chr11:1858327-1867829
chr11	1865850	1866096	REST	REST_chr11.1865850..1866096	247			GenH_Enh_chr11:1858327-1867829
chr11	1865851	1865979	TBP	TBP_chr11.1865851..1865979	129			GenH_Enh_chr11:1858327-1867829
chr11	1865852	1866194	FOSL1	FOSL1_chr11.1865852..1866194	343			GenH_Enh_chr11:1858327-1867829
chr11	1865854	1866088	NRIP1	NRIP1_chr11.1865854..1866088	235			GenH_Enh_chr11:1858327-1867829
chr11	1865856	1866125	JUN	JUN_chr11.1865856..1866125	270			GenH_Enh_chr11:1858327-1867829
chr11	1865857	1866166	PGR	PGR_chr11.1865857..1866166	310			GenH_Enh_chr11:1858327-1867829
chr11	1865858	1866097	NR3C1	NR3C1_chr11.1865858..1866097	240			GenH_Enh_chr11:1858327-1867829
chr11	1865859	1866128	MYC	MYC_chr11.1865859..1866128	270			GenH_Enh_chr11:1858327-1867829
chr11	1865860	1866109	CREBBP	CREBBP_chr11.1865860..1866109	250			GenH_Enh_chr11:1858327-1867829
chr11	1865861	1866052	FOXP2	FOXP2_chr11.1865861..1866052	192			GenH_Enh_chr11:1858327-1867829
chr11	1865862	1866619	NBN	NBN_chr11.1865862..1866619	758			GenH_Enh_chr11:1858327-1867829
chr11	1865865	1866082	ZBTB7A	ZBTB7A_chr11.1865865..1866082	218			GenH_Enh_chr11:1858327-1867829
chr11	1865873	1866127	EP300	EP300_chr11.1865873..1866127	255			GenH_Enh_chr11:1858327-1867829
chr11	1865873	1866224	SOX6	SOX6_chr11.1865873..1866224	352			GenH_Enh_chr11:1858327-1867829
chr11	1865874	1866098	CREB1	CREB1_chr11.1865874..1866098	225			GenH_Enh_chr11:1858327-1867829
chr11	1865874	1866091	EGR1	EGR1_chr11.1865874..1866091	218			GenH_Enh_chr11:1858327-1867829
chr11	1865877	1866157	MEIS2	MEIS2_chr11.1865877..1866157	281			GenH_Enh_chr11:1858327-1867829
chr11	1865878	1866250	GATA2	GATA2_chr11.1865878..1866250	373			GenH_Enh_chr11:1858327-1867829
chr11	1865879	1866054	GATA6	GATA6_chr11.1865879..1866054	176			GenH_Enh_chr11:1858327-1867829
chr11	1865879	1866445	NCOA1	NCOA1_chr11.1865879..1866445	567			GenH_Enh_chr11:1858327-1867829
chr11	1865882	1866094	PBX2	PBX2_chr11.1865882..1866094	213			GenH_Enh_chr11:1858327-1867829
chr11	1865885	1866117	ZNF384	ZNF384_chr11.1865885..1866117	233			GenH_Enh_chr11:1858327-1867829
chr11	1865887	1866104	HMGN3	HMGN3_chr11.1865887..1866104	218			GenH_Enh_chr11:1858327-1867829
chr11	1865889	1866088	HNF4A	HNF4A_chr11.1865889..1866088	200			GenH_Enh_chr11:1858327-1867829
chr11	1865893	1866118	KLF13	KLF13_chr11.1865893..1866118	226			GenH_Enh_chr11:1858327-1867829
chr11	1865894	1866133	LDB1	LDB1_chr11.1865894..1866133	240			GenH_Enh_chr11:1858327-1867829
chr11	1865894	1866143	YY1	YY1_chr11.1865894..1866143	250			GenH_Enh_chr11:1858327-1867829
chr11	1865898	1866084	MYNN	MYNN_chr11.1865898..1866084	187			GenH_Enh_chr11:1858327-1867829
chr11	1865899	1866178	FOXO1	FOXO1_chr11.1865899..1866178	280			GenH_Enh_chr11:1858327-1867829
chr11	1865899	1866063	NCOA2	NCOA2_chr11.1865899..1866063	165			GenH_Enh_chr11:1858327-1867829
chr11	1865900	1866098	RBBP5	RBBP5_chr11.1865900..1866098	199			GenH_Enh_chr11:1858327-1867829
chr11	1865902	1866038	NR4A1	NR4A1_chr11.1865902..1866038	137			GenH_Enh_chr11:1858327-1867829
chr11	1865904	1866442	IKZF1	IKZF1_chr11.1865904..1866442	539			GenH_Enh_chr11:1858327-1867829
chr11	1865904	1866224	MTA3	MTA3_chr11.1865904..1866224	321			GenH_Enh_chr11:1858327-1867829
chr11	1865906	1866149	NR2F2	NR2F2_chr11.1865906..1866149	244			GenH_Enh_chr11:1858327-1867829
chr11	1865911	1866179	PPARG	PPARG_chr11.1865911..1866179	269			GenH_Enh_chr11:1858327-1867829
chr11	1865927	1866445	DDX20	DDX20_chr11.1865927..1866445	519			GenH_Enh_chr11:1858327-1867829
chr11	1865929	1866114	NFYA	NFYA_chr11.1865929..1866114	186			GenH_Enh_chr11:1858327-1867829
chr11	1865931	1866144	CEBPD	CEBPD_chr11.1865931..1866144	214			GenH_Enh_chr11:1858327-1867829
chr11	1865931	1866095	ZMIZ1	ZMIZ1_chr11.1865931..1866095	165			GenH_Enh_chr11:1858327-1867829
chr11	1865932	1866053	FOS	FOS_chr11.1865932..1866053	122			GenH_Enh_chr11:1858327-1867829
chr11	1865932	1866055	NCOA3	NCOA3_chr11.1865932..1866055	124			GenH_Enh_chr11:1858327-1867829
chr11	1865932	1866092	RUNX2	RUNX2_chr11.1865932..1866092	161			GenH_Enh_chr11:1858327-1867829
chr11	1865932	1866108	STAT5A	STAT5A_chr11.1865932..1866108	177			GenH_Enh_chr11:1858327-1867829
chr11	1865938	1866842	MLLT1	MLLT1_chr11.1865938..1866842	905			GenH_Enh_chr11:1858327-1867829
chr11	1865940	1866774	TARDBP	TARDBP_chr11.1865940..1866774	835			GenH_Enh_chr11:1858327-1867829
chr11	1865958	1866209	JUNB	JUNB_chr11.1865958..1866209	252			GenH_Enh_chr11:1858327-1867829
chr11	1865960	1866085	TAF1	TAF1_chr11.1865960..1866085	126			GenH_Enh_chr11:1858327-1867829
chr11	1866629	1867233	EBF1	EBF1_chr11.1866629..1867233	605			GenH_Enh_chr11:1858327-1867829
chr11	1866689	1867007	BRD4	BRD4_chr11.1866689..1867007	319			GenH_Enh_chr11:1858327-1867829
chr11	1866812	1867065	TAL1	TAL1_chr11.1866812..1867065	254			GenH_Enh_chr11:1858327-1867829
chr11	1866901	1867104	BCL6	BCL6_chr11.1866901..1867104	204			GenH_Enh_chr11:1858327-1867829
chr11	1866909	1867629	NR2F1	NR2F1_chr11.1866909..1867629	721			GenH_Enh_chr11:1858327-1867829
chr11	1866927	1869128	STAG1	STAG1_chr11.1866927..1869128	2202			GenH_Enh_chr11:1858327-1867829
chr11	1866937	1867072	PBX2	PBX2_chr11.1866937..1867072	136			GenH_Enh_chr11:1858327-1867829
chr11	1866958	1867163	THAP1	THAP1_chr11.1866958..1867163	206			GenH_Enh_chr11:1858327-1867829
chr11	1866962	1867066	ZBTB7A	ZBTB7A_chr11.1866962..1867066	105			GenH_Enh_chr11:1858327-1867829
chr11	1867571	1867983	BRD4	BRD4_chr11.1867571..1867983	413			GenH_Enh_chr11:1858327-1867829
chr11	1867752	1868164	ZFP36	ZFP36_chr11.1867752..1868164	413			GenH_Enh_chr11:1858327-1867829
chr11	1867788	1868756	EZH2	EZH2_chr11.1867788..1868756	969			GenH_Enh_chr11:1858327-1867829
chr11	1867919	1868143	KDM1A	KDM1A_chr11.1867919..1868143	225					not mapping
chr11	1867978	1868310	CTCF	CTCF_chr11.1867978..1868310	333					not mapping
chr11	1868090	1868258	MED1	MED1_chr11.1868090..1868258	169					not mapping
chr11	1868109	1868314	NR2F1	NR2F1_chr11.1868109..1868314	206					not mapping
chr11	1868117	1868377	NR3C1	NR3C1_chr11.1868117..1868377	261					not mapping
chr11	1868222	1868399	CLOCK	CLOCK_chr11.1868222..1868399	178					not mapping
chr11	1868288	1868906	HSF1	HSF1_chr11.1868288..1868906	619					not mapping
chr11	1868535	1868913	CTCF	CTCF_chr11.1868535..1868913	379					not mapping
chr11	1868601	1868939	BRD4	BRD4_chr11.1868601..1868939	339					not mapping
chr11	1868685	1868838	MAX	MAX_chr11.1868685..1868838	154					not mapping
chr11	1868700	1868816	KDM5B	KDM5B_chr11.1868700..1868816	117					not mapping
chr11	1868730	1868840	E2F6	E2F6_chr11.1868730..1868840	111					not mapping
chr11	1869114	1869479	JUN	JUN_chr11.1869114..1869479	366					not mapping
chr11	1869160	1869462	IKZF1	IKZF1_chr11.1869160..1869462	303					not mapping
chr11	1869162	1869505	SMARCA4	SMARCA4_chr11.1869162..1869505	344					not mapping
chr11	1869381	1869823	NR2F1	NR2F1_chr11.1869381..1869823	443					not mapping
chr11	1869385	1870345	EZH2	EZH2_chr11.1869385..1870345	961					not mapping
chr11	1869408	1869612	TAL1	TAL1_chr11.1869408..1869612	205					not mapping
chr11	1869415	1870646	STAG1	STAG1_chr11.1869415..1870646	1232					not mapping
chr11	1869473	1869978	HEXIM1	HEXIM1_chr11.1869473..1869978	506					not mapping
chr11	1869543	1869679	GRHL2	GRHL2_chr11.1869543..1869679	137					not mapping
chr11	1869590	1869809	SPI1	SPI1_chr11.1869590..1869809	220					not mapping
chr11	1869594	1870037	HSF1	HSF1_chr11.1869594..1870037	444					not mapping
chr11	1869664	1869989	CTCF	CTCF_chr11.1869664..1869989	326					not mapping
chr11	1869780	1869921	RUNX2	RUNX2_chr11.1869780..1869921	142					not mapping
chr11	1869804	1870093	NR3C1	NR3C1_chr11.1869804..1870093	290					not mapping
chr11	1869833	1870098	BRD4	BRD4_chr11.1869833..1870098	266					not mapping
chr11	1869861	1870091	NR2F1	NR2F1_chr11.1869861..1870091	231					not mapping
chr11	1869915	1870172	TCF3	TCF3_chr11.1869915..1870172	258					not mapping
chr11	1869937	1870311	TRIM24	TRIM24_chr11.1869937..1870311	375					not mapping
chr11	1869975	1870214	TAL1	TAL1_chr11.1869975..1870214	240					not mapping
chr11	1870054	1870403	SUZ12	SUZ12_chr11.1870054..1870403	350					not mapping
chr11	1870753	1871237	STAG1	STAG1_chr11.1870753..1871237	485					not mapping
chr11	1870824	1871536	EZH2	EZH2_chr11.1870824..1871536	713					not mapping
chr11	1870894	1871712	SPI1	SPI1_chr11.1870894..1871712	819					not mapping
chr11	1870950	1871162	NR2F1	NR2F1_chr11.1870950..1871162	213					not mapping
chr11	1871017	1871421	ZNF263	ZNF263_chr11.1871017..1871421	405					not mapping
chr11	1871026	1871234	CUX1	CUX1_chr11.1871026..1871234	209					not mapping
chr11	1871049	1871272	UBTF	UBTF_chr11.1871049..1871272	224					not mapping
chr11	1871084	1871301	CTCF	CTCF_chr11.1871084..1871301	218					not mapping
chr11	1871094	1871447	HSF1	HSF1_chr11.1871094..1871447	354					not mapping
chr11	1871789	1872205	SPI1	SPI1_chr11.1871789..1872205	417					not mapping
chr11	1871803	1872104	SIX2	SIX2_chr11.1871803..1872104	302					not mapping
chr11	1871811	1872338	BRD4	BRD4_chr11.1871811..1872338	528					not mapping
chr11	1871813	1872269	MYC	MYC_chr11.1871813..1872269	457					not mapping
chr11	1871825	1872370	EED	EED_chr11.1871825..1872370	546					not mapping
chr11	1871825	1872205	HIF1A	HIF1A_chr11.1871825..1872205	381					not mapping
chr11	1871832	1872895	BHLHE40	BHLHE40_chr11.1871832..1872895	1064	LSP1(1)
chr11	1871835	1872067	GRHL2	GRHL2_chr11.1871835..1872067	233					not mapping
chr11	1871847	1872161	ARNT	ARNT_chr11.1871847..1872161	315					not mapping
chr11	1871848	1872380	PAX5	PAX5_chr11.1871848..1872380	533					not mapping
chr11	1871849	1872355	JMJD1C	JMJD1C_chr11.1871849..1872355	507					not mapping
chr11	1871851	1872312	SP1	SP1_chr11.1871851..1872312	462					not mapping
chr11	1871854	1872341	EBF1	EBF1_chr11.1871854..1872341	488					not mapping
chr11	1871858	1872279	BCL6	BCL6_chr11.1871858..1872279	422					not mapping
chr11	1871858	1872427	TARDBP	TARDBP_chr11.1871858..1872427	570					not mapping
chr11	1871865	1872305	BCL11A	BCL11A_chr11.1871865..1872305	441					not mapping
chr11	1871866	1872278	ETV6	ETV6_chr11.1871866..1872278	413					not mapping
chr11	1871869	1872292	RELA	RELA_chr11.1871869..1872292	424					not mapping
chr11	1871874	1872077	JUNB	JUNB_chr11.1871874..1872077	204					not mapping
chr11	1871876	1872250	STAT1	STAT1_chr11.1871876..1872250	375					not mapping
chr11	1871879	1871993	KDM5B	KDM5B_chr11.1871879..1871993	115					not mapping
chr11	1871882	1872269	CDK8	CDK8_chr11.1871882..1872269	388					not mapping
chr11	1871883	1872278	POU2F2	POU2F2_chr11.1871883..1872278	396					not mapping
chr11	1871886	1872285	TCF12	TCF12_chr11.1871886..1872285	400					not mapping
chr11	1871887	1872044	CREB1	CREB1_chr11.1871887..1872044	158					not mapping
chr11	1871887	1872201	RUNX1	RUNX1_chr11.1871887..1872201	315					not mapping
chr11	1871890	1872336	KLF5	KLF5_chr11.1871890..1872336	447					not mapping
chr11	1872510	1873095	TCF3	TCF3_chr11.1872510..1873095	586	LSP1(1)
chr11	1872528	1872954	TCF12	TCF12_chr11.1872528..1872954	427	LSP1(1)
chr11	1872532	1873026	ZEB1	ZEB1_chr11.1872532..1873026	495	LSP1(1)
chr11	1872573	1872999	CTCF	CTCF_chr11.1872573..1872999	427	LSP1(1)
chr11	1872577	1873133	BCL6	BCL6_chr11.1872577..1873133	557	LSP1(1)
chr11	1872609	1873313	ZNF207	ZNF207_chr11.1872609..1873313	705	LSP1(1)
chr11	1872610	1872949	ELF1	ELF1_chr11.1872610..1872949	340	LSP1(1)
chr11	1872630	1873742	STAG1	STAG1_chr11.1872630..1873742	1113	LSP1(1)
chr11	1872648	1873064	MYC	MYC_chr11.1872648..1873064	417	LSP1(1)
chr11	1872659	1874469	EZH2	EZH2_chr11.1872659..1874469	1811	LSP1(1)	LSP1
chr11	1872691	1872909	HSF1	HSF1_chr11.1872691..1872909	219	LSP1(1)
chr11	1872704	1872912	CDK9	CDK9_chr11.1872704..1872912	209	LSP1(1)
chr11	1872711	1875133	BRD4	BRD4_chr11.1872711..1875133	2423	LSP1(1)	LSP1
chr11	1872745	1873062	TRIM22	TRIM22_chr11.1872745..1873062	318	LSP1(1)
chr11	1872802	1873025	POU2F2	POU2F2_chr11.1872802..1873025	224	LSP1(1)
chr11	1872843	1872959	YY1	YY1_chr11.1872843..1872959	117	LSP1(1)
chr11	1872950	1873134	MAX	MAX_chr11.1872950..1873134	185	LSP1(1)
chr11	1873013	1873311	TRIM24	TRIM24_chr11.1873013..1873311	299	LSP1(1)
chr11	1873316	1873733	NR2F1	NR2F1_chr11.1873316..1873733	418	LSP1(1)
chr11	1873436	1873646	HSF1	HSF1_chr11.1873436..1873646	211	LSP1(1)
chr11	1873524	1873913	PAX5	PAX5_chr11.1873524..1873913	390	LSP1(1)
chr11	1873549	1874499	BHLHE40	BHLHE40_chr11.1873549..1874499	951	LSP1(1)	LSP1
chr11	1873609	1874486	TCF3	TCF3_chr11.1873609..1874486	878	LSP1(1)	LSP1
chr11	1873659	1873894	EBF1	EBF1_chr11.1873659..1873894	236	LSP1(1)
chr11	1873660	1874757	BCL6	BCL6_chr11.1873660..1874757	1098	LSP1(1)	LSP1
chr11	1873675	1874671	TRIM22	TRIM22_chr11.1873675..1874671	997	LSP1(1)	LSP1
chr11	1873680	1873956	SUZ12	SUZ12_chr11.1873680..1873956	277	LSP1(1)
chr11	1873682	1875249	EED	EED_chr11.1873682..1875249	1568	LSP1(1)	LSP1
chr11	1873690	1874488	TCF12	TCF12_chr11.1873690..1874488	799	LSP1(1)	LSP1
chr11	1873721	1874574	RNF2	RNF2_chr11.1873721..1874574	854	LSP1(1)	LSP1
chr11	1873727	1874807	YY1	YY1_chr11.1873727..1874807	1081	LSP1(1)	LSP1
chr11	1873740	1874455	BCOR	BCOR_chr11.1873740..1874455	716	LSP1(1)	LSP1
chr11	1873751	1874514	ZNF207	ZNF207_chr11.1873751..1874514	764	LSP1(1)	LSP1
chr11	1873756	1874847	RELA	RELA_chr11.1873756..1874847	1092	LSP1(1)	LSP1
chr11	1873773	1874635	STAT1	STAT1_chr11.1873773..1874635	863	LSP1(1)	LSP1
chr11	1873785	1874512	CBFB	CBFB_chr11.1873785..1874512	728	LSP1(1)	LSP1
chr11	1873789	1874442	MAX	MAX_chr11.1873789..1874442	654	LSP1(1)	LSP1
chr11	1873793	1874837	MYC	MYC_chr11.1873793..1874837	1045	LSP1(1)	LSP1
chr11	1873795	1874534	CDK9	CDK9_chr11.1873795..1874534	740	LSP1(1)	LSP1
chr11	1873808	1874537	TARDBP	TARDBP_chr11.1873808..1874537	730	LSP1(1)	LSP1
chr11	1873846	1874582	GTF2F1	GTF2F1_chr11.1873846..1874582	737	LSP1(1)	LSP1
chr11	1873852	1874019	USF1	USF1_chr11.1873852..1874019	168	LSP1(1)
chr11	1873864	1874748	SPI1	SPI1_chr11.1873864..1874748	885	LSP1(1)	LSP1
chr11	1873882	1874478	FLI1	FLI1_chr11.1873882..1874478	597	LSP1(1)	LSP1
chr11	1873889	1874510	SP1	SP1_chr11.1873889..1874510	622	LSP1(1)	LSP1
chr11	1873906	1874563	MAF	MAF_chr11.1873906..1874563	658	LSP1(1)	LSP1
chr11	1873919	1874515	ERG	ERG_chr11.1873919..1874515	597	LSP1(1)	LSP1
chr11	1873926	1874568	POU2F2	POU2F2_chr11.1873926..1874568	643	LSP1(1)	LSP1
chr11	1873942	1874530	KLF5	KLF5_chr11.1873942..1874530	589	LSP1(1)	LSP1
chr11	1873946	1874585	BCLAF1	BCLAF1_chr11.1873946..1874585	640	LSP1(1)	LSP1
chr11	1873946	1874548	MED1	MED1_chr11.1873946..1874548	603	LSP1(1)	LSP1
chr11	1873948	1874568	TAF1	TAF1_chr11.1873948..1874568	621	LSP1(1)	LSP1
chr11	1873951	1874543	RUNX1	RUNX1_chr11.1873951..1874543	593	LSP1(1)	LSP1
chr11	1873951	1874794	STAG1	STAG1_chr11.1873951..1874794	844	LSP1(1)	LSP1
chr11	1873954	1874300	KDM1A	KDM1A_chr11.1873954..1874300	347	LSP1(1)	LSP1
chr11	1873962	1874710	CTCF	CTCF_chr11.1873962..1874710	749	LSP1(1)	LSP1
chr11	1873973	1874514	JMJD1C	JMJD1C_chr11.1873973..1874514	542	LSP1(1)	LSP1
chr11	1873983	1874467	STAT5B	STAT5B_chr11.1873983..1874467	485	LSP1(1)	LSP1
chr11	1873986	1874358	CIITA	CIITA_chr11.1873986..1874358	373	LSP1(1)	LSP1
chr11	1873988	1874321	ZNF384	ZNF384_chr11.1873988..1874321	334	LSP1(1)	LSP1
chr11	1874002	1874476	HCFC1	HCFC1_chr11.1874002..1874476	475	LSP1(1)	LSP1
chr11	1874003	1874798	ELF1	ELF1_chr11.1874003..1874798	796	LSP1(1)	LSP1
chr11	1874003	1874403	EP300	EP300_chr11.1874003..1874403	401	LSP1(1)	LSP1
chr11	1874004	1874491	GTF2B	GTF2B_chr11.1874004..1874491	488	LSP1(1)	LSP1
chr11	1874005	1874360	FOXP1	FOXP1_chr11.1874005..1874360	356	LSP1(1)	LSP1
chr11	1874016	1874446	ETV6	ETV6_chr11.1874016..1874446	431	LSP1(1)	LSP1
chr11	1874018	1874410	TAL1	TAL1_chr11.1874018..1874410	393	LSP1(1)	LSP1
chr11	1874028	1874397	RBPJ	RBPJ_chr11.1874028..1874397	370	LSP1(1)	LSP1
chr11	1874029	1874512	PAX5	PAX5_chr11.1874029..1874512	484	LSP1(1)	LSP1
chr11	1874033	1874465	LMO2	LMO2_chr11.1874033..1874465	433	LSP1(1)	LSP1
chr11	1874040	1874628	ZFP36	ZFP36_chr11.1874040..1874628	589	LSP1(1)	LSP1
chr11	1874050	1874465	CREM	CREM_chr11.1874050..1874465	416	LSP1(1)	LSP1
chr11	1874051	1874442	BCL11A	BCL11A_chr11.1874051..1874442	392	LSP1(1)	LSP1
chr11	1874066	1874527	EBF1	EBF1_chr11.1874066..1874527	462	LSP1(1)	LSP1
chr11	1874068	1874407	MTA3	MTA3_chr11.1874068..1874407	340	LSP1(1)	LSP1
chr11	1874073	1874374	STAT3	STAT3_chr11.1874073..1874374	302	LSP1(1)	LSP1
chr11	1874074	1874383	CDK8	CDK8_chr11.1874074..1874383	310	LSP1(1)	LSP1
chr11	1874075	1874370	GABPA	GABPA_chr11.1874075..1874370	296	LSP1(1)	LSP1
chr11	1874077	1874411	FOXO1	FOXO1_chr11.1874077..1874411	335	LSP1(1)	LSP1
chr11	1874078	1874421	RXRA	RXRA_chr11.1874078..1874421	344	LSP1(1)	LSP1
chr11	1874079	1874437	NFIC	NFIC_chr11.1874079..1874437	359	LSP1(1)	LSP1
chr11	1874081	1874419	MEF2A	MEF2A_chr11.1874081..1874419	339	LSP1(1)	LSP1
chr11	1874094	1874461	NR3C1	NR3C1_chr11.1874094..1874461	368	LSP1(1)	LSP1
chr11	1874094	1874391	TBL1XR1	TBL1XR1_chr11.1874094..1874391	298	LSP1(1)	LSP1
chr11	1874100	1874438	CHD2	CHD2_chr11.1874100..1874438	339	LSP1(1)	LSP1
chr11	1874105	1874435	ZBED1	ZBED1_chr11.1874105..1874435	331	LSP1(1)	LSP1
chr11	1874113	1874423	FOXM1	FOXM1_chr11.1874113..1874423	311	LSP1(1)	LSP1
chr11	1874113	1874421	JUNB	JUNB_chr11.1874113..1874421	309	LSP1(1)	LSP1
chr11	1874114	1874505	ARID3A	ARID3A_chr11.1874114..1874505	392	LSP1(1)	LSP1
chr11	1874114	1874419	CREB1	CREB1_chr11.1874114..1874419	306	LSP1(1)	LSP1
chr11	1874116	1874415	MAZ	MAZ_chr11.1874116..1874415	300	LSP1(1)	LSP1
chr11	1874119	1874410	EGR1	EGR1_chr11.1874119..1874410	292	LSP1(1)	LSP1
chr11	1874121	1874297	MXI1	MXI1_chr11.1874121..1874297	177	LSP1(1)	LSP1
chr11	1874124	1874407	NCOR2	NCOR2_chr11.1874124..1874407	284	LSP1(1)	LSP1
chr11	1874129	1874407	ATF2	ATF2_chr11.1874129..1874407	279	LSP1(1)	LSP1
chr11	1874134	1874377	NIPBL	NIPBL_chr11.1874134..1874377	244	LSP1(1)	LSP1
chr11	1874136	1874415	BCL3	BCL3_chr11.1874136..1874415	280	LSP1(1)	LSP1
chr11	1874136	1874464	VDR	VDR_chr11.1874136..1874464	329	LSP1(1)	LSP1
chr11	1874144	1874452	TERF1	TERF1_chr11.1874144..1874452	309	LSP1(1)	LSP1
chr11	1874144	1874391	ZBTB33	ZBTB33_chr11.1874144..1874391	248	LSP1(1)	LSP1
chr11	1874149	1874383	REST	REST_chr11.1874149..1874383	235	LSP1(1)	LSP1
chr11	1874158	1874369	TCF7	TCF7_chr11.1874158..1874369	212	LSP1(1)	LSP1
chr11	1874161	1874334	MEF2C	MEF2C_chr11.1874161..1874334	174	LSP1(1)	LSP1
chr11	1874161	1874416	PML	PML_chr11.1874161..1874416	256	LSP1(1)	LSP1
chr11	1874163	1874311	RAD21	RAD21_chr11.1874163..1874311	149	LSP1(1)	LSP1
chr11	1874165	1874482	ZEB1	ZEB1_chr11.1874165..1874482	318	LSP1(1)	LSP1
chr11	1874169	1874381	NFATC1	NFATC1_chr11.1874169..1874381	213	LSP1(1)	LSP1
chr11	1874172	1874419	STAT5A	STAT5A_chr11.1874172..1874419	248	LSP1(1)	LSP1
chr11	1874173	1874332	ETS1	ETS1_chr11.1874173..1874332	160	LSP1(1)	LSP1
chr11	1874177	1874369	SRF	SRF_chr11.1874177..1874369	193	LSP1(1)	LSP1
chr11	1874181	1874434	PBX3	PBX3_chr11.1874181..1874434	254	LSP1(1)	LSP1
chr11	1874191	1874377	CEBPB	CEBPB_chr11.1874191..1874377	187	LSP1(1)	LSP1
chr11	1874191	1874375	NFKB1	NFKB1_chr11.1874191..1874375	185	LSP1(1)	LSP1
chr11	1874195	1874382	TBP	TBP_chr11.1874195..1874382	188	LSP1(1)	LSP1
chr11	1874198	1874378	RUNX1T1	RUNX1T1_chr11.1874198..1874378	181	LSP1(1)	LSP1
chr11	1874202	1874468	SMAD5	SMAD5_chr11.1874202..1874468	267	LSP1(1)	LSP1
chr11	1874205	1874333	AFF4	AFF4_chr11.1874205..1874333	129	LSP1(1)	LSP1
chr11	1874206	1874357	JUND	JUND_chr11.1874206..1874357	152	LSP1(1)	LSP1
chr11	1874209	1874420	CEBPZ	CEBPZ_chr11.1874209..1874420	212	LSP1(1)	LSP1
chr11	1874225	1874379	HSF1	HSF1_chr11.1874225..1874379	155	LSP1(1)	LSP1
chr11	1874229	1874384	TRIM28	TRIM28_chr11.1874229..1874384	156	LSP1(1)	LSP1
chr11	1874255	1874327	EPAS1	EPAS1_chr11.1874255..1874327	73	LSP1(1)	LSP1
chr11	1874259	1874377	HIF1A	HIF1A_chr11.1874259..1874377	119	LSP1(1)	LSP1
chr11	1874287	1874424	E2F6	E2F6_chr11.1874287..1874424	138	LSP1(1)	LSP1
chr11	1874296	1874432	UBTF	UBTF_chr11.1874296..1874432	137	LSP1(1)	LSP1
chr11	1874311	1874532	RARA	RARA_chr11.1874311..1874532	222	LSP1(1)	LSP1
chr11	1874366	1874479	FOXP1	FOXP1_chr11.1874366..1874479	114	LSP1(1)	LSP1
chr11	1874516	1874980	EZH2	EZH2_chr11.1874516..1874980	465	LSP1(1)	LSP1
chr11	1874564	1874701	HCFC1	HCFC1_chr11.1874564..1874701	138	LSP1(1)	LSP1
chr11	1874588	1874821	MAX	MAX_chr11.1874588..1874821	234	LSP1(1)	LSP1
chr11	1874613	1875301	NR2F1	NR2F1_chr11.1874613..1875301	689	LSP1(1)	LSP1
chr11	1874695	1875022	HSF1	HSF1_chr11.1874695..1875022	328	LSP1(1)	LSP1
chr11	1874710	1876794	POU2F2	POU2F2_chr11.1874710..1876794	2085		LSP1
chr11	1874729	1874989	TCF12	TCF12_chr11.1874729..1874989	261		LSP1
chr11	1874804	1875024	HEXIM1	HEXIM1_chr11.1874804..1875024	221		LSP1
chr11	1874835	1876726	EBF1	EBF1_chr11.1874835..1876726	1892		LSP1
chr11	1874836	1875305	BCL6	BCL6_chr11.1874836..1875305	470		LSP1
chr11	1874846	1874981	AR	AR_chr11.1874846..1874981	136		LSP1
chr11	1874853	1875045	SUZ12	SUZ12_chr11.1874853..1875045	193		LSP1
chr11	1874855	1874973	YY1	YY1_chr11.1874855..1874973	119		LSP1
chr11	1874865	1875078	SNAI2	SNAI2_chr11.1874865..1875078	214		LSP1
chr11	1874868	1875542	CTCF	CTCF_chr11.1874868..1875542	675		LSP1
chr11	1874932	1875129	CBFB	CBFB_chr11.1874932..1875129	198		LSP1
chr11	1874951	1877067	STAG1	STAG1_chr11.1874951..1877067	2117		LSP1
chr11	1874997	1875264	PAX5	PAX5_chr11.1874997..1875264	268		LSP1
chr11	1875029	1876131	EZH2	EZH2_chr11.1875029..1876131	1103		LSP1
chr11	1875051	1875389	MYC	MYC_chr11.1875051..1875389	339		LSP1
chr11	1875076	1875237	HCFC1	HCFC1_chr11.1875076..1875237	162		LSP1
chr11	1875125	1875344	PBX3	PBX3_chr11.1875125..1875344	220		LSP1
chr11	1875141	1875237	KLF9	KLF9_chr11.1875141..1875237	97		LSP1
chr11	1875157	1875414	BCLAF1	BCLAF1_chr11.1875157..1875414	258		LSP1
chr11	1875193	1875360	ZEB1	ZEB1_chr11.1875193..1875360	168		LSP1
chr11	1875273	1875517	TAF1	TAF1_chr11.1875273..1875517	245		LSP1
chr11	1875284	1875652	KDM6B	KDM6B_chr11.1875284..1875652	369		LSP1
chr11	1875293	1875881	SUZ12	SUZ12_chr11.1875293..1875881	589		LSP1
chr11	1875329	1875870	BRD4	BRD4_chr11.1875329..1875870	542		LSP1
chr11	1875354	1876598	BCL6	BCL6_chr11.1875354..1876598	1245		LSP1
chr11	1875354	1875630	YY1	YY1_chr11.1875354..1875630	277		LSP1
chr11	1875368	1876740	PAX5	PAX5_chr11.1875368..1876740	1373		LSP1
chr11	1875383	1875764	HCFC1	HCFC1_chr11.1875383..1875764	382		LSP1
chr11	1875456	1875644	ELF1	ELF1_chr11.1875456..1875644	189		LSP1
chr11	1875473	1875678	SP1	SP1_chr11.1875473..1875678	206		LSP1
chr11	1875478	1876076	BCLAF1	BCLAF1_chr11.1875478..1876076	599		LSP1
chr11	1875501	1876708	TCF3	TCF3_chr11.1875501..1876708	1208		LSP1
chr11	1875522	1876732	TCF12	TCF12_chr11.1875522..1876732	1211		LSP1
chr11	1875539	1875648	BCL11A	BCL11A_chr11.1875539..1875648	110		LSP1
chr11	1875622	1876032	ZEB1	ZEB1_chr11.1875622..1876032	411		LSP1
chr11	1875663	1876246	NR3C1	NR3C1_chr11.1875663..1876246	584		LSP1
chr11	1875671	1876844	ZNF207	ZNF207_chr11.1875671..1876844	1174		LSP1
chr11	1875731	1876472	PBX3	PBX3_chr11.1875731..1876472	742		LSP1
chr11	1875732	1875854	ARID3A	ARID3A_chr11.1875732..1875854	123		LSP1
chr11	1875751	1876119	MAX	MAX_chr11.1875751..1876119	369		LSP1
chr11	1875759	1876799	EED	EED_chr11.1875759..1876799	1041		LSP1
chr11	1875774	1876678	SP1	SP1_chr11.1875774..1876678	905		LSP1
chr11	1875775	1876737	BCL11A	BCL11A_chr11.1875775..1876737	963		LSP1
chr11	1875791	1876615	CBFB	CBFB_chr11.1875791..1876615	825		LSP1
chr11	1875800	1876185	ETV1	ETV1_chr11.1875800..1876185	386		LSP1
chr11	1875811	1876634	GTF2F1	GTF2F1_chr11.1875811..1876634	824		LSP1
chr11	1875811	1876831	RELA	RELA_chr11.1875811..1876831	1021		LSP1
chr11	1875817	1876741	ELF1	ELF1_chr11.1875817..1876741	925		LSP1
chr11	1875824	1876788	YY1	YY1_chr11.1875824..1876788	965		LSP1
chr11	1875833	1876254	NR2F1	NR2F1_chr11.1875833..1876254	422		LSP1
chr11	1875846	1875944	KLF9	KLF9_chr11.1875846..1875944	99		LSP1
chr11	1875847	1875976	CREM	CREM_chr11.1875847..1875976	130		LSP1
chr11	1875852	1876104	MYC	MYC_chr11.1875852..1876104	253		LSP1
chr11	1875854	1876048	HMGN3	HMGN3_chr11.1875854..1876048	195		LSP1
chr11	1875862	1876039	CLOCK	CLOCK_chr11.1875862..1876039	178		LSP1
chr11	1875866	1875996	CTCF	CTCF_chr11.1875866..1875996	131		LSP1
chr11	1875868	1876097	EGR1	EGR1_chr11.1875868..1876097	230		LSP1
chr11	1875871	1876839	NFKB1	NFKB1_chr11.1875871..1876839	969		LSP1
chr11	1875876	1876065	RUNX2	RUNX2_chr11.1875876..1876065	190		LSP1
chr11	1875885	1876149	SRF	SRF_chr11.1875885..1876149	265		LSP1
chr11	1875885	1876056	TAF1	TAF1_chr11.1875885..1876056	172		LSP1
chr11	1875892	1876081	RBPJ	RBPJ_chr11.1875892..1876081	190		LSP1
chr11	1875894	1876116	HCFC1	HCFC1_chr11.1875894..1876116	223		LSP1
chr11	1875897	1876736	BHLHE40	BHLHE40_chr11.1875897..1876736	840		LSP1
chr11	1875899	1876054	GTF2B	GTF2B_chr11.1875899..1876054	156		LSP1
chr11	1875899	1876273	SUZ12	SUZ12_chr11.1875899..1876273	375		LSP1
chr11	1875903	1876144	EP300	EP300_chr11.1875903..1876144	242		LSP1
chr11	1875924	1876068	UBTF	UBTF_chr11.1875924..1876068	145		LSP1
chr11	1875926	1876167	ZFP36	ZFP36_chr11.1875926..1876167	242		LSP1
chr11	1875927	1876061	SMC1A	SMC1A_chr11.1875927..1876061	135		LSP1
chr11	1875948	1876739	TRIM22	TRIM22_chr11.1875948..1876739	792		LSP1
chr11	1875982	1876718	TARDBP	TARDBP_chr11.1875982..1876718	737		LSP1
chr11	1875985	1876584	SPI1	SPI1_chr11.1875985..1876584	600		LSP1
chr11	1876000	1876172	NFKB2	NFKB2_chr11.1876000..1876172	173		LSP1
chr11	1876006	1876266	HSF1	HSF1_chr11.1876006..1876266	261		LSP1
chr11	1876107	1876575	CREM	CREM_chr11.1876107..1876575	469		LSP1
chr11	1876151	1876347	HEXIM1	HEXIM1_chr11.1876151..1876347	197		LSP1
chr11	1876171	1876655	TAF1	TAF1_chr11.1876171..1876655	485		LSP1
chr11	1876179	1876617	NFIC	NFIC_chr11.1876179..1876617	439		LSP1
chr11	1876180	1876833	BCLAF1	BCLAF1_chr11.1876180..1876833	654		LSP1
chr11	1876187	1876584	ZEB1	ZEB1_chr11.1876187..1876584	398		LSP1
chr11	1876192	1876694	MYC	MYC_chr11.1876192..1876694	503		LSP1
chr11	1876194	1876770	KLF5	KLF5_chr11.1876194..1876770	577		LSP1
chr11	1876206	1876614	JUNB	JUNB_chr11.1876206..1876614	409		LSP1
chr11	1876233	1876586	ETV6	ETV6_chr11.1876233..1876586	354		LSP1
chr11	1876234	1876617	BCL3	BCL3_chr11.1876234..1876617	384		LSP1
chr11	1876240	1876560	REST	REST_chr11.1876240..1876560	321		LSP1
chr11	1876242	1876545	SIX2	SIX2_chr11.1876242..1876545	304		LSP1
chr11	1876249	1876606	GTF2B	GTF2B_chr11.1876249..1876606	358		LSP1
chr11	1876257	1876634	RELB	RELB_chr11.1876257..1876634	378		LSP1
chr11	1876261	1876563	CHD2	CHD2_chr11.1876261..1876563	303		LSP1
chr11	1876266	1876587	EP300	EP300_chr11.1876266..1876587	322		LSP1
chr11	1876268	1876616	STAT1	STAT1_chr11.1876268..1876616	349		LSP1
chr11	1876269	1876579	MAZ	MAZ_chr11.1876269..1876579	311		LSP1
chr11	1876272	1876579	ZBED1	ZBED1_chr11.1876272..1876579	308		LSP1
chr11	1876277	1876594	MEF2A	MEF2A_chr11.1876277..1876594	318		LSP1
chr11	1876278	1876845	BRD4	BRD4_chr11.1876278..1876845	568		LSP1
chr11	1876284	1876586	TBL1XR1	TBL1XR1_chr11.1876284..1876586	303		LSP1
chr11	1876288	1876613	FOXM1	FOXM1_chr11.1876288..1876613	326		LSP1
chr11	1876288	1876573	MED1	MED1_chr11.1876288..1876573	286		LSP1
chr11	1876288	1876573	ZFP36	ZFP36_chr11.1876288..1876573	286		LSP1
chr11	1876291	1876547	IRF1	IRF1_chr11.1876291..1876547	257		LSP1
chr11	1876301	1876571	ATF2	ATF2_chr11.1876301..1876571	271		LSP1
chr11	1876312	1876533	GABPA	GABPA_chr11.1876312..1876533	222		LSP1
chr11	1876313	1876607	MTA3	MTA3_chr11.1876313..1876607	295		LSP1
chr11	1876317	1876587	CREB1	CREB1_chr11.1876317..1876587	271		LSP1
chr11	1876326	1876615	NFKB2	NFKB2_chr11.1876326..1876615	290		LSP1
chr11	1876342	1876544	STAT3	STAT3_chr11.1876342..1876544	203		LSP1
chr11	1876348	1876655	RBPJ	RBPJ_chr11.1876348..1876655	308		LSP1
chr11	1876350	1876564	PML	PML_chr11.1876350..1876564	215		LSP1
chr11	1876356	1876536	NFATC1	NFATC1_chr11.1876356..1876536	181		LSP1
chr11	1876356	1876565	NIPBL	NIPBL_chr11.1876356..1876565	210		LSP1
chr11	1876370	1876568	STAT5A	STAT5A_chr11.1876370..1876568	199		LSP1
chr11	1876395	1876532	CEBPB	CEBPB_chr11.1876395..1876532	138		LSP1
chr11	1876471	1876789	HCFC1	HCFC1_chr11.1876471..1876789	319		LSP1
chr11	1876478	1876810	ARID3A	ARID3A_chr11.1876478..1876810	333		LSP1
chr11	1876493	1877809	CTCF	CTCF_chr11.1876493..1877809	1317		LSP1
chr11	1876511	1876657	PBX3	PBX3_chr11.1876511..1876657	147		LSP1
chr11	1876569	1876977	SUZ12	SUZ12_chr11.1876569..1876977	409		LSP1
chr11	1876678	1877017	NR2F1	NR2F1_chr11.1876678..1877017	340		LSP1
chr11	1876744	1877004	SMARCA4	SMARCA4_chr11.1876744..1877004	261		LSP1
chr11	1876777	1877245	EZH2	EZH2_chr11.1876777..1877245	469		LSP1
chr11	1876827	1877046	RAD21	RAD21_chr11.1876827..1877046	220		LSP1
chr11	1876828	1876874	PAX8	PAX8_chr11.1876828..1876874	47		LSP1
chr11	1876890	1876998	MYC	MYC_chr11.1876890..1876998	109		LSP1
chr11	1876899	1876998	FOXP2	FOXP2_chr11.1876899..1876998	100		LSP1
chr11	1876942	1877278	NR3C1	NR3C1_chr11.1876942..1877278	337		LSP1
chr11	1876967	1877299	ESR1	ESR1_chr11.1876967..1877299	333		LSP1
chr11	1877125	1877349	EBF1	EBF1_chr11.1877125..1877349	225		LSP1
chr11	1877210	1877410	HEXIM1	HEXIM1_chr11.1877210..1877410	201		LSP1
chr11	1877237	1878413	STAG1	STAG1_chr11.1877237..1878413	1177		LSP1
chr11	1877288	1877816	EZH2	EZH2_chr11.1877288..1877816	529		LSP1
chr11	1877324	1877612	PAX5	PAX5_chr11.1877324..1877612	289		LSP1
chr11	1877409	1877718	EBF1	EBF1_chr11.1877409..1877718	310		LSP1
chr11	1877438	1877673	NR2F1	NR2F1_chr11.1877438..1877673	236		LSP1
chr11	1877469	1877698	SPI1	SPI1_chr11.1877469..1877698	230		LSP1
chr11	1878371	1878510	GABPA	GABPA_chr11.1878371..1878510	140		LSP1
chr11	1878481	1878865	HSF1	HSF1_chr11.1878481..1878865	385		LSP1
chr11	1878508	1878821	BRD4	BRD4_chr11.1878508..1878821	314		LSP1
chr11	1878575	1878908	STAG1	STAG1_chr11.1878575..1878908	334		LSP1
chr11	1878611	1878910	HEXIM1	HEXIM1_chr11.1878611..1878910	300		LSP1
chr11	1878622	1878832	TRIM28	TRIM28_chr11.1878622..1878832	211		LSP1
chr11	1878669	1879014	EZH2	EZH2_chr11.1878669..1879014	346		LSP1
chr11	1878686	1878923	CTCF	CTCF_chr11.1878686..1878923	238		LSP1
chr11	1878691	1878920	BMPR1A	BMPR1A_chr11.1878691..1878920	230		LSP1
chr11	1879268	1879495	RCOR1	RCOR1_chr11.1879268..1879495	228		LSP1
chr11	1879274	1880339	STAG1	STAG1_chr11.1879274..1880339	1066		LSP1
chr11	1879293	1879866	KDM1A	KDM1A_chr11.1879293..1879866	574		LSP1
chr11	1879318	1880008	BRD4	BRD4_chr11.1879318..1880008	691		LSP1
chr11	1879336	1879731	CTCF	CTCF_chr11.1879336..1879731	396		LSP1
chr11	1879365	1880109	EZH2	EZH2_chr11.1879365..1880109	745		LSP1
chr11	1879387	1879537	ELF1	ELF1_chr11.1879387..1879537	151		LSP1
chr11	1879421	1879545	ESR1	ESR1_chr11.1879421..1879545	125		LSP1
chr11	1879427	1879864	SPI1	SPI1_chr11.1879427..1879864	438		LSP1
chr11	1879466	1879673	TP53	TP53_chr11.1879466..1879673	208		LSP1
chr11	1879514	1879675	POU2F2	POU2F2_chr11.1879514..1879675	162		LSP1
chr11	1879522	1879801	JARID2	JARID2_chr11.1879522..1879801	280		LSP1
chr11	1879553	1879708	STAT1	STAT1_chr11.1879553..1879708	156		LSP1
chr11	1879563	1879999	FLI1	FLI1_chr11.1879563..1879999	437		LSP1
chr11	1879575	1879794	ERG	ERG_chr11.1879575..1879794	220		LSP1
chr11	1879595	1879734	ELF1	ELF1_chr11.1879595..1879734	140		LSP1
chr11	1879595	1879722	REST	REST_chr11.1879595..1879722	128		LSP1
chr11	1880252	1880702	EZH2	EZH2_chr11.1880252..1880702	451		LSP1
chr11	1880325	1880741	ESRRA	ESRRA_chr11.1880325..1880741	417		LSP1
chr11	1883791	1885084	ESRRA	ESRRA_chr11.1883791..1885084	1294	LSP1(2)	LSP1
chr11	1883868	1885142	SMAD3	SMAD3_chr11.1883868..1885142	1275	LSP1(2)	LSP1
chr11	1883939	1884642	STAT5A	STAT5A_chr11.1883939..1884642	704		LSP1
chr11	1883943	1884870	RUNX2	RUNX2_chr11.1883943..1884870	928		LSP1
chr11	1883975	1885209	CDK8	CDK8_chr11.1883975..1885209	1235	LSP1(2)	LSP1
chr11	1883992	1884891	BRD2	BRD2_chr11.1883992..1884891	900		LSP1
chr11	1884003	1885545	BRD4	BRD4_chr11.1884003..1885545	1543	LSP1(2)	LSP1
chr11	1884054	1884545	SP1	SP1_chr11.1884054..1884545	492		LSP1
chr11	1884060	1885253	STAG1	STAG1_chr11.1884060..1885253	1194	LSP1(2)	LSP1
chr11	1884112	1884576	CTCF	CTCF_chr11.1884112..1884576	465		LSP1
chr11	1884116	1885077	TCF12	TCF12_chr11.1884116..1885077	962	LSP1(2)	LSP1
chr11	1884152	1884550	FOSL2	FOSL2_chr11.1884152..1884550	399		LSP1
chr11	1884176	1885039	KDM5B	KDM5B_chr11.1884176..1885039	864	LSP1(2)	LSP1
chr11	1884196	1885094	VDR	VDR_chr11.1884196..1885094	899	LSP1(2)	LSP1
chr11	1884200	1884480	CREB1	CREB1_chr11.1884200..1884480	281		LSP1
chr11	1884200	1885162	JUN	JUN_chr11.1884200..1885162	963	LSP1(2)	LSP1
chr11	1884226	1884631	MAX	MAX_chr11.1884226..1884631	406		LSP1
chr11	1884254	1884525	ELF1	ELF1_chr11.1884254..1884525	272		LSP1
chr11	1884254	1885192	HSF1	HSF1_chr11.1884254..1885192	939	LSP1(2)	LSP1
chr11	1884256	1884537	KAT2B	KAT2B_chr11.1884256..1884537	282		LSP1
chr11	1884261	1885103	SIN3A	SIN3A_chr11.1884261..1885103	843	LSP1(2)	LSP1
chr11	1884266	1884670	ELF3	ELF3_chr11.1884266..1884670	405		LSP1
chr11	1884274	1885283	MED1	MED1_chr11.1884274..1885283	1010	LSP1(2)	LSP1
chr11	1884274	1884726	TFAP4	TFAP4_chr11.1884274..1884726	453		LSP1
chr11	1884280	1884516	SMARCC1	SMARCC1_chr11.1884280..1884516	237		LSP1
chr11	1884293	1884457	TCF7L2	TCF7L2_chr11.1884293..1884457	165		LSP1
chr11	1884298	1884537	ATF3	ATF3_chr11.1884298..1884537	240		LSP1
chr11	1884299	1884525	STAT1	STAT1_chr11.1884299..1884525	227		LSP1
chr11	1884305	1885207	AR	AR_chr11.1884305..1885207	903	LSP1(2)	LSP1
chr11	1884306	1884576	FOS	FOS_chr11.1884306..1884576	271		LSP1
chr11	1884306	1884517	JUND	JUND_chr11.1884306..1884517	212		LSP1
chr11	1884317	1884514	REST	REST_chr11.1884317..1884514	198		LSP1
chr11	1884317	1884509	SMARCB1	SMARCB1_chr11.1884317..1884509	193		LSP1
chr11	1884324	1884517	PROX1	PROX1_chr11.1884324..1884517	194		LSP1
chr11	1884327	1885180	NR3C1	NR3C1_chr11.1884327..1885180	854	LSP1(2)	LSP1
chr11	1884335	1884680	CEBPB	CEBPB_chr11.1884335..1884680	346		LSP1
chr11	1884338	1884572	MYC	MYC_chr11.1884338..1884572	235		LSP1
chr11	1884344	1884500	FOSL1	FOSL1_chr11.1884344..1884500	157		LSP1
chr11	1884373	1884518	E2F4	E2F4_chr11.1884373..1884518	146		LSP1
chr11	1884390	1884587	STAT3	STAT3_chr11.1884390..1884587	198		LSP1
chr11	1884391	1884575	E2F6	E2F6_chr11.1884391..1884575	185		LSP1
chr11	1884408	1885019	KLF4	KLF4_chr11.1884408..1885019	612	LSP1(2)	LSP1
chr11	1884416	1884563	CDK6	CDK6_chr11.1884416..1884563	148		LSP1
chr11	1884417	1884613	HEXIM1	HEXIM1_chr11.1884417..1884613	197		LSP1
chr11	1884422	1884969	TAF3	TAF3_chr11.1884422..1884969	548	LSP1(2)	LSP1
chr11	1884424	1884562	YY1	YY1_chr11.1884424..1884562	139		LSP1
chr11	1884427	1884600	RELA	RELA_chr11.1884427..1884600	174		LSP1
chr11	1884435	1885235	EZH2	EZH2_chr11.1884435..1885235	801	LSP1(2)	LSP1
chr11	1884446	1885021	BRCA1	BRCA1_chr11.1884446..1885021	576	LSP1(2)	LSP1
chr11	1884458	1884919	KLF6	KLF6_chr11.1884458..1884919	462	LSP1(2)	LSP1
chr11	1884460	1884836	PGR	PGR_chr11.1884460..1884836	377		LSP1
chr11	1884580	1885044	RCOR1	RCOR1_chr11.1884580..1885044	465	LSP1(2)	LSP1
chr11	1884596	1885252	NR2F1	NR2F1_chr11.1884596..1885252	657	LSP1(2)	LSP1
chr11	1884609	1884949	BMPR1A	BMPR1A_chr11.1884609..1884949	341	LSP1(2)	LSP1
chr11	1884622	1884877	ZNF92	ZNF92_chr11.1884622..1884877	256		LSP1
chr11	1884628	1885022	ID3	ID3_chr11.1884628..1885022	395	LSP1(2)	LSP1
chr11	1884630	1885236	CTCF	CTCF_chr11.1884630..1885236	607	LSP1(2)	LSP1
chr11	1884634	1885223	DPF2	DPF2_chr11.1884634..1885223	590	LSP1(2)	LSP1
chr11	1884634	1885073	KDM1A	KDM1A_chr11.1884634..1885073	440	LSP1(2)	LSP1
chr11	1884637	1885155	FLI1	FLI1_chr11.1884637..1885155	519	LSP1(2)	LSP1
chr11	1884647	1885189	ETS1	ETS1_chr11.1884647..1885189	543	LSP1(2)	LSP1
chr11	1884658	1885059	GABPA	GABPA_chr11.1884658..1885059	402	LSP1(2)	LSP1
chr11	1884660	1885074	FOSL2	FOSL2_chr11.1884660..1885074	415	LSP1(2)	LSP1
chr11	1884660	1885212	ZNF263	ZNF263_chr11.1884660..1885212	553	LSP1(2)	LSP1
chr11	1884663	1885141	ERG	ERG_chr11.1884663..1885141	479	LSP1(2)	LSP1
chr11	1884673	1885093	SMARCC1	SMARCC1_chr11.1884673..1885093	421	LSP1(2)	LSP1
chr11	1884674	1885263	MAX	MAX_chr11.1884674..1885263	590	LSP1(2)	LSP1
chr11	1884679	1885081	HIF1A	HIF1A_chr11.1884679..1885081	403	LSP1(2)	LSP1
chr11	1884680	1885150	FOS	FOS_chr11.1884680..1885150	471	LSP1(2)	LSP1
chr11	1884680	1885059	MTA1	MTA1_chr11.1884680..1885059	380	LSP1(2)	LSP1
chr11	1884685	1885203	SMARCA4	SMARCA4_chr11.1884685..1885203	519	LSP1(2)	LSP1
chr11	1884716	1885006	RNF2	RNF2_chr11.1884716..1885006	291	LSP1(2)	LSP1
chr11	1884717	1885342	TCF7L2	TCF7L2_chr11.1884717..1885342	626	LSP1(2)	LSP1
chr11	1884718	1885132	RUNX1	RUNX1_chr11.1884718..1885132	415	LSP1(2)	LSP1
chr11	1884735	1885116	SP1	SP1_chr11.1884735..1885116	382	LSP1(2)	LSP1
chr11	1884738	1885164	FOSL1	FOSL1_chr11.1884738..1885164	427	LSP1(2)	LSP1
chr11	1884741	1884862	AHR	AHR_chr11.1884741..1884862	122		LSP1
chr11	1884746	1884976	RAD21	RAD21_chr11.1884746..1884976	231	LSP1(2)	LSP1
chr11	1884746	1885125	RARA	RARA_chr11.1884746..1885125	380	LSP1(2)	LSP1
chr11	1884750	1885000	DAXX	DAXX_chr11.1884750..1885000	251	LSP1(2)	LSP1
chr11	1884750	1885074	TAL1	TAL1_chr11.1884750..1885074	325	LSP1(2)	LSP1
chr11	1884750	1885084	ZBTB7A	ZBTB7A_chr11.1884750..1885084	335	LSP1(2)	LSP1
chr11	1884752	1885066	JUND	JUND_chr11.1884752..1885066	315	LSP1(2)	LSP1
chr11	1884758	1885058	FOXP2	FOXP2_chr11.1884758..1885058	301	LSP1(2)	LSP1
chr11	1884761	1885078	TRIM24	TRIM24_chr11.1884761..1885078	318	LSP1(2)	LSP1
chr11	1884763	1885013	EGLN2	EGLN2_chr11.1884763..1885013	251	LSP1(2)	LSP1
chr11	1884763	1885259	MYC	MYC_chr11.1884763..1885259	497	LSP1(2)	LSP1
chr11	1884766	1885157	MAZ	MAZ_chr11.1884766..1885157	392	LSP1(2)	LSP1
chr11	1884767	1885046	NKX3-1	NKX3-1_chr11.1884767..1885046	280	LSP1(2)	LSP1
chr11	1884769	1885136	FOXO1	FOXO1_chr11.1884769..1885136	368	LSP1(2)	LSP1
chr11	1884769	1885033	RELA	RELA_chr11.1884769..1885033	265	LSP1(2)	LSP1
chr11	1884770	1884959	NRF1	NRF1_chr11.1884770..1884959	190	LSP1(2)	LSP1
chr11	1884772	1885074	REST	REST_chr11.1884772..1885074	303	LSP1(2)	LSP1
chr11	1884776	1885019	NR1H2	NR1H2_chr11.1884776..1885019	244	LSP1(2)	LSP1
chr11	1884777	1885091	TBL1X	TBL1X_chr11.1884777..1885091	315	LSP1(2)	LSP1
chr11	1884782	1885101	SMARCB1	SMARCB1_chr11.1884782..1885101	320	LSP1(2)	LSP1
chr11	1884784	1884955	E2F6	E2F6_chr11.1884784..1884955	172	LSP1(2)	LSP1
chr11	1884785	1885005	MITF	MITF_chr11.1884785..1885005	221	LSP1(2)	LSP1
chr11	1884785	1885130	MYCN	MYCN_chr11.1884785..1885130	346	LSP1(2)	LSP1
chr11	1884786	1885032	NCOR2	NCOR2_chr11.1884786..1885032	247	LSP1(2)	LSP1
chr11	1884788	1884986	ETV4	ETV4_chr11.1884788..1884986	199	LSP1(2)	LSP1
chr11	1884789	1885095	ARNT	ARNT_chr11.1884789..1885095	307	LSP1(2)	LSP1
chr11	1884789	1885051	EP300	EP300_chr11.1884789..1885051	263	LSP1(2)	LSP1
chr11	1884792	1884874	ETV1	ETV1_chr11.1884792..1884874	83		LSP1
chr11	1884797	1885139	YY1	YY1_chr11.1884797..1885139	343	LSP1(2)	LSP1
chr11	1884799	1884973	GRHL2	GRHL2_chr11.1884799..1884973	175	LSP1(2)	LSP1
chr11	1884803	1885119	SP2	SP2_chr11.1884803..1885119	317	LSP1(2)	LSP1
chr11	1884803	1885067	STAT3	STAT3_chr11.1884803..1885067	265	LSP1(2)	LSP1
chr11	1884806	1885051	KLF9	KLF9_chr11.1884806..1885051	246	LSP1(2)	LSP1
chr11	1884809	1885026	NKX2-2	NKX2-2_chr11.1884809..1885026	218	LSP1(2)	LSP1
chr11	1884810	1885108	NFIC	NFIC_chr11.1884810..1885108	299	LSP1(2)	LSP1
chr11	1884811	1885022	ATF3	ATF3_chr11.1884811..1885022	212	LSP1(2)	LSP1
chr11	1884815	1885004	FOXM1	FOXM1_chr11.1884815..1885004	190	LSP1(2)	LSP1
chr11	1884817	1885064	STAT1	STAT1_chr11.1884817..1885064	248	LSP1(2)	LSP1
chr11	1884818	1885029	CREB1	CREB1_chr11.1884818..1885029	212	LSP1(2)	LSP1
chr11	1884819	1885093	TP53	TP53_chr11.1884819..1885093	275	LSP1(2)	LSP1
chr11	1884821	1885033	PIAS1	PIAS1_chr11.1884821..1885033	213	LSP1(2)	LSP1
chr11	1884821	1885890	SPI1	SPI1_chr11.1884821..1885890	1070	LSP1(2)	LSP1
chr11	1884822	1885040	JUNB	JUNB_chr11.1884822..1885040	219	LSP1(2)	LSP1
chr11	1884824	1885062	CHD8	CHD8_chr11.1884824..1885062	239	LSP1(2)	LSP1
chr11	1884827	1885031	CBFB	CBFB_chr11.1884827..1885031	205	LSP1(2)	LSP1
chr11	1884828	1885113	CHD1	CHD1_chr11.1884828..1885113	286	LSP1(2)	LSP1
chr11	1884830	1885060	ESR1	ESR1_chr11.1884830..1885060	231	LSP1(2)	LSP1
chr11	1884831	1885180	CTBP2	CTBP2_chr11.1884831..1885180	350	LSP1(2)	LSP1
chr11	1884837	1884952	HDAC2	HDAC2_chr11.1884837..1884952	116	LSP1(2)	LSP1
chr11	1884840	1885010	HCFC1	HCFC1_chr11.1884840..1885010	171	LSP1(2)	LSP1
chr11	1884840	1885039	JMJD1C	JMJD1C_chr11.1884840..1885039	200	LSP1(2)	LSP1
chr11	1884843	1885053	CDK6	CDK6_chr11.1884843..1885053	211	LSP1(2)	LSP1
chr11	1884850	1885045	NEUROD1	NEUROD1_chr11.1884850..1885045	196	LSP1(2)	LSP1
chr11	1884851	1884986	CBX3	CBX3_chr11.1884851..1884986	136	LSP1(2)	LSP1
chr11	1884853	1885152	MYNN	MYNN_chr11.1884853..1885152	300	LSP1(2)	LSP1
chr11	1884854	1885169	HEXIM1	HEXIM1_chr11.1884854..1885169	316	LSP1(2)	LSP1
chr11	1884857	1885007	ELL2	ELL2_chr11.1884857..1885007	151	LSP1(2)	LSP1
chr11	1884860	1885031	BCL3	BCL3_chr11.1884860..1885031	172	LSP1(2)	LSP1
chr11	1884860	1885016	CREBBP	CREBBP_chr11.1884860..1885016	157	LSP1(2)	LSP1
chr11	1884861	1885025	SMAD1	SMAD1_chr11.1884861..1885025	165	LSP1(2)	LSP1
chr11	1884869	1885182	CEBPB	CEBPB_chr11.1884869..1885182	314	LSP1(2)	LSP1
chr11	1884873	1885222	MTA2	MTA2_chr11.1884873..1885222	350	LSP1(2)	LSP1
chr11	1884895	1885155	EBF1	EBF1_chr11.1884895..1885155	261	LSP1(2)	LSP1
chr11	1884920	1885198	RUNX1T1	RUNX1T1_chr11.1884920..1885198	279	LSP1(2)	LSP1
chr11	1884948	1885128	POU2F2	POU2F2_chr11.1884948..1885128	181	LSP1(2)	LSP1
chr11	1884977	1885226	RUNX2	RUNX2_chr11.1884977..1885226	250	LSP1(2)	LSP1
chr11	1884979	1885201	BRD2	BRD2_chr11.1884979..1885201	223	LSP1(2)	LSP1
chr11	1885021	1885168	RBBP5	RBBP5_chr11.1885021..1885168	148	LSP1(2)	LSP1
chr11	1885161	1885242	CREBBP	CREBBP_chr11.1885161..1885242	82	LSP1(2)	LSP1
chr11	1885217	1885465	KLF9	KLF9_chr11.1885217..1885465	249	LSP1(2)	LSP1
chr11	1885233	1885455	MAZ	MAZ_chr11.1885233..1885455	223	LSP1(2)	LSP1
chr11	1885326	1885746	HSF1	HSF1_chr11.1885326..1885746	421	LSP1(2)	LSP1
chr11	1885350	1885564	JARID2	JARID2_chr11.1885350..1885564	215	LSP1(2)	LSP1
chr11	1885352	1885618	POU2F2	POU2F2_chr11.1885352..1885618	267	LSP1(2)	LSP1
chr11	1885359	1885901	RUNX2	RUNX2_chr11.1885359..1885901	543	LSP1(2)	LSP1
chr11	1885407	1885638	KDM6B	KDM6B_chr11.1885407..1885638	232	LSP1(2)	LSP1
chr11	1885410	1885693	BRD2	BRD2_chr11.1885410..1885693	284	LSP1(2)	LSP1
chr11	1885436	1885856	STAG1	STAG1_chr11.1885436..1885856	421	LSP1(2)	LSP1
chr11	1885455	1885659	CTCF	CTCF_chr11.1885455..1885659	205	LSP1(2)	LSP1
chr11	1885486	1885689	HEXIM1	HEXIM1_chr11.1885486..1885689	204	LSP1(2)	LSP1
chr11	1885536	1885816	MAX	MAX_chr11.1885536..1885816	281	LSP1(2)	LSP1
chr11	1885561	1886032	CHD8	CHD8_chr11.1885561..1886032	472	LSP1(2)	LSP1
chr11	1885597	1885759	STAT1	STAT1_chr11.1885597..1885759	163	LSP1(2)	LSP1
chr11	1885601	1885854	MYCN	MYCN_chr11.1885601..1885854	254	LSP1(2)	LSP1
chr11	1885620	1885826	MYC	MYC_chr11.1885620..1885826	207	LSP1(2)	LSP1
chr11	1885622	1885866	KDM5B	KDM5B_chr11.1885622..1885866	245	LSP1(2)	LSP1
chr11	1885765	1886103	NR2F1	NR2F1_chr11.1885765..1886103	339	LSP1(2)	LSP1
chr11	1885820	1886117	HSF1	HSF1_chr11.1885820..1886117	298	LSP1(2)	LSP1
chr11	1885820	1886083	KLF9	KLF9_chr11.1885820..1886083	264	LSP1(2)	LSP1
chr11	1885931	1886723	STAG1	STAG1_chr11.1885931..1886723	793	LSP1(2)	LSP1
chr11	1886089	1886368	POU2F2	POU2F2_chr11.1886089..1886368	280	LSP1(2)	LSP1
chr11	1886099	1886696	CTCF	CTCF_chr11.1886099..1886696	598	LSP1(2)	LSP1
chr11	1886112	1886284	AR	AR_chr11.1886112..1886284	173	LSP1(2)	LSP1
chr11	1886158	1886343	CHD8	CHD8_chr11.1886158..1886343	186	LSP1(2)	LSP1
chr11	1886164	1886756	NR2F1	NR2F1_chr11.1886164..1886756	593	LSP1(2)	LSP1
chr11	1886171	1887420	BRD4	BRD4_chr11.1886171..1887420	1250	LSP1(2)	LSP1
chr11	1886195	1886380	KLF9	KLF9_chr11.1886195..1886380	186	LSP1(2)	LSP1
chr11	1886238	1886475	SPI1	SPI1_chr11.1886238..1886475	238	LSP1(2)	LSP1
chr11	1886303	1886871	HEXIM1	HEXIM1_chr11.1886303..1886871	569	LSP1(2)	LSP1
chr11	1886338	1886676	TP53	TP53_chr11.1886338..1886676	339	LSP1(2)	LSP1
chr11	1886364	1886529	PAX5	PAX5_chr11.1886364..1886529	166	LSP1(2)	LSP1
chr11	1886392	1886693	EBF1	EBF1_chr11.1886392..1886693	302	LSP1(2)	LSP1
chr11	1886402	1886892	CBFB	CBFB_chr11.1886402..1886892	491	LSP1(2)	LSP1
chr11	1886402	1886633	SMARCA4	SMARCA4_chr11.1886402..1886633	232	LSP1(2)	LSP1
chr11	1886895	1887420	STAG1	STAG1_chr11.1886895..1887420	526		LSP1
chr11	1887032	1887230	SNAI2	SNAI2_chr11.1887032..1887230	199		LSP1
chr11	1887093	1887228	TERF1	TERF1_chr11.1887093..1887228	136		LSP1
chr11	1887501	1887935	CTCF	CTCF_chr11.1887501..1887935	435		LSP1
chr11	1887508	1888572	STAG1	STAG1_chr11.1887508..1888572	1065	LSP1(3)	LSP1
chr11	1887647	1887988	ESR1	ESR1_chr11.1887647..1887988	342		LSP1
chr11	1887734	1888024	NR2F1	NR2F1_chr11.1887734..1888024	291		LSP1
chr11	1887842	1888092	CEBPB	CEBPB_chr11.1887842..1888092	251		LSP1
chr11	1887872	1887979	EBF1	EBF1_chr11.1887872..1887979	108		LSP1
chr11	1887914	1888115	EZH2	EZH2_chr11.1887914..1888115	202		LSP1
chr11	1888005	1888203	HEXIM1	HEXIM1_chr11.1888005..1888203	199		LSP1
chr11	1888009	1888568	CTCF	CTCF_chr11.1888009..1888568	560	LSP1(3)	LSP1
chr11	1888069	1888376	RUNX2	RUNX2_chr11.1888069..1888376	308		LSP1
chr11	1888336	1888643	EZH2	EZH2_chr11.1888336..1888643	308	LSP1(3)	LSP1
chr11	1888497	1888656	KLF9	KLF9_chr11.1888497..1888656	160	LSP1(3)	LSP1
chr11	1888609	1888721	POU2F2	POU2F2_chr11.1888609..1888721	113	LSP1(3)	LSP1
chr11	1888650	1889190	CTCF	CTCF_chr11.1888650..1889190	541	LSP1(3)	LSP1
chr11	1888661	1888867	NR2F1	NR2F1_chr11.1888661..1888867	207	LSP1(3)	LSP1
chr11	1888662	1890205	STAG1	STAG1_chr11.1888662..1890205	1544	LSP1(3)	LSP1
chr11	1888662	1888778	YY1	YY1_chr11.1888662..1888778	117	LSP1(3)	LSP1
chr11	1888730	1888942	SUZ12	SUZ12_chr11.1888730..1888942	213	LSP1(3)	LSP1
chr11	1888831	1889399	BRD4	BRD4_chr11.1888831..1889399	569	LSP1(3)	LSP1
chr11	1889068	1889180	POU2F2	POU2F2_chr11.1889068..1889180	113	LSP1(3)	LSP1
chr11	1889187	1889428	HEXIM1	HEXIM1_chr11.1889187..1889428	242	LSP1(3)	LSP1
chr11	1889231	1889402	CDK9	CDK9_chr11.1889231..1889402	172	LSP1(3)	LSP1
chr11	1889321	1889559	HSF1	HSF1_chr11.1889321..1889559	239	LSP1(3)	LSP1
chr11	1889332	1893074	EZH2	EZH2_chr11.1889332..1893074	3743	LSP1(3), LSP1(4), LSP1(5)	LSP1	GenH_Enh_chr11:1891631-1893911
chr11	1889377	1889532	POU2F2	POU2F2_chr11.1889377..1889532	156	LSP1(3)	LSP1
chr11	1889392	1889638	KDM6B	KDM6B_chr11.1889392..1889638	247	LSP1(3)	LSP1
chr11	1889458	1890318	BRD4	BRD4_chr11.1889458..1890318	861	LSP1(3)	LSP1
chr11	1889552	1889747	CTCF	CTCF_chr11.1889552..1889747	196	LSP1(3)	LSP1
chr11	1889647	1890611	RUNX2	RUNX2_chr11.1889647..1890611	965	LSP1(3), LSP1(4)	LSP1
chr11	1889753	1890057	HSF1	HSF1_chr11.1889753..1890057	305	LSP1(3)	LSP1
chr11	1889778	1889949	CDK9	CDK9_chr11.1889778..1889949	172	LSP1(3)	LSP1
chr11	1889792	1890122	STAT3	STAT3_chr11.1889792..1890122	331	LSP1(3)	LSP1
chr11	1889810	1890260	HEXIM1	HEXIM1_chr11.1889810..1890260	451	LSP1(3)	LSP1
chr11	1889813	1890200	TRIM28	TRIM28_chr11.1889813..1890200	388	LSP1(3)	LSP1
chr11	1889822	1890130	AR	AR_chr11.1889822..1890130	309	LSP1(3)	LSP1
chr11	1889835	1890233	KDM6B	KDM6B_chr11.1889835..1890233	399	LSP1(3)	LSP1
chr11	1889837	1890243	CBFB	CBFB_chr11.1889837..1890243	407	LSP1(3)	LSP1
chr11	1889850	1890152	CTCF	CTCF_chr11.1889850..1890152	303	LSP1(3)	LSP1
chr11	1889887	1890277	POU2F2	POU2F2_chr11.1889887..1890277	391	LSP1(3)	LSP1
chr11	1889896	1890355	ERG	ERG_chr11.1889896..1890355	460	LSP1(3)	LSP1
chr11	1889908	1890023	YY1	YY1_chr11.1889908..1890023	116	LSP1(3)	LSP1
chr11	1889946	1890035	KLF9	KLF9_chr11.1889946..1890035	90	LSP1(3)	LSP1
chr11	1889976	1890129	NFATC1	NFATC1_chr11.1889976..1890129	154	LSP1(3)	LSP1
chr11	1889983	1890341	RUNX1	RUNX1_chr11.1889983..1890341	359	LSP1(3)	LSP1
chr11	1889988	1890167	PAX5	PAX5_chr11.1889988..1890167	180	LSP1(3)	LSP1
chr11	1890000	1890445	FLI1	FLI1_chr11.1890000..1890445	446	LSP1(3)	LSP1
chr11	1890049	1890416	NR2F1	NR2F1_chr11.1890049..1890416	368	LSP1(3)	LSP1
chr11	1890092	1890377	EBF1	EBF1_chr11.1890092..1890377	286	LSP1(3)	LSP1
chr11	1890094	1893158	EP300	EP300_chr11.1890094..1893158	3065	LSP1(3), LSP1(4), LSP1(5)	LSP1	GenH_Enh_chr11:1891631-1893911
chr11	1890107	1890331	JMJD1C	JMJD1C_chr11.1890107..1890331	225	LSP1(3)	LSP1
chr11	1890110	1890351	TCF3	TCF3_chr11.1890110..1890351	242	LSP1(3)	LSP1
chr11	1890112	1890458	BCL6	BCL6_chr11.1890112..1890458	347	LSP1(3)	LSP1
chr11	1890112	1890221	TCF12	TCF12_chr11.1890112..1890221	110	LSP1(3)	LSP1
chr11	1890122	1890242	PBX3	PBX3_chr11.1890122..1890242	121	LSP1(3)	LSP1
chr11	1890130	1890313	KLF9	KLF9_chr11.1890130..1890313	184	LSP1(3)	LSP1
chr11	1890158	1891160	SUZ12	SUZ12_chr11.1890158..1891160	1003	LSP1(3), LSP1(4), LSP1(5)	LSP1
chr11	1890159	1890287	BCLAF1	BCLAF1_chr11.1890159..1890287	129	LSP1(3)	LSP1
chr11	1890161	1890439	BCL11A	BCL11A_chr11.1890161..1890439	279	LSP1(3)	LSP1
chr11	1890301	1890453	ZBTB7A	ZBTB7A_chr11.1890301..1890453	153	LSP1(3)	LSP1
chr11	1890345	1890836	BRD4	BRD4_chr11.1890345..1890836	492	LSP1(3), LSP1(4), LSP1(5)	LSP1
chr11	1890345	1890498	CBFB	CBFB_chr11.1890345..1890498	154	LSP1(3)	LSP1
chr11	1890369	1890515	KDM5B	KDM5B_chr11.1890369..1890515	147	LSP1(3)	LSP1
chr11	1890399	1890766	STAG1	STAG1_chr11.1890399..1890766	368	LSP1(3), LSP1(4), LSP1(5)	LSP1
chr11	1890492	1891072	HSF1	HSF1_chr11.1890492..1891072	581	LSP1(4), LSP1(5)	LSP1
chr11	1890496	1891090	TCF7L2	TCF7L2_chr11.1890496..1891090	595	LSP1(4), LSP1(5)	LSP1
chr11	1890578	1892443	CTCF	CTCF_chr11.1890578..1892443	1866	LSP1(4), LSP1(5)	LSP1	GenH_Enh_chr11:1891631-1893911
chr11	1890613	1890941	ZNF263	ZNF263_chr11.1890613..1890941	329	LSP1(4), LSP1(5)	LSP1
chr11	1890648	1890872	AR	AR_chr11.1890648..1890872	225	LSP1(4), LSP1(5)	LSP1
chr11	1890652	1891429	BCL6	BCL6_chr11.1890652..1891429	778	LSP1(4), LSP1(5)	LSP1
chr11	1890664	1890899	ZBTB7A	ZBTB7A_chr11.1890664..1890899	236	LSP1(4), LSP1(5)	LSP1
chr11	1890714	1890989	SNAI2	SNAI2_chr11.1890714..1890989	276	LSP1(4), LSP1(5)	LSP1
chr11	1890750	1890925	MED1	MED1_chr11.1890750..1890925	176	LSP1(4), LSP1(5)	LSP1
chr11	1890778	1890925	PAX5	PAX5_chr11.1890778..1890925	148	LSP1(4), LSP1(5)	LSP1
chr11	1890794	1890969	TBP	TBP_chr11.1890794..1890969	176	LSP1(4), LSP1(5)	LSP1
chr11	1890817	1890934	TCF7	TCF7_chr11.1890817..1890934	118	LSP1(4), LSP1(5)	LSP1
chr11	1890828	1891036	POU2F2	POU2F2_chr11.1890828..1891036	209	LSP1(4), LSP1(5)	LSP1
chr11	1890939	1891312	ZBTB7A	ZBTB7A_chr11.1890939..1891312	374	LSP1(4), LSP1(5)	LSP1
chr11	1890951	1892905	STAG1	STAG1_chr11.1890951..1892905	1955	LSP1(4), LSP1(5)	LSP1	GenH_Enh_chr11:1891631-1893911
chr11	1891012	1891429	ATF1	ATF1_chr11.1891012..1891429	418	LSP1(4), LSP1(5)	LSP1
chr11	1891073	1891475	SIN3A	SIN3A_chr11.1891073..1891475	403	LSP1(4), LSP1(5)	LSP1
chr11	1891096	1891356	TCF12	TCF12_chr11.1891096..1891356	261	LSP1(4), LSP1(5)	LSP1
chr11	1891122	1891411	HIF1A	HIF1A_chr11.1891122..1891411	290	LSP1(4), LSP1(5)	LSP1
chr11	1891128	1891361	ARNT	ARNT_chr11.1891128..1891361	234	LSP1(4), LSP1(5)	LSP1
chr11	1891135	1891364	TCF7L2	TCF7L2_chr11.1891135..1891364	230	LSP1(4), LSP1(5)	LSP1
chr11	1891137	1891343	CREM	CREM_chr11.1891137..1891343	207	LSP1(4), LSP1(5)	LSP1
chr11	1891137	1891325	SMARCA4	SMARCA4_chr11.1891137..1891325	189	LSP1(4), LSP1(5)	LSP1
chr11	1891142	1891306	BHLHE40	BHLHE40_chr11.1891142..1891306	165	LSP1(4), LSP1(5)	LSP1
chr11	1891148	1891308	UBTF	UBTF_chr11.1891148..1891308	161	LSP1(4), LSP1(5)	LSP1
chr11	1891155	1891370	CREB1	CREB1_chr11.1891155..1891370	216	LSP1(4), LSP1(5)	LSP1
chr11	1891156	1891366	REST	REST_chr11.1891156..1891366	211	LSP1(4), LSP1(5)	LSP1
chr11	1891188	1891476	KDM1A	KDM1A_chr11.1891188..1891476	289	LSP1(4), LSP1(5)	LSP1
chr11	1891198	1891371	HDAC2	HDAC2_chr11.1891198..1891371	174	LSP1(4), LSP1(5)	LSP1
chr11	1891200	1891403	RAD21	RAD21_chr11.1891200..1891403	204	LSP1(4), LSP1(5)	LSP1
chr11	1891219	1891372	SMAD3	SMAD3_chr11.1891219..1891372	154	LSP1(4), LSP1(5)	LSP1
chr11	1891222	1892779	BRD4	BRD4_chr11.1891222..1892779	1558	LSP1(4), LSP1(5)	LSP1	GenH_Enh_chr11:1891631-1893911
chr11	1891224	1891353	ZNF143	ZNF143_chr11.1891224..1891353	130	LSP1(4), LSP1(5)	LSP1
chr11	1891228	1891386	SMC1A	SMC1A_chr11.1891228..1891386	159	LSP1(4), LSP1(5)	LSP1
chr11	1891230	1891412	GABPA	GABPA_chr11.1891230..1891412	183	LSP1(4), LSP1(5)	LSP1
chr11	1891232	1891363	EGLN2	EGLN2_chr11.1891232..1891363	132	LSP1(4), LSP1(5)	LSP1
chr11	1891238	1891376	POU2F2	POU2F2_chr11.1891238..1891376	139	LSP1(4), LSP1(5)	LSP1
chr11	1891252	1891381	XBP1	XBP1_chr11.1891252..1891381	130	LSP1(4), LSP1(5)	LSP1
chr11	1891263	1891388	RCOR1	RCOR1_chr11.1891263..1891388	126	LSP1(4), LSP1(5)	LSP1
chr11	1891289	1891533	HSF1	HSF1_chr11.1891289..1891533	245	LSP1(4), LSP1(5)	LSP1
chr11	1891318	1891528	RUNX2	RUNX2_chr11.1891318..1891528	211	LSP1(4), LSP1(5)	LSP1
chr11	1891726	1892017	TCF12	TCF12_chr11.1891726..1892017	292	LSP1(4), LSP1(5)	LSP1	GenH_Enh_chr11:1891631-1893911
chr11	1891755	1892004	HSF1	HSF1_chr11.1891755..1892004	250	LSP1(4), LSP1(5)	LSP1	GenH_Enh_chr11:1891631-1893911
chr11	1891771	1892253	KLF9	KLF9_chr11.1891771..1892253	483	LSP1(4), LSP1(5)	LSP1	GenH_Enh_chr11:1891631-1893911
chr11	1892766	1892897	GABPA	GABPA_chr11.1892766..1892897	132		LSP1	GenH_Enh_chr11:1891631-1893911
chr11	1892836	1892943	EBF1	EBF1_chr11.1892836..1892943	108		LSP1	GenH_Enh_chr11:1891631-1893911
chr11	1893950	1894057	EBF1	EBF1_chr11.1893950..1894057	108		LSP1	GenH_Enh_chr11:1894041-1895178
chr11	1894007	1894359	EZH2	EZH2_chr11.1894007..1894359	353		LSP1	GenH_Enh_chr11:1894041-1895178
chr11	1894029	1894260	HSF1	HSF1_chr11.1894029..1894260	232		LSP1	GenH_Enh_chr11:1894041-1895178
chr11	1894069	1894472	EP300	EP300_chr11.1894069..1894472	404		LSP1	GenH_Enh_chr11:1894041-1895178
chr11	1894110	1894334	NR2F1	NR2F1_chr11.1894110..1894334	225		LSP1	GenH_Enh_chr11:1894041-1895178
chr11	1894123	1894306	ZBTB7A	ZBTB7A_chr11.1894123..1894306	184		LSP1	GenH_Enh_chr11:1894041-1895178
chr11	1894154	1894392	CTCF	CTCF_chr11.1894154..1894392	239		LSP1	GenH_Enh_chr11:1894041-1895178
chr11	1894196	1894767	CHD8	CHD8_chr11.1894196..1894767	572		LSP1	GenH_Enh_chr11:1894041-1895178
chr11	1894243	1895204	ZNF263	ZNF263_chr11.1894243..1895204	962		LSP1	GenH_Enh_chr11:1894041-1895178
chr11	1894513	1894824	MED1	MED1_chr11.1894513..1894824	312		LSP1	GenH_Enh_chr11:1894041-1895178
chr11	1894515	1894732	ESR1	ESR1_chr11.1894515..1894732	218		LSP1	GenH_Enh_chr11:1894041-1895178
chr11	1894518	1894711	SIX2	SIX2_chr11.1894518..1894711	194		LSP1	GenH_Enh_chr11:1894041-1895178
chr11	1894544	1894725	NFIC	NFIC_chr11.1894544..1894725	182		LSP1	GenH_Enh_chr11:1894041-1895178
chr11	1894577	1894739	NKX2-2	NKX2-2_chr11.1894577..1894739	163		LSP1	GenH_Enh_chr11:1894041-1895178
chr11	1894603	1894704	NR3C1	NR3C1_chr11.1894603..1894704	102		LSP1	GenH_Enh_chr11:1894041-1895178
chr11	1894677	1895002	HSF1	HSF1_chr11.1894677..1895002	326		LSP1	GenH_Enh_chr11:1894041-1895178
chr11	1895959	1896288	BRD4	BRD4_chr11.1895959..1896288	330		LSP1
chr11	1896378	1896692	ZFP36	ZFP36_chr11.1896378..1896692	315		LSP1
chr11	1897401	1898228	CTCF	CTCF_chr11.1897401..1898228	828		LSP1
chr11	1897497	1898384	BRD4	BRD4_chr11.1897497..1898384	888		LSP1
chr11	1897503	1898120	SMC3	SMC3_chr11.1897503..1898120	618		LSP1
chr11	1897589	1898096	RAD21	RAD21_chr11.1897589..1898096	508		LSP1
chr11	1897601	1897991	CREB1	CREB1_chr11.1897601..1897991	391		LSP1
chr11	1897609	1898009	SMC1A	SMC1A_chr11.1897609..1898009	401		LSP1
chr11	1897618	1898084	ZNF263	ZNF263_chr11.1897618..1898084	467		LSP1
chr11	1897623	1898086	HSF1	HSF1_chr11.1897623..1898086	464		LSP1
chr11	1897647	1898093	STAG1	STAG1_chr11.1897647..1898093	447		LSP1
chr11	1897662	1897915	CDK8	CDK8_chr11.1897662..1897915	254		LSP1
chr11	1897662	1898004	ERG	ERG_chr11.1897662..1898004	343		LSP1
chr11	1897695	1897983	GABPA	GABPA_chr11.1897695..1897983	289		LSP1
chr11	1897711	1898014	JUND	JUND_chr11.1897711..1898014	304		LSP1
chr11	1897717	1897920	KDM5B	KDM5B_chr11.1897717..1897920	204		LSP1
chr11	1897729	1897905	MAZ	MAZ_chr11.1897729..1897905	177		LSP1
chr11	1897729	1897908	SUZ12	SUZ12_chr11.1897729..1897908	180		LSP1
chr11	1897732	1897949	YY1	YY1_chr11.1897732..1897949	218		LSP1
chr11	1897744	1897913	ELL2	ELL2_chr11.1897744..1897913	170		LSP1
chr11	1897746	1897938	HIF1A	HIF1A_chr11.1897746..1897938	193		LSP1
chr11	1897751	1898026	EZH2	EZH2_chr11.1897751..1898026	276		LSP1
chr11	1897761	1898043	JARID2	JARID2_chr11.1897761..1898043	283		LSP1
chr11	1897770	1897955	MYCN	MYCN_chr11.1897770..1897955	186		LSP1
chr11	1897788	1897923	AR	AR_chr11.1897788..1897923	136		LSP1
chr11	1897795	1898231	HEXIM1	HEXIM1_chr11.1897795..1898231	437		LSP1
chr11	1897830	1897940	POU2F2	POU2F2_chr11.1897830..1897940	111		LSP1
chr11	1897831	1898095	FLI1	FLI1_chr11.1897831..1898095	265		LSP1
chr11	1897873	1897988	TAF1	TAF1_chr11.1897873..1897988	116		LSP1
chr11	1897880	1898004	ESR1	ESR1_chr11.1897880..1898004	125		LSP1
chr11	1897924	1898376	MED1	MED1_chr11.1897924..1898376	453		LSP1
chr11	1898087	1898281	TEAD4	TEAD4_chr11.1898087..1898281	195		LSP1
chr11	1898097	1898344	NR3C1	NR3C1_chr11.1898097..1898344	248		LSP1
chr11	1898126	1898254	MYC	MYC_chr11.1898126..1898254	129		LSP1
chr11	1898142	1898323	EP300	EP300_chr11.1898142..1898323	182		LSP1
chr11	1898155	1898268	KLF9	KLF9_chr11.1898155..1898268	114		LSP1
chr11	1898157	1898308	TCF12	TCF12_chr11.1898157..1898308	152		LSP1
chr11	1898188	1898321	ETV1	ETV1_chr11.1898188..1898321	134		LSP1
chr11	1898723	1898988	BRD4	BRD4_chr11.1898723..1898988	266		LSP1
chr11	1898773	1899076	MYC	MYC_chr11.1898773..1899076	304		LSP1
chr11	1898778	1899103	MAX	MAX_chr11.1898778..1899103	326		LSP1
chr11	1898830	1899057	KDM1A	KDM1A_chr11.1898830..1899057	228		LSP1
chr11	1898852	1898999	BHLHE40	BHLHE40_chr11.1898852..1898999	148		LSP1
chr11	1899391	1900300	CTCF	CTCF_chr11.1899391..1900300	910		LSP1
chr11	1899412	1899886	HSF1	HSF1_chr11.1899412..1899886	475		LSP1
chr11	1899427	1900337	STAG1	STAG1_chr11.1899427..1900337	911		LSP1
chr11	1899450	1899992	BRD4	BRD4_chr11.1899450..1899992	543		LSP1
chr11	1899459	1899713	ELF1	ELF1_chr11.1899459..1899713	255		LSP1
chr11	1899551	1899671	E2F6	E2F6_chr11.1899551..1899671	121		LSP1
chr11	1900544	1901635	STAG1	STAG1_chr11.1900544..1901635	1092		LSP1
chr11	1900573	1901083	CTCF	CTCF_chr11.1900573..1901083	511		LSP1
chr11	1900598	1900851	NR2F1	NR2F1_chr11.1900598..1900851	254		LSP1
chr11	1900634	1901268	ZNF263	ZNF263_chr11.1900634..1901268	635		LSP1
chr11	1900689	1901026	REST	REST_chr11.1900689..1901026	338		LSP1
chr11	1900703	1900908	MAZ	MAZ_chr11.1900703..1900908	206		LSP1
chr11	1900727	1900839	ZBTB7A	ZBTB7A_chr11.1900727..1900839	113		LSP1
chr11	1900752	1901019	SMC3	SMC3_chr11.1900752..1901019	268		LSP1
chr11	1900972	1901395	MAX	MAX_chr11.1900972..1901395	424		LSP1
chr11	1901025	1901182	BCL11A	BCL11A_chr11.1901025..1901182	158		LSP1
chr11	1901068	1901159	USF1	USF1_chr11.1901068..1901159	92		LSP1
chr11	1901069	1901395	MAF	MAF_chr11.1901069..1901395	327		LSP1
chr11	1901074	1901637	PAX5	PAX5_chr11.1901074..1901637	564		LSP1
chr11	1901091	1901244	AR	AR_chr11.1901091..1901244	154		LSP1
chr11	1901103	1901306	SUZ12	SUZ12_chr11.1901103..1901306	204		LSP1
chr11	1901107	1901571	HSF1	HSF1_chr11.1901107..1901571	465		LSP1
chr11	1901208	1901767	RUNX2	RUNX2_chr11.1901208..1901767	560		LSP1
chr11	1901301	1901431	REST	REST_chr11.1901301..1901431	131		LSP1
chr11	1901309	1901799	ZNF263	ZNF263_chr11.1901309..1901799	491		LSP1
chr11	1901314	1901831	HEXIM1	HEXIM1_chr11.1901314..1901831	518		LSP1
chr11	1901317	1901494	CLOCK	CLOCK_chr11.1901317..1901494	178		LSP1
chr11	1901319	1901449	YY1	YY1_chr11.1901319..1901449	131		LSP1
chr11	1901360	1901987	BRD4	BRD4_chr11.1901360..1901987	628		LSP1
chr11	1901363	1901508	FOXP1	FOXP1_chr11.1901363..1901508	146		LSP1
chr11	1901385	1902127	MED1	MED1_chr11.1901385..1902127	743		LSP1
chr11	1901533	1901763	STAT3	STAT3_chr11.1901533..1901763	231		LSP1
chr11	1901621	1901840	CDK9	CDK9_chr11.1901621..1901840	220		LSP1
chr11	1901623	1901928	ERG	ERG_chr11.1901623..1901928	306		LSP1
chr11	1901626	1902098	HSF1	HSF1_chr11.1901626..1902098	473		LSP1
chr11	1901638	1901862	FLI1	FLI1_chr11.1901638..1901862	225		LSP1
chr11	1901639	1901830	ZBTB7A	ZBTB7A_chr11.1901639..1901830	192		LSP1
chr11	1901648	1905072	CTCF	CTCF_chr11.1901648..1905072	3425		LSP1
chr11	1901648	1901918	TAL1	TAL1_chr11.1901648..1901918	271		LSP1
chr11	1901654	1901832	KDM5B	KDM5B_chr11.1901654..1901832	179		LSP1
chr11	1901659	1901845	FOXP2	FOXP2_chr11.1901659..1901845	187		LSP1
chr11	1901666	1902787	MAF	MAF_chr11.1901666..1902787	1122		LSP1
chr11	1901683	1901801	YY1	YY1_chr11.1901683..1901801	119		LSP1
chr11	1901693	1901832	FOSL2	FOSL2_chr11.1901693..1901832	140		LSP1
chr11	1901695	1901831	EGR1	EGR1_chr11.1901695..1901831	137		LSP1
chr11	1901699	1901877	FOSL1	FOSL1_chr11.1901699..1901877	179		LSP1
chr11	1901706	1901937	SMAD3	SMAD3_chr11.1901706..1901937	232		LSP1
chr11	1901724	1901894	MAX	MAX_chr11.1901724..1901894	171		LSP1
chr11	1901728	1901850	STAT1	STAT1_chr11.1901728..1901850	123		LSP1
chr11	1901733	1901873	PAX5	PAX5_chr11.1901733..1901873	141		LSP1
chr11	1901739	1905595	STAG1	STAG1_chr11.1901739..1905595	3857		LSP1
chr11	1901746	1901938	NR2F1	NR2F1_chr11.1901746..1901938	193		LSP1
chr11	1901767	1901962	REST	REST_chr11.1901767..1901962	196		LSP1
chr11	1901801	1901904	UBTF	UBTF_chr11.1901801..1901904	104		LSP1
chr11	1901821	1901939	TAF1	TAF1_chr11.1901821..1901939	119		LSP1
chr11	1901907	1902309	HEXIM1	HEXIM1_chr11.1901907..1902309	403		LSP1
chr11	1901921	1902679	RUNX2	RUNX2_chr11.1901921..1902679	759		LSP1
chr11	1902021	1902337	ZNF263	ZNF263_chr11.1902021..1902337	317		LSP1
chr11	1902155	1902280	ZFP36	ZFP36_chr11.1902155..1902280	126		LSP1
chr11	1902225	1902358	TRIM28	TRIM28_chr11.1902225..1902358	134		LSP1
chr11	1902335	1902509	ZFP36	ZFP36_chr11.1902335..1902509	175		LSP1
chr11	1902362	1902795	BRD4	BRD4_chr11.1902362..1902795	434		LSP1
chr11	1902499	1903080	HSF1	HSF1_chr11.1902499..1903080	582		LSP1
chr11	1902661	1902848	REST	REST_chr11.1902661..1902848	188		LSP1
chr11	1902680	1902960	STAT3	STAT3_chr11.1902680..1902960	281		LSP1
chr11	1902688	1903482	ERG	ERG_chr11.1902688..1903482	795		LSP1
chr11	1902705	1902875	FOXP1	FOXP1_chr11.1902705..1902875	171		LSP1
chr11	1902816	1903347	CBFB	CBFB_chr11.1902816..1903347	532		LSP1
chr11	1902816	1903381	RUNX1	RUNX1_chr11.1902816..1903381	566		LSP1
chr11	1902821	1903181	TAL1	TAL1_chr11.1902821..1903181	361		LSP1
chr11	1902888	1903921	MAF	MAF_chr11.1902888..1903921	1034		LSP1
chr11	1902939	1903366	MYC	MYC_chr11.1902939..1903366	428		LSP1
chr11	1902943	1903474	FLI1	FLI1_chr11.1902943..1903474	532		LSP1
chr11	1902943	1903350	TCF12	TCF12_chr11.1902943..1903350	408		LSP1
chr11	1902983	1903466	TCF3	TCF3_chr11.1902983..1903466	484		LSP1
chr11	1902986	1903372	SPI1	SPI1_chr11.1902986..1903372	387		LSP1
chr11	1902993	1903360	NR3C1	NR3C1_chr11.1902993..1903360	368		LSP1
chr11	1903002	1903936	ELF1	ELF1_chr11.1903002..1903936	935		LSP1
chr11	1903026	1904487	BRD4	BRD4_chr11.1903026..1904487	1462		LSP1
chr11	1903034	1903387	BCL6	BCL6_chr11.1903034..1903387	354		LSP1
chr11	1903042	1903968	EZH2	EZH2_chr11.1903042..1903968	927		LSP1
chr11	1903044	1903387	LMO2	LMO2_chr11.1903044..1903387	344		LSP1
chr11	1903055	1903404	YY1	YY1_chr11.1903055..1903404	350		LSP1
chr11	1903075	1903305	SUZ12	SUZ12_chr11.1903075..1903305	231		LSP1
chr11	1903077	1903268	STAT3	STAT3_chr11.1903077..1903268	192		LSP1
chr11	1903080	1903948	HEXIM1	HEXIM1_chr11.1903080..1903948	869		LSP1
chr11	1903102	1903365	RUNX1T1	RUNX1T1_chr11.1903102..1903365	264		LSP1
chr11	1903145	1903347	EBF1	EBF1_chr11.1903145..1903347	203		LSP1
chr11	1903151	1903303	EED	EED_chr11.1903151..1903303	153		LSP1
chr11	1903160	1903328	PAX5	PAX5_chr11.1903160..1903328	169		LSP1
chr11	1903171	1903318	HIF1A	HIF1A_chr11.1903171..1903318	148		LSP1
chr11	1903197	1903329	TAF1	TAF1_chr11.1903197..1903329	133		LSP1
chr11	1903271	1903472	KDM4C	KDM4C_chr11.1903271..1903472	202		LSP1
chr11	1904911	1905065	ELF1	ELF1_chr11.1904911..1905065	155		LSP1
chr11	1905170	1905888	CTCF	CTCF_chr11.1905170..1905888	719		LSP1
chr11	1905802	1905890	POU2F2	POU2F2_chr11.1905802..1905890	89		LSP1
chr11	1905870	1906235	CUX1	CUX1_chr11.1905870..1906235	366		LSP1
chr11	1906644	1907535	KDM1A	KDM1A_chr11.1906644..1907535	892		LSP1
chr11	1907755	1907950	EZH2	EZH2_chr11.1907755..1907950	196		LSP1
chr11	1908610	1913888	STAG1	STAG1_chr11.1908610..1913888	5279		LSP1
chr11	1908658	1909213	CTCF	CTCF_chr11.1908658..1909213	556		LSP1
chr11	1908764	1908957	BCLAF1	BCLAF1_chr11.1908764..1908957	194		LSP1
chr11	1908789	1908987	EZH2	EZH2_chr11.1908789..1908987	199		LSP1
chr11	1908871	1909668	TCF3	TCF3_chr11.1908871..1909668	798		LSP1
chr11	1909343	1913641	BRD4	BRD4_chr11.1909343..1913641	4299		LSP1
chr11	1909400	1910010	SUZ12	SUZ12_chr11.1909400..1910010	611		LSP1
chr11	1909460	1909591	E2F4	E2F4_chr11.1909460..1909591	132		LSP1
chr11	1909634	1910027	CTCF	CTCF_chr11.1909634..1910027	394		LSP1
chr11	1909676	1909986	RUNX1	RUNX1_chr11.1909676..1909986	311		LSP1
chr11	1909795	1910230	EZH2	EZH2_chr11.1909795..1910230	436		LSP1
chr11	1909796	1909962	MAF	MAF_chr11.1909796..1909962	167		LSP1
chr11	1909817	1910832	FLI1	FLI1_chr11.1909817..1910832	1016		LSP1
chr11	1909838	1910938	ERG	ERG_chr11.1909838..1910938	1101		LSP1
chr11	1910111	1911064	CTCF	CTCF_chr11.1910111..1911064	954		LSP1
chr11	1910203	1910400	SUZ12	SUZ12_chr11.1910203..1910400	198		LSP1
chr11	1910232	1910694	CDK8	CDK8_chr11.1910232..1910694	463		LSP1
chr11	1910233	1910890	RUNX1	RUNX1_chr11.1910233..1910890	658		LSP1
chr11	1910238	1910822	TAL1	TAL1_chr11.1910238..1910822	585		LSP1
chr11	1910263	1910952	MAF	MAF_chr11.1910263..1910952	690		LSP1
chr11	1910264	1910494	TCF3	TCF3_chr11.1910264..1910494	231		LSP1
chr11	1910275	1910819	ELF1	ELF1_chr11.1910275..1910819	545		LSP1
chr11	1910277	1910727	SPI1	SPI1_chr11.1910277..1910727	451		LSP1
chr11	1910287	1910980	MYC	MYC_chr11.1910287..1910980	694		LSP1
chr11	1910299	1911125	CBFB	CBFB_chr11.1910299..1911125	827		LSP1
chr11	1910302	1910822	LMO2	LMO2_chr11.1910302..1910822	521		LSP1
chr11	1910316	1910708	GABPA	GABPA_chr11.1910316..1910708	393		LSP1
chr11	1910319	1910917	TCF12	TCF12_chr11.1910319..1910917	599		LSP1
chr11	1910325	1913203	EZH2	EZH2_chr11.1910325..1913203	2879		LSP1
chr11	1910355	1910560	KDM1A	KDM1A_chr11.1910355..1910560	206		LSP1
chr11	1910357	1910783	CDK9	CDK9_chr11.1910357..1910783	427		LSP1
chr11	1910359	1910978	RARA	RARA_chr11.1910359..1910978	620		LSP1
chr11	1910404	1910883	STAT5B	STAT5B_chr11.1910404..1910883	480		LSP1
chr11	1910408	1910757	JMJD1C	JMJD1C_chr11.1910408..1910757	350		LSP1
chr11	1910416	1910828	RUNX2	RUNX2_chr11.1910416..1910828	413		LSP1
chr11	1910417	1910706	MED1	MED1_chr11.1910417..1910706	290		LSP1
chr11	1910427	1910665	GATA2	GATA2_chr11.1910427..1910665	239		LSP1
chr11	1910428	1911079	CDK7	CDK7_chr11.1910428..1911079	652		LSP1
chr11	1910433	1911047	HSF1	HSF1_chr11.1910433..1911047	615		LSP1
chr11	1910434	1910829	RUNX1T1	RUNX1T1_chr11.1910434..1910829	396		LSP1
chr11	1910434	1910748	TRIM28	TRIM28_chr11.1910434..1910748	315		LSP1
chr11	1910454	1910770	HIF1A	HIF1A_chr11.1910454..1910770	317		LSP1
chr11	1910467	1910713	NOTCH1	NOTCH1_chr11.1910467..1910713	247		LSP1
chr11	1910467	1911215	STAT3	STAT3_chr11.1910467..1911215	749		LSP1
chr11	1910470	1910749	EBF1	EBF1_chr11.1910470..1910749	280		LSP1
chr11	1910470	1910850	TBP	TBP_chr11.1910470..1910850	381		LSP1
chr11	1910471	1910692	BCL6	BCL6_chr11.1910471..1910692	222		LSP1
chr11	1910472	1910986	KDM6B	KDM6B_chr11.1910472..1910986	515		LSP1
chr11	1910532	1910801	ARNT	ARNT_chr11.1910532..1910801	270		LSP1
chr11	1910539	1910674	MAX	MAX_chr11.1910539..1910674	136		LSP1
chr11	1910544	1910826	TRIM24	TRIM24_chr11.1910544..1910826	283		LSP1
chr11	1910546	1911231	HEXIM1	HEXIM1_chr11.1910546..1911231	686		LSP1
chr11	1910549	1910785	KLF9	KLF9_chr11.1910549..1910785	237		LSP1
chr11	1910598	1910721	ZFX	ZFX_chr11.1910598..1910721	124		LSP1
chr11	1910679	1910780	CEBPB	CEBPB_chr11.1910679..1910780	102		LSP1
chr11	1910710	1910810	FOXP2	FOXP2_chr11.1910710..1910810	101		LSP1
chr11	1910789	1912072	SUZ12	SUZ12_chr11.1910789..1912072	1284		LSP1
chr11	1910794	1910915	BCL6	BCL6_chr11.1910794..1910915	122		LSP1
chr11	1910806	1911419	TRIM28	TRIM28_chr11.1910806..1911419	614		LSP1
chr11	1911000	1911357	BCLAF1	BCLAF1_chr11.1911000..1911357	358		LSP1
chr11	1911038	1911162	PAX5	PAX5_chr11.1911038..1911162	125		LSP1
chr11	1911059	1911178	POU2F2	POU2F2_chr11.1911059..1911178	120		LSP1
chr11	1911184	1911448	HSF1	HSF1_chr11.1911184..1911448	265		LSP1
chr11	1911193	1911387	KDM6B	KDM6B_chr11.1911193..1911387	195		LSP1
chr11	1911264	1911590	MYC	MYC_chr11.1911264..1911590	327		LSP1
chr11	1911272	1911492	MAF	MAF_chr11.1911272..1911492	221		LSP1
chr11	1911349	1911725	STAT3	STAT3_chr11.1911349..1911725	377		LSP1
chr11	1911364	1911546	MAX	MAX_chr11.1911364..1911546	183		LSP1
chr11	1911411	1911955	HEXIM1	HEXIM1_chr11.1911411..1911955	545		LSP1
chr11	1911416	1911698	ERG	ERG_chr11.1911416..1911698	283		LSP1
chr11	1911435	1911676	FLI1	FLI1_chr11.1911435..1911676	242		LSP1
chr11	1911437	1911646	BCL6	BCL6_chr11.1911437..1911646	210		LSP1
chr11	1911459	1911630	CDK9	CDK9_chr11.1911459..1911630	172		LSP1
chr11	1911515	1911641	PAX5	PAX5_chr11.1911515..1911641	127		LSP1
chr11	1911541	1911816	SPI1	SPI1_chr11.1911541..1911816	276		LSP1
chr11	1911548	1911775	AR	AR_chr11.1911548..1911775	228		LSP1
chr11	1911555	1911833	NFATC1	NFATC1_chr11.1911555..1911833	279		LSP1
chr11	1911558	1911776	GABPA	GABPA_chr11.1911558..1911776	219		LSP1
chr11	1911569	1912502	RUNX2	RUNX2_chr11.1911569..1912502	934		LSP1
chr11	1911581	1911913	CTCF	CTCF_chr11.1911581..1911913	333		LSP1
chr11	1911586	1911686	FOXP2	FOXP2_chr11.1911586..1911686	101		LSP1
chr11	1911594	1911742	RELA	RELA_chr11.1911594..1911742	149		LSP1
chr11	1911632	1911909	MYC	MYC_chr11.1911632..1911909	278		LSP1
chr11	1911678	1911828	ZBTB7A	ZBTB7A_chr11.1911678..1911828	151		LSP1
chr11	1911708	1912422	HSF1	HSF1_chr11.1911708..1912422	715		LSP1
chr11	1911770	1913135	BCLAF1	BCLAF1_chr11.1911770..1913135	1366		LSP1
chr11	1911838	1912587	POU2F2	POU2F2_chr11.1911838..1912587	750		LSP1
chr11	1911891	1912016	BCL11A	BCL11A_chr11.1911891..1912016	126		LSP1
chr11	1911928	1912115	PML	PML_chr11.1911928..1912115	188		LSP1
chr11	1912050	1912207	UBTF	UBTF_chr11.1912050..1912207	158		LSP1
chr11	1912094	1912233	BCL3	BCL3_chr11.1912094..1912233	140		LSP1
chr11	1912105	1912285	KDM6B	KDM6B_chr11.1912105..1912285	181		LSP1
chr11	1912131	1912371	JUN	JUN_chr11.1912131..1912371	241		LSP1
chr11	1912134	1912369	FLI1	FLI1_chr11.1912134..1912369	236		LSP1
chr11	1912143	1912379	RARA	RARA_chr11.1912143..1912379	237		LSP1
chr11	1912150	1912420	ERG	ERG_chr11.1912150..1912420	271		LSP1
chr11	1912150	1912361	MYC	MYC_chr11.1912150..1912361	212		LSP1
chr11	1912151	1912345	BCL11A	BCL11A_chr11.1912151..1912345	195		LSP1
chr11	1912152	1912384	STAT3	STAT3_chr11.1912152..1912384	233		LSP1
chr11	1912173	1912621	MAFK	MAFK_chr11.1912173..1912621	449		LSP1
chr11	1912183	1912320	PAX5	PAX5_chr11.1912183..1912320	138		LSP1
chr11	1912196	1912422	RUNX1	RUNX1_chr11.1912196..1912422	227		LSP1
chr11	1912211	1912541	CTCF	CTCF_chr11.1912211..1912541	331		LSP1
chr11	1912260	1912467	EED	EED_chr11.1912260..1912467	208		LSP1
chr11	1912267	1912573	MAFG	MAFG_chr11.1912267..1912573	307		LSP1
chr11	1912270	1912598	NFATC1	NFATC1_chr11.1912270..1912598	329		LSP1
chr11	1912286	1912530	MAFF	MAFF_chr11.1912286..1912530	245		LSP1
chr11	1912293	1912470	MAF	MAF_chr11.1912293..1912470	178		LSP1
chr11	1912296	1912492	HEXIM1	HEXIM1_chr11.1912296..1912492	197		LSP1
chr11	1912301	1912541	SUZ12	SUZ12_chr11.1912301..1912541	241		LSP1
chr11	1912419	1912585	CEBPB	CEBPB_chr11.1912419..1912585	167		LSP1
chr11	1912429	1912549	YY1	YY1_chr11.1912429..1912549	121		LSP1
chr11	1912503	1912618	CHD8	CHD8_chr11.1912503..1912618	116		LSP1
chr11	1912505	1912637	PAX5	PAX5_chr11.1912505..1912637	133		LSP1
chr11	1912507	1912888	EP300	EP300_chr11.1912507..1912888	382		LSP1
chr11	1912667	1912907	HEXIM1	HEXIM1_chr11.1912667..1912907	241		LSP1
chr11	1912668	1912838	POU2F2	POU2F2_chr11.1912668..1912838	171		LSP1
chr11	1912700	1912832	RUNX2	RUNX2_chr11.1912700..1912832	133		LSP1
chr11	1912703	1913116	NFATC1	NFATC1_chr11.1912703..1913116	414		LSP1
chr11	1912706	1912982	CTCF	CTCF_chr11.1912706..1912982	277		LSP1
chr11	1912708	1912882	NR3C1	NR3C1_chr11.1912708..1912882	175		LSP1
chr11	1912713	1912883	AR	AR_chr11.1912713..1912883	171		LSP1
chr11	1912713	1912968	PML	PML_chr11.1912713..1912968	256		LSP1
chr11	1912721	1912842	UBTF	UBTF_chr11.1912721..1912842	122		LSP1
chr11	1912739	1912905	MAF	MAF_chr11.1912739..1912905	167		LSP1
chr11	1912755	1913159	EBF1	EBF1_chr11.1912755..1913159	405		LSP1
chr11	1912756	1913035	STAT5A	STAT5A_chr11.1912756..1913035	280		LSP1
chr11	1912765	1912914	REST	REST_chr11.1912765..1912914	150		LSP1
chr11	1912776	1912901	ZBTB33	ZBTB33_chr11.1912776..1912901	126		LSP1
chr11	1912840	1913037	ELF1	ELF1_chr11.1912840..1913037	198		LSP1
chr11	1912912	1913291	SUZ12	SUZ12_chr11.1912912..1913291	380		LSP1
chr11	1912925	1913035	POU2F2	POU2F2_chr11.1912925..1913035	111		LSP1
chr11	1913076	1913382	CTCF	CTCF_chr11.1913076..1913382	307		LSP1
chr11	1913077	1913440	FOXP1	FOXP1_chr11.1913077..1913440	364		LSP1
chr11	1913225	1913947	NFATC1	NFATC1_chr11.1913225..1913947	723		LSP1
chr11	1913265	1913425	POU2F2	POU2F2_chr11.1913265..1913425	161		LSP1
chr11	1913278	1913979	BCLAF1	BCLAF1_chr11.1913278..1913979	702		LSP1
chr11	1913286	1913558	YY1	YY1_chr11.1913286..1913558	273		LSP1
chr11	1913288	1913427	BCL11A	BCL11A_chr11.1913288..1913427	140		LSP1
chr11	1913297	1913656	BCL6	BCL6_chr11.1913297..1913656	360		LSP1
chr11	1913993	1914212	STAT5A	STAT5A_chr11.1913993..1914212	220					not mapping
chr11	1914454	1915315	STAT5A	STAT5A_chr11.1914454..1915315	862					not mapping
chr11	1914536	1915695	TARDBP	TARDBP_chr11.1914536..1915695	1160					not mapping
chr11	1914612	1915734	DDX5	DDX5_chr11.1914612..1915734	1123					not mapping
chr11	1914838	1915182	FOXP1	FOXP1_chr11.1914838..1915182	345					not mapping
chr11	1914873	1915319	BCLAF1	BCLAF1_chr11.1914873..1915319	447					not mapping
chr11	1915065	1915265	NFATC1	NFATC1_chr11.1915065..1915265	201					not mapping
chr11	1915702	1915959	HIF1A	HIF1A_chr11.1915702..1915959	258					not mapping
chr11	1915707	1915983	ARNT	ARNT_chr11.1915707..1915983	277					not mapping
chr11	1915707	1916081	CBX2	CBX2_chr11.1915707..1916081	375					not mapping
chr11	1915904	1916161	EBF1	EBF1_chr11.1915904..1916161	258					not mapping
chr11	1915961	1916120	RBPJ	RBPJ_chr11.1915961..1916120	160					not mapping
chr11	1915964	1916204	TARDBP	TARDBP_chr11.1915964..1916204	241					not mapping
chr11	1916097	1916218	YY1	YY1_chr11.1916097..1916218	122					not mapping
chr11	1916328	1919740	CBX2	CBX2_chr11.1916328..1919740	3413	LINC01150	LINC01150	GenH_Enh_chr11:1917831-1919230
chr11	1917534	1917927	TAL1	TAL1_chr11.1917534..1917927	394	LINC01150		GenH_Enh_chr11:1917831-1919230
chr11	1917701	1917880	BMI1	BMI1_chr11.1917701..1917880	180	LINC01150		GenH_Enh_chr11:1917831-1919230
chr11	1917765	1918642	RUNX1	RUNX1_chr11.1917765..1918642	878	LINC01150	LINC01150	GenH_Enh_chr11:1917831-1919230
chr11	1917860	1918758	SPI1	SPI1_chr11.1917860..1918758	899	LINC01150	LINC01150	GenH_Enh_chr11:1917831-1919230
chr11	1917867	1918514	ERG	ERG_chr11.1917867..1918514	648	LINC01150	LINC01150	GenH_Enh_chr11:1917831-1919230
chr11	1918031	1918686	TCF12	TCF12_chr11.1918031..1918686	656	LINC01150	LINC01150	GenH_Enh_chr11:1917831-1919230
chr11	1918039	1918392	CBFB	CBFB_chr11.1918039..1918392	354	LINC01150	LINC01150	GenH_Enh_chr11:1917831-1919230
chr11	1918090	1918476	SMARCA4	SMARCA4_chr11.1918090..1918476	387	LINC01150	LINC01150	GenH_Enh_chr11:1917831-1919230
chr11	1918113	1918519	BRD4	BRD4_chr11.1918113..1918519	407	LINC01150	LINC01150	GenH_Enh_chr11:1917831-1919230
chr11	1918133	1918461	CTCF	CTCF_chr11.1918133..1918461	329	LINC01150	LINC01150	GenH_Enh_chr11:1917831-1919230
chr11	1918147	1918532	TAL1	TAL1_chr11.1918147..1918532	386	LINC01150	LINC01150	GenH_Enh_chr11:1917831-1919230
chr11	1918150	1918810	RNF2	RNF2_chr11.1918150..1918810	661	LINC01150	LINC01150	GenH_Enh_chr11:1917831-1919230
chr11	1918158	1918476	LMO2	LMO2_chr11.1918158..1918476	319	LINC01150	LINC01150	GenH_Enh_chr11:1917831-1919230
chr11	1918162	1918530	TCF3	TCF3_chr11.1918162..1918530	369	LINC01150	LINC01150	GenH_Enh_chr11:1917831-1919230
chr11	1918167	1918504	SUZ12	SUZ12_chr11.1918167..1918504	338	LINC01150	LINC01150	GenH_Enh_chr11:1917831-1919230
chr11	1918172	1918542	EED	EED_chr11.1918172..1918542	371	LINC01150	LINC01150	GenH_Enh_chr11:1917831-1919230
chr11	1918174	1918447	BCOR	BCOR_chr11.1918174..1918447	274	LINC01150	LINC01150	GenH_Enh_chr11:1917831-1919230
chr11	1918177	1918532	BMI1	BMI1_chr11.1918177..1918532	356	LINC01150	LINC01150	GenH_Enh_chr11:1917831-1919230
chr11	1918179	1918526	TRIM28	TRIM28_chr11.1918179..1918526	348	LINC01150	LINC01150	GenH_Enh_chr11:1917831-1919230
chr11	1918182	1918712	MYC	MYC_chr11.1918182..1918712	531	LINC01150	LINC01150	GenH_Enh_chr11:1917831-1919230
chr11	1918189	1918341	SRF	SRF_chr11.1918189..1918341	153	LINC01150	LINC01150	GenH_Enh_chr11:1917831-1919230
chr11	1918195	1918418	RAD21	RAD21_chr11.1918195..1918418	224	LINC01150	LINC01150	GenH_Enh_chr11:1917831-1919230
chr11	1918195	1918418	STAG1	STAG1_chr11.1918195..1918418	224	LINC01150	LINC01150	GenH_Enh_chr11:1917831-1919230
chr11	1918196	1918411	BCLAF1	BCLAF1_chr11.1918196..1918411	216	LINC01150	LINC01150	GenH_Enh_chr11:1917831-1919230
chr11	1918197	1918577	YY1	YY1_chr11.1918197..1918577	381	LINC01150	LINC01150	GenH_Enh_chr11:1917831-1919230
chr11	1918223	1918428	GTF2B	GTF2B_chr11.1918223..1918428	206	LINC01150	LINC01150	GenH_Enh_chr11:1917831-1919230
chr11	1918230	1918398	ELF1	ELF1_chr11.1918230..1918398	169	LINC01150	LINC01150	GenH_Enh_chr11:1917831-1919230
chr11	1918248	1918799	EZH2	EZH2_chr11.1918248..1918799	552	LINC01150	LINC01150	GenH_Enh_chr11:1917831-1919230
chr11	1918262	1918418	SMAD4	SMAD4_chr11.1918262..1918418	157	LINC01150	LINC01150	GenH_Enh_chr11:1917831-1919230
chr11	1918263	1918433	TCF7L2	TCF7L2_chr11.1918263..1918433	171	LINC01150	LINC01150	GenH_Enh_chr11:1917831-1919230
chr11	1918281	1918465	PBX2	PBX2_chr11.1918281..1918465	185	LINC01150	LINC01150	GenH_Enh_chr11:1917831-1919230
chr11	1918291	1918412	TAF1	TAF1_chr11.1918291..1918412	122	LINC01150	LINC01150	GenH_Enh_chr11:1917831-1919230
chr11	1918303	1918545	PKNOX1	PKNOX1_chr11.1918303..1918545	243	LINC01150	LINC01150	GenH_Enh_chr11:1917831-1919230
chr11	1918319	1918488	AR	AR_chr11.1918319..1918488	170	LINC01150	LINC01150	GenH_Enh_chr11:1917831-1919230
chr11	1918349	1918539	ZNF143	ZNF143_chr11.1918349..1918539	191	LINC01150	LINC01150	GenH_Enh_chr11:1917831-1919230
chr11	1918369	1919269	CEBPB	CEBPB_chr11.1918369..1919269	901	LINC01150	LINC01150	GenH_Enh_chr11:1917831-1919230
chr11	1918471	1918701	GTF2B	GTF2B_chr11.1918471..1918701	231	LINC01150	LINC01150	GenH_Enh_chr11:1917831-1919230
chr11	1918603	1918773	TCF3	TCF3_chr11.1918603..1918773	171		LINC01150	GenH_Enh_chr11:1917831-1919230
chr11	1918802	1919038	ERG	ERG_chr11.1918802..1919038	237		LINC01150	GenH_Enh_chr11:1917831-1919230
chr11	1918813	1919017	RUNX1	RUNX1_chr11.1918813..1919017	205		LINC01150	GenH_Enh_chr11:1917831-1919230
chr11	1919195	1919560	SIX2	SIX2_chr11.1919195..1919560	366		LINC01150	GenH_Enh_chr11:1917831-1919230
chr11	1919214	1919529	EZH2	EZH2_chr11.1919214..1919529	316		LINC01150	GenH_Enh_chr11:1917831-1919230
chr11	1919321	1919480	CEBPB	CEBPB_chr11.1919321..1919480	160		LINC01150
chr11	1920213	1921342	CBX2	CBX2_chr11.1920213..1921342	1130		LINC01150
chr11	1920428	1920719	HNF4A	HNF4A_chr11.1920428..1920719	292		LINC01150
chr11	1920500	1920678	HNF4G	HNF4G_chr11.1920500..1920678	179		LINC01150
chr11	1920960	1921190	AR	AR_chr11.1920960..1921190	231		LINC01150
chr11	1921034	1921225	TAL1	TAL1_chr11.1921034..1921225	192		LINC01150
chr11	1921406	1923452	CBX2	CBX2_chr11.1921406..1923452	2047		LINC01150
chr11	1922979	1923113	ATF2	ATF2_chr11.1922979..1923113	135		LINC01150
chr11	1923035	1923174	YY1	YY1_chr11.1923035..1923174	140		LINC01150
chr11	1923505	1923708	EGR1	EGR1_chr11.1923505..1923708	204		LINC01150
chr11	1924420	1925464	CBX2	CBX2_chr11.1924420..1925464	1045		LINC01150
chr11	1924845	1924988	XBP1	XBP1_chr11.1924845..1924988	144		LINC01150
chr11	1925093	1925291	EZH2	EZH2_chr11.1925093..1925291	199		LINC01150
chr11	1925131	1925264	GABPA	GABPA_chr11.1925131..1925264	134		LINC01150
chr11	1926751	1930535	CBX2	CBX2_chr11.1926751..1930535	3785		LINC01150	GenH_Enh_chr11:1926566-1931439
chr11	1927367	1927868	RUNX1	RUNX1_chr11.1927367..1927868	502		LINC01150	GenH_Enh_chr11:1926566-1931439
chr11	1927447	1927813	TAL1	TAL1_chr11.1927447..1927813	367		LINC01150	GenH_Enh_chr11:1926566-1931439
chr11	1927448	1927733	FOS	FOS_chr11.1927448..1927733	286		LINC01150	GenH_Enh_chr11:1926566-1931439
chr11	1927456	1927772	ERG	ERG_chr11.1927456..1927772	317		LINC01150	GenH_Enh_chr11:1926566-1931439
chr11	1927461	1927727	JUN	JUN_chr11.1927461..1927727	267		LINC01150	GenH_Enh_chr11:1926566-1931439
chr11	1927465	1927732	SOX6	SOX6_chr11.1927465..1927732	268		LINC01150	GenH_Enh_chr11:1926566-1931439
chr11	1927475	1927709	JMJD1C	JMJD1C_chr11.1927475..1927709	235		LINC01150	GenH_Enh_chr11:1926566-1931439
chr11	1927481	1927821	FOXO1	FOXO1_chr11.1927481..1927821	341		LINC01150	GenH_Enh_chr11:1926566-1931439
chr11	1927494	1927728	FLI1	FLI1_chr11.1927494..1927728	235		LINC01150	GenH_Enh_chr11:1926566-1931439
chr11	1927509	1927844	AR	AR_chr11.1927509..1927844	336		LINC01150	GenH_Enh_chr11:1926566-1931439
chr11	1927514	1927735	SPI1	SPI1_chr11.1927514..1927735	222		LINC01150	GenH_Enh_chr11:1926566-1931439
chr11	1927883	1928505	EZH2	EZH2_chr11.1927883..1928505	623		LINC01150	GenH_Enh_chr11:1926566-1931439
chr11	1927897	1928103	NR3C1	NR3C1_chr11.1927897..1928103	207		LINC01150	GenH_Enh_chr11:1926566-1931439
chr11	1927907	1928159	XBP1	XBP1_chr11.1927907..1928159	253		LINC01150	GenH_Enh_chr11:1926566-1931439
chr11	1927912	1928183	SUZ12	SUZ12_chr11.1927912..1928183	272		LINC01150	GenH_Enh_chr11:1926566-1931439
chr11	1927928	1928340	JUN	JUN_chr11.1927928..1928340	413		LINC01150	GenH_Enh_chr11:1926566-1931439
chr11	1927933	1928215	E2F6	E2F6_chr11.1927933..1928215	283		LINC01150	GenH_Enh_chr11:1926566-1931439
chr11	1927940	1928041	MAX	MAX_chr11.1927940..1928041	102		LINC01150	GenH_Enh_chr11:1926566-1931439
chr11	1927952	1928295	GABPA	GABPA_chr11.1927952..1928295	344		LINC01150	GenH_Enh_chr11:1926566-1931439
chr11	1927964	1928283	CBFB	CBFB_chr11.1927964..1928283	320		LINC01150	GenH_Enh_chr11:1926566-1931439
chr11	1927994	1928364	STAG1	STAG1_chr11.1927994..1928364	371		LINC01150	GenH_Enh_chr11:1926566-1931439
chr11	1928013	1928313	SMC3	SMC3_chr11.1928013..1928313	301		LINC01150	GenH_Enh_chr11:1926566-1931439
chr11	1928040	1928277	LMO2	LMO2_chr11.1928040..1928277	238		LINC01150	GenH_Enh_chr11:1926566-1931439
chr11	1928064	1928310	CHD8	CHD8_chr11.1928064..1928310	247		LINC01150	GenH_Enh_chr11:1926566-1931439
chr11	1928091	1928309	BRD4	BRD4_chr11.1928091..1928309	219		LINC01150	GenH_Enh_chr11:1926566-1931439
chr11	1928105	1928340	TBL1X	TBL1X_chr11.1928105..1928340	236		LINC01150	GenH_Enh_chr11:1926566-1931439
chr11	1928135	1928346	CTCF	CTCF_chr11.1928135..1928346	212		LINC01150	GenH_Enh_chr11:1926566-1931439
chr11	1928200	1928391	XBP1	XBP1_chr11.1928200..1928391	192		LINC01150	GenH_Enh_chr11:1926566-1931439
chr11	1928208	1928310	MAX	MAX_chr11.1928208..1928310	103		LINC01150	GenH_Enh_chr11:1926566-1931439
chr11	1928268	1928408	GATA2	GATA2_chr11.1928268..1928408	141		LINC01150	GenH_Enh_chr11:1926566-1931439
chr11	1928538	1928963	BRD4	BRD4_chr11.1928538..1928963	426		LINC01150	GenH_Enh_chr11:1926566-1931439
chr11	1928943	1929546	EZH2	EZH2_chr11.1928943..1929546	604		LINC01150	GenH_Enh_chr11:1926566-1931439
chr11	1929049	1929213	PPARG	PPARG_chr11.1929049..1929213	165		LINC01150	GenH_Enh_chr11:1926566-1931439
chr11	1929049	1929422	STAG1	STAG1_chr11.1929049..1929422	374		LINC01150	GenH_Enh_chr11:1926566-1931439
chr11	1929050	1929245	CTCF	CTCF_chr11.1929050..1929245	196		LINC01150	GenH_Enh_chr11:1926566-1931439
chr11	1929050	1929503	SUZ12	SUZ12_chr11.1929050..1929503	454		LINC01150	GenH_Enh_chr11:1926566-1931439
chr11	1929106	1929259	POU2F2	POU2F2_chr11.1929106..1929259	154		LINC01150	GenH_Enh_chr11:1926566-1931439
chr11	1929107	1929270	XBP1	XBP1_chr11.1929107..1929270	164		LINC01150	GenH_Enh_chr11:1926566-1931439
chr11	1929179	1929333	ZNF143	ZNF143_chr11.1929179..1929333	155		LINC01150	GenH_Enh_chr11:1926566-1931439
chr11	1929245	1929431	KDM1A	KDM1A_chr11.1929245..1929431	187		LINC01150	GenH_Enh_chr11:1926566-1931439
chr11	1929246	1929413	EZH1	EZH1_chr11.1929246..1929413	168		LINC01150	GenH_Enh_chr11:1926566-1931439
chr11	1929359	1929480	USF1	USF1_chr11.1929359..1929480	122		LINC01150	GenH_Enh_chr11:1926566-1931439
chr11	1929784	1930211	NFATC1	NFATC1_chr11.1929784..1930211	428			GenH_Enh_chr11:1926566-1931439
chr11	1929828	1930188	BRD4	BRD4_chr11.1929828..1930188	361			GenH_Enh_chr11:1926566-1931439
chr11	1929839	1930163	SUZ12	SUZ12_chr11.1929839..1930163	325			GenH_Enh_chr11:1926566-1931439
chr11	1929879	1930373	EZH2	EZH2_chr11.1929879..1930373	495			GenH_Enh_chr11:1926566-1931439
chr11	1929885	1930082	ETV1	ETV1_chr11.1929885..1930082	198			GenH_Enh_chr11:1926566-1931439
chr11	1929888	1930222	TAL1	TAL1_chr11.1929888..1930222	335			GenH_Enh_chr11:1926566-1931439
chr11	1929892	1930384	ETS1	ETS1_chr11.1929892..1930384	493			GenH_Enh_chr11:1926566-1931439
chr11	1929902	1930058	TEAD4	TEAD4_chr11.1929902..1930058	157			GenH_Enh_chr11:1926566-1931439
chr11	1929914	1930155	PGR	PGR_chr11.1929914..1930155	242			GenH_Enh_chr11:1926566-1931439
chr11	1929925	1930164	CHD8	CHD8_chr11.1929925..1930164	240			GenH_Enh_chr11:1926566-1931439
chr11	1929947	1930213	ERG	ERG_chr11.1929947..1930213	267			GenH_Enh_chr11:1926566-1931439
chr11	1929981	1930327	RBBP5	RBBP5_chr11.1929981..1930327	347			GenH_Enh_chr11:1926566-1931439
chr11	1929996	1930286	SPI1	SPI1_chr11.1929996..1930286	291			GenH_Enh_chr11:1926566-1931439
chr11	1930000	1930084	GATA6	GATA6_chr11.1930000..1930084	85			GenH_Enh_chr11:1926566-1931439
chr11	1930006	1930257	MYC	MYC_chr11.1930006..1930257	252			GenH_Enh_chr11:1926566-1931439
chr11	1930078	1930301	RUNX1	RUNX1_chr11.1930078..1930301	224			GenH_Enh_chr11:1926566-1931439
chr11	1930078	1930336	SP1	SP1_chr11.1930078..1930336	259			GenH_Enh_chr11:1926566-1931439
chr11	1930839	1931062	STAG1	STAG1_chr11.1930839..1931062	224			GenH_Enh_chr11:1926566-1931439
chr11	1931039	1931548	EZH2	EZH2_chr11.1931039..1931548	510			GenH_Enh_chr11:1926566-1931439
chr11	1931084	1931646	CBX2	CBX2_chr11.1931084..1931646	563			GenH_Enh_chr11:1926566-1931439
chr11	1931250	1931500	CTCF	CTCF_chr11.1931250..1931500	251			GenH_Enh_chr11:1926566-1931439
chr11	1931285	1931396	FOXP2	FOXP2_chr11.1931285..1931396	112			GenH_Enh_chr11:1926566-1931439
chr11	1931768	1932147	EZH2	EZH2_chr11.1931768..1932147	380					not mapping
chr11	1931878	1932442	CBX2	CBX2_chr11.1931878..1932442	565					not mapping
chr11	1931966	1932124	SPI1	SPI1_chr11.1931966..1932124	159					not mapping
chr11	1933171	1933844	CBX2	CBX2_chr11.1933171..1933844	674					not mapping
chr11	1933833	1934111	CTCF	CTCF_chr11.1933833..1934111	279					not mapping
chr11	1934470	1934919	STAG1	STAG1_chr11.1934470..1934919	450					not mapping
chr11	1934659	1934953	CTCF	CTCF_chr11.1934659..1934953	295					not mapping
chr11	1934851	1935003	AR	AR_chr11.1934851..1935003	153					not mapping
chr11	1934853	1935205	EZH2	EZH2_chr11.1934853..1935205	353					not mapping
chr11	1935364	1936738	DDX5	DDX5_chr11.1935364..1936738	1375					not mapping
chr11	1935998	1936359	CBX1	CBX1_chr11.1935998..1936359	362					not mapping
chr11	1936074	1936322	MLLT1	MLLT1_chr11.1936074..1936322	249					not mapping
chr11	1936210	1936451	MTA2	MTA2_chr11.1936210..1936451	242					not mapping
chr11	1936481	1936683	CRY1	CRY1_chr11.1936481..1936683	203					not mapping
chr11	1936988	1939322	TARDBP	TARDBP_chr11.1936988..1939322	2335	TNNT3(1)
chr11	1936996	1940455	STAT5A	STAT5A_chr11.1936996..1940455	3460	TNNT3(1)
chr11	1937043	1937285	ZEB2	ZEB2_chr11.1937043..1937285	243					not mapping
chr11	1937099	1937897	BCLAF1	BCLAF1_chr11.1937099..1937897	799					not mapping
chr11	1937121	1937923	POU2F2	POU2F2_chr11.1937121..1937923	803					not mapping
chr11	1937129	1939642	NFATC1	NFATC1_chr11.1937129..1939642	2514	TNNT3(1)
chr11	1937136	1937804	MAF	MAF_chr11.1937136..1937804	669					not mapping
chr11	1937147	1937356	CREBBP	CREBBP_chr11.1937147..1937356	210					not mapping
chr11	1937188	1937412	ZNF143	ZNF143_chr11.1937188..1937412	225					not mapping
chr11	1937227	1937377	MYC	MYC_chr11.1937227..1937377	151					not mapping
chr11	1937231	1937556	PAX5	PAX5_chr11.1937231..1937556	326					not mapping
chr11	1937267	1939789	BRD4	BRD4_chr11.1937267..1939789	2523	TNNT3(1)
chr11	1937276	1937760	EBF1	EBF1_chr11.1937276..1937760	485					not mapping
chr11	1937299	1939479	BCL3	BCL3_chr11.1937299..1939479	2181	TNNT3(1)
chr11	1937326	1940840	STAG1	STAG1_chr11.1937326..1940840	3515	TNNT3(1)	TNNT3
chr11	1937345	1937712	CTCF	CTCF_chr11.1937345..1937712	368					not mapping
chr11	1937368	1937731	TERF1	TERF1_chr11.1937368..1937731	364					not mapping
chr11	1937391	1937782	RELA	RELA_chr11.1937391..1937782	392					not mapping
chr11	1937398	1937697	YY1	YY1_chr11.1937398..1937697	300					not mapping
chr11	1937413	1937777	TCF12	TCF12_chr11.1937413..1937777	365					not mapping
chr11	1937432	1937844	BCL11A	BCL11A_chr11.1937432..1937844	413					not mapping
chr11	1937440	1937869	MTA3	MTA3_chr11.1937440..1937869	430					not mapping
chr11	1937446	1937756	ATF2	ATF2_chr11.1937446..1937756	311					not mapping
chr11	1937482	1937854	CREB1	CREB1_chr11.1937482..1937854	373					not mapping
chr11	1937518	1937666	RBPJ	RBPJ_chr11.1937518..1937666	149					not mapping
chr11	1937533	1938059	MYC	MYC_chr11.1937533..1938059	527					not mapping
chr11	1937561	1937735	SP1	SP1_chr11.1937561..1937735	175					not mapping
chr11	1937576	1937917	PAX5	PAX5_chr11.1937576..1937917	342					not mapping
chr11	1937599	1939564	ELF1	ELF1_chr11.1937599..1939564	1966	TNNT3(1)
chr11	1937605	1937804	EED	EED_chr11.1937605..1937804	200					not mapping
chr11	1937611	1937696	EGR1	EGR1_chr11.1937611..1937696	86					not mapping
chr11	1937614	1937823	BCL6	BCL6_chr11.1937614..1937823	210					not mapping
chr11	1937617	1937876	HSF1	HSF1_chr11.1937617..1937876	260					not mapping
chr11	1937633	1937772	NFKB1	NFKB1_chr11.1937633..1937772	140					not mapping
chr11	1937942	1939481	BCLAF1	BCLAF1_chr11.1937942..1939481	1540	TNNT3(1)
chr11	1938252	1939213	BCL6	BCL6_chr11.1938252..1939213	962					not mapping
chr11	1938438	1940451	CTCF	CTCF_chr11.1938438..1940451	2014	TNNT3(1)
chr11	1938481	1939342	MTA3	MTA3_chr11.1938481..1939342	862	TNNT3(1)
chr11	1938603	1940123	NR2F1	NR2F1_chr11.1938603..1940123	1521	TNNT3(1)
chr11	1938623	1939247	HSF1	HSF1_chr11.1938623..1939247	625					not mapping
chr11	1938668	1939274	EZH2	EZH2_chr11.1938668..1939274	607					not mapping
chr11	1938723	1939144	HEXIM1	HEXIM1_chr11.1938723..1939144	422					not mapping
chr11	1938775	1939238	GABPA	GABPA_chr11.1938775..1939238	464					not mapping
chr11	1938789	1939116	STAT3	STAT3_chr11.1938789..1939116	328					not mapping
chr11	1938800	1938968	RBBP5	RBBP5_chr11.1938800..1938968	169					not mapping
chr11	1938822	1938922	REST	REST_chr11.1938822..1938922	101					not mapping
chr11	1938831	1939086	CBFB	CBFB_chr11.1938831..1939086	256					not mapping
chr11	1938833	1939007	MYCN	MYCN_chr11.1938833..1939007	175					not mapping
chr11	1938833	1939418	SMC3	SMC3_chr11.1938833..1939418	586	TNNT3(1)
chr11	1938842	1939181	SMC1A	SMC1A_chr11.1938842..1939181	340					not mapping
chr11	1938843	1939268	RAD21	RAD21_chr11.1938843..1939268	426					not mapping
chr11	1938847	1939417	ZBTB7A	ZBTB7A_chr11.1938847..1939417	571	TNNT3(1)
chr11	1938870	1939350	TRIM22	TRIM22_chr11.1938870..1939350	481	TNNT3(1)
chr11	1938884	1939632	POU2F2	POU2F2_chr11.1938884..1939632	749	TNNT3(1)
chr11	1938923	1939187	JARID2	JARID2_chr11.1938923..1939187	265					not mapping
chr11	1938938	1939159	YY1	YY1_chr11.1938938..1939159	222					not mapping
chr11	1938945	1939139	KDM5B	KDM5B_chr11.1938945..1939139	195					not mapping
chr11	1938956	1939143	KLF9	KLF9_chr11.1938956..1939143	188					not mapping
chr11	1938961	1939153	ZNF143	ZNF143_chr11.1938961..1939153	193					not mapping
chr11	1938965	1939090	NRIP1	NRIP1_chr11.1938965..1939090	126					not mapping
chr11	1938978	1939100	HIF1A	HIF1A_chr11.1938978..1939100	123					not mapping
chr11	1938987	1939130	CREB1	CREB1_chr11.1938987..1939130	144					not mapping
chr11	1938991	1939235	REST	REST_chr11.1938991..1939235	245					not mapping
chr11	1938998	1939133	SIN3A	SIN3A_chr11.1938998..1939133	136					not mapping
chr11	1939004	1939100	CREBBP	CREBBP_chr11.1939004..1939100	97					not mapping
chr11	1939018	1939144	SMAD3	SMAD3_chr11.1939018..1939144	127					not mapping
chr11	1939019	1939133	MAX	MAX_chr11.1939019..1939133	115					not mapping
chr11	1939048	1939467	KAT2B	KAT2B_chr11.1939048..1939467	420	TNNT3(1)
chr11	1939100	1939935	MAF	MAF_chr11.1939100..1939935	836	TNNT3(1)
chr11	1939129	1939462	BHLHE40	BHLHE40_chr11.1939129..1939462	334	TNNT3(1)
chr11	1939282	1939404	BCL6	BCL6_chr11.1939282..1939404	123	TNNT3(1)
chr11	1939329	1939796	HEXIM1	HEXIM1_chr11.1939329..1939796	468	TNNT3(1)
chr11	1939338	1940249	HSF1	HSF1_chr11.1939338..1940249	912	TNNT3(1)
chr11	1939357	1939563	TEAD1	TEAD1_chr11.1939357..1939563	207	TNNT3(1)
chr11	1939392	1939583	RUNX2	RUNX2_chr11.1939392..1939583	192	TNNT3(1)
chr11	1939408	1939578	TCF7L2	TCF7L2_chr11.1939408..1939578	171	TNNT3(1)
chr11	1939420	1939670	CBFB	CBFB_chr11.1939420..1939670	251	TNNT3(1)
chr11	1939444	1939682	CDK9	CDK9_chr11.1939444..1939682	239	TNNT3(1)
chr11	1939464	1939604	ZBTB7A	ZBTB7A_chr11.1939464..1939604	141	TNNT3(1)
chr11	1939468	1940326	EZH2	EZH2_chr11.1939468..1940326	859	TNNT3(1)
chr11	1939509	1939761	ESR1	ESR1_chr11.1939509..1939761	253	TNNT3(1)
chr11	1939573	1940038	ERG	ERG_chr11.1939573..1940038	466	TNNT3(1)
chr11	1939592	1939725	BCLAF1	BCLAF1_chr11.1939592..1939725	134	TNNT3(1)
chr11	1939599	1940097	BCL3	BCL3_chr11.1939599..1940097	499	TNNT3(1)
chr11	1939638	1939747	YY1	YY1_chr11.1939638..1939747	110	TNNT3(1)
chr11	1939651	1939923	ZNF263	ZNF263_chr11.1939651..1939923	273	TNNT3(1)
chr11	1939658	1940239	RAD21	RAD21_chr11.1939658..1940239	582	TNNT3(1)
chr11	1939690	1940230	NFATC1	NFATC1_chr11.1939690..1940230	541	TNNT3(1)
chr11	1939877	1940251	ELF1	ELF1_chr11.1939877..1940251	375	TNNT3(1)
chr11	1940140	1940299	BCL6	BCL6_chr11.1940140..1940299	160	TNNT3(1)
chr11	1940153	1940441	BCL3	BCL3_chr11.1940153..1940441	289	TNNT3(1)
chr11	1940518	1940920	CTCF	CTCF_chr11.1940518..1940920	403	TNNT3(1)	TNNT3
chr11	1940614	1940779	EGLN2	EGLN2_chr11.1940614..1940779	166	TNNT3(1)
chr11	1940618	1940991	HIF1A	HIF1A_chr11.1940618..1940991	374	TNNT3(1)	TNNT3
chr11	1940627	1940970	ARNT	ARNT_chr11.1940627..1940970	344	TNNT3(1)	TNNT3
chr11	1940634	1941713	EZH2	EZH2_chr11.1940634..1941713	1080	TNNT3(1)	TNNT3
chr11	1940660	1940947	BCL3	BCL3_chr11.1940660..1940947	288	TNNT3(1)	TNNT3
chr11	1940660	1940772	SMC3	SMC3_chr11.1940660..1940772	113	TNNT3(1)
chr11	1940668	1940771	UBTF	UBTF_chr11.1940668..1940771	104	TNNT3(1)
chr11	1940694	1940926	NR2F1	NR2F1_chr11.1940694..1940926	233	TNNT3(1)	TNNT3
chr11	1940750	1941017	SMARCA4	SMARCA4_chr11.1940750..1941017	268	TNNT3(1)	TNNT3
chr11	1940780	1941257	HEXIM1	HEXIM1_chr11.1940780..1941257	478	TNNT3(1)	TNNT3
chr11	1940791	1940973	ZBTB7A	ZBTB7A_chr11.1940791..1940973	183	TNNT3(1)	TNNT3
chr11	1940822	1940978	MAX	MAX_chr11.1940822..1940978	157	TNNT3(1)	TNNT3
chr11	1940824	1941175	CDK9	CDK9_chr11.1940824..1941175	352	TNNT3(1)	TNNT3
chr11	1940852	1940989	TCF7L2	TCF7L2_chr11.1940852..1940989	138	TNNT3(1)	TNNT3
chr11	1940882	1941006	REST	REST_chr11.1940882..1941006	125	TNNT3(1)	TNNT3
chr11	1940903	1941004	CEBPB	CEBPB_chr11.1940903..1941004	102	TNNT3(1)	TNNT3
chr11	1940909	1941126	SUZ12	SUZ12_chr11.1940909..1941126	218	TNNT3(1)	TNNT3
chr11	1940921	1941146	ERG	ERG_chr11.1940921..1941146	226	TNNT3(1)	TNNT3
chr11	1940923	1941294	HSF1	HSF1_chr11.1940923..1941294	372	TNNT3(1)	TNNT3
chr11	1941001	1941606	STAG1	STAG1_chr11.1941001..1941606	606	TNNT3(1)	TNNT3
chr11	1941197	1941331	E2F4	E2F4_chr11.1941197..1941331	135	TNNT3(1)	TNNT3
chr11	1941218	1941643	SUZ12	SUZ12_chr11.1941218..1941643	426	TNNT3(1)	TNNT3
chr11	1941219	1941517	TRIM24	TRIM24_chr11.1941219..1941517	299	TNNT3(1)	TNNT3
chr11	1941267	1941482	NR2F1	NR2F1_chr11.1941267..1941482	216	TNNT3(1)	TNNT3
chr11	1941349	1941620	YY1	YY1_chr11.1941349..1941620	272		TNNT3
chr11	1941353	1941618	BRD4	BRD4_chr11.1941353..1941618	266		TNNT3
chr11	1941403	1941504	CEBPB	CEBPB_chr11.1941403..1941504	102		TNNT3
chr11	1941575	1942038	CTCF	CTCF_chr11.1941575..1942038	464		TNNT3
chr11	1941817	1942039	EZH2	EZH2_chr11.1941817..1942039	223		TNNT3
chr11	1942047	1942385	BRD4	BRD4_chr11.1942047..1942385	339		TNNT3
chr11	1942057	1942493	STAG1	STAG1_chr11.1942057..1942493	437		TNNT3
chr11	1942127	1942830	CTCF	CTCF_chr11.1942127..1942830	704	TNNT3(2), TNNT3(3)	TNNT3
chr11	1942127	1942362	EZH2	EZH2_chr11.1942127..1942362	236		TNNT3
chr11	1942130	1942672	SNAI2	SNAI2_chr11.1942130..1942672	543	TNNT3(2), TNNT3(3)	TNNT3
chr11	1942386	1942939	MAF	MAF_chr11.1942386..1942939	554	TNNT3(2), TNNT3(3)	TNNT3
chr11	1942414	1942749	ZNF263	ZNF263_chr11.1942414..1942749	336	TNNT3(2), TNNT3(3)	TNNT3
chr11	1942458	1942687	HEXIM1	HEXIM1_chr11.1942458..1942687	230	TNNT3(2), TNNT3(3)	TNNT3
chr11	1942534	1942657	BCL6	BCL6_chr11.1942534..1942657	124	TNNT3(2), TNNT3(3)	TNNT3
chr11	1942606	1942738	CHD7	CHD7_chr11.1942606..1942738	133	TNNT3(2), TNNT3(3)	TNNT3
chr11	1942715	1942910	EZH2	EZH2_chr11.1942715..1942910	196	TNNT3(2), TNNT3(3)	TNNT3
chr11	1942860	1943023	BCL6	BCL6_chr11.1942860..1943023	164	TNNT3(2), TNNT3(3)	TNNT3
chr11	1942871	1943247	MED1	MED1_chr11.1942871..1943247	377	TNNT3(2), TNNT3(3)	TNNT3
chr11	1942926	1943102	CEBPB	CEBPB_chr11.1942926..1943102	177	TNNT3(2), TNNT3(3)	TNNT3
chr11	1943023	1943256	HEXIM1	HEXIM1_chr11.1943023..1943256	234	TNNT3(2), TNNT3(3)	TNNT3
chr11	1943028	1943263	MXI1	MXI1_chr11.1943028..1943263	236	TNNT3(2), TNNT3(3)	TNNT3
chr11	1943060	1943383	NR3C1	NR3C1_chr11.1943060..1943383	324	TNNT3(2), TNNT3(3)	TNNT3
chr11	1943063	1944881	STAG1	STAG1_chr11.1943063..1944881	1819	TNNT3(2), TNNT3(3)	TNNT3
chr11	1943071	1943291	AR	AR_chr11.1943071..1943291	221	TNNT3(2), TNNT3(3)	TNNT3
chr11	1943088	1943273	PGR	PGR_chr11.1943088..1943273	186	TNNT3(2), TNNT3(3)	TNNT3
chr11	1943109	1943195	KLF9	KLF9_chr11.1943109..1943195	87	TNNT3(2), TNNT3(3)	TNNT3
chr11	1943142	1943235	MYC	MYC_chr11.1943142..1943235	94	TNNT3(2), TNNT3(3)	TNNT3
chr11	1943149	1943368	BMPR1A	BMPR1A_chr11.1943149..1943368	220	TNNT3(2), TNNT3(3)	TNNT3
chr11	1943584	1943723	GRHL2	GRHL2_chr11.1943584..1943723	140	TNNT3(2), TNNT3(3)	TNNT3
chr11	1943612	1943815	HEXIM1	HEXIM1_chr11.1943612..1943815	204	TNNT3(2), TNNT3(3)	TNNT3
chr11	1943697	1944379	BRD4	BRD4_chr11.1943697..1944379	683	TNNT3(2), TNNT3(3)	TNNT3
chr11	1943702	1943948	CTCF	CTCF_chr11.1943702..1943948	247	TNNT3(2), TNNT3(3)	TNNT3
chr11	1943703	1943924	KDM6B	KDM6B_chr11.1943703..1943924	222	TNNT3(2), TNNT3(3)	TNNT3
chr11	1943742	1943918	MAF	MAF_chr11.1943742..1943918	177	TNNT3(2), TNNT3(3)	TNNT3
chr11	1943937	1944415	NRF1	NRF1_chr11.1943937..1944415	479	TNNT3(2), TNNT3(3)	TNNT3
chr11	1943985	1944258	SPI1	SPI1_chr11.1943985..1944258	274	TNNT3(2), TNNT3(3)	TNNT3
chr11	1943988	1944251	TARDBP	TARDBP_chr11.1943988..1944251	264	TNNT3(2), TNNT3(3)	TNNT3
chr11	1944017	1944191	EBF1	EBF1_chr11.1944017..1944191	175	TNNT3(2), TNNT3(3)	TNNT3
chr11	1944025	1944233	CTCF	CTCF_chr11.1944025..1944233	209	TNNT3(2), TNNT3(3)	TNNT3
chr11	1944244	1945408	EZH2	EZH2_chr11.1944244..1945408	1165	TNNT3(2), TNNT3(3)	TNNT3
chr11	1944266	1944555	ZNF263	ZNF263_chr11.1944266..1944555	290	TNNT3(2), TNNT3(3)	TNNT3
chr11	1944285	1944467	ELF1	ELF1_chr11.1944285..1944467	183	TNNT3(2), TNNT3(3)	TNNT3
chr11	1944296	1944499	MAX	MAX_chr11.1944296..1944499	204	TNNT3(2), TNNT3(3)	TNNT3
chr11	1944461	1944656	CTCF	CTCF_chr11.1944461..1944656	196	TNNT3(2), TNNT3(3)	TNNT3
chr11	1945371	1945612	HEXIM1	HEXIM1_chr11.1945371..1945612	242		TNNT3
chr11	1945410	1945683	HSF1	HSF1_chr11.1945410..1945683	274		TNNT3
chr11	1945412	1945651	AR	AR_chr11.1945412..1945651	240		TNNT3
chr11	1945426	1945675	STAG1	STAG1_chr11.1945426..1945675	250		TNNT3
chr11	1945438	1945924	EZH2	EZH2_chr11.1945438..1945924	487		TNNT3
chr11	1945442	1945641	EGR1	EGR1_chr11.1945442..1945641	200		TNNT3
chr11	1945478	1945648	KLF4	KLF4_chr11.1945478..1945648	171		TNNT3
chr11	1945499	1945681	CDK9	CDK9_chr11.1945499..1945681	183		TNNT3
chr11	1945505	1945693	ERG	ERG_chr11.1945505..1945693	189		TNNT3
chr11	1945536	1945661	KDM5B	KDM5B_chr11.1945536..1945661	126		TNNT3
chr11	1945755	1945875	E2F6	E2F6_chr11.1945755..1945875	121		TNNT3
chr11	1945768	1945890	YY1	YY1_chr11.1945768..1945890	123		TNNT3
chr11	1945776	1945919	MAX	MAX_chr11.1945776..1945919	144		TNNT3
chr11	1945847	1946466	KDM5B	KDM5B_chr11.1945847..1946466	620		TNNT3
chr11	1945884	1946560	CTCF	CTCF_chr11.1945884..1946560	677		TNNT3
chr11	1945963	1951633	BRD4	BRD4_chr11.1945963..1951633	5671		TNNT3
chr11	1946019	1946242	EZH2	EZH2_chr11.1946019..1946242	224		TNNT3
chr11	1946025	1946221	HEXIM1	HEXIM1_chr11.1946025..1946221	197		TNNT3
chr11	1946207	1946778	NR3C1	NR3C1_chr11.1946207..1946778	572		TNNT3
chr11	1946332	1946753	STAG1	STAG1_chr11.1946332..1946753	422		TNNT3
chr11	1946545	1946765	KDM5B	KDM5B_chr11.1946545..1946765	221		TNNT3
chr11	1946617	1946811	BCL11A	BCL11A_chr11.1946617..1946811	195		TNNT3
chr11	1946641	1946781	ZBTB7A	ZBTB7A_chr11.1946641..1946781	141		TNNT3
chr11	1946719	1947056	HEXIM1	HEXIM1_chr11.1946719..1947056	338		TNNT3
chr11	1946734	1947001	JARID2	JARID2_chr11.1946734..1947001	268		TNNT3
chr11	1946765	1946888	FOXP2	FOXP2_chr11.1946765..1946888	124		TNNT3
chr11	1946824	1947072	CTCF	CTCF_chr11.1946824..1947072	249		TNNT3
chr11	1946832	1949633	STAG1	STAG1_chr11.1946832..1949633	2802		TNNT3
chr11	1946836	1947068	TRIM28	TRIM28_chr11.1946836..1947068	233		TNNT3
chr11	1946932	1947069	KDM5B	KDM5B_chr11.1946932..1947069	138		TNNT3
chr11	1947250	1950757	KDM5B	KDM5B_chr11.1947250..1950757	3508		TNNT3
chr11	1947255	1947937	NR2F1	NR2F1_chr11.1947255..1947937	683		TNNT3
chr11	1947272	1947859	HEXIM1	HEXIM1_chr11.1947272..1947859	588		TNNT3
chr11	1947287	1947739	HSF1	HSF1_chr11.1947287..1947739	453		TNNT3
chr11	1947294	1947969	CTCF	CTCF_chr11.1947294..1947969	676		TNNT3
chr11	1947392	1948743	ZNF263	ZNF263_chr11.1947392..1948743	1352		TNNT3
chr11	1947431	1947566	E2F6	E2F6_chr11.1947431..1947566	136		TNNT3
chr11	1947588	1948096	EZH2	EZH2_chr11.1947588..1948096	509		TNNT3
chr11	1947596	1947984	NR2F2	NR2F2_chr11.1947596..1947984	389		TNNT3
chr11	1947604	1948003	E2F6	E2F6_chr11.1947604..1948003	400		TNNT3
chr11	1947625	1948061	ATF1	ATF1_chr11.1947625..1948061	437		TNNT3
chr11	1947636	1947957	MAX	MAX_chr11.1947636..1947957	322		TNNT3
chr11	1947656	1947837	SETDB1	SETDB1_chr11.1947656..1947837	182		TNNT3
chr11	1947659	1947839	KDM6B	KDM6B_chr11.1947659..1947839	181		TNNT3
chr11	1947727	1948134	ERG	ERG_chr11.1947727..1948134	408		TNNT3
chr11	1947745	1947961	HDAC1	HDAC1_chr11.1947745..1947961	217		TNNT3
chr11	1947754	1948198	MTA3	MTA3_chr11.1947754..1948198	445		TNNT3
chr11	1947762	1948094	RUNX1	RUNX1_chr11.1947762..1948094	333		TNNT3
chr11	1947764	1948421	ZNF750	ZNF750_chr11.1947764..1948421	658		TNNT3
chr11	1947771	1947959	CDK9	CDK9_chr11.1947771..1947959	189		TNNT3
chr11	1947776	1948225	SPI1	SPI1_chr11.1947776..1948225	450		TNNT3
chr11	1947810	1948129	REST	REST_chr11.1947810..1948129	320		TNNT3
chr11	1947839	1948053	CREM	CREM_chr11.1947839..1948053	215		TNNT3
chr11	1947884	1948301	PKNOX1	PKNOX1_chr11.1947884..1948301	418		TNNT3
chr11	1947994	1948515	HSF1	HSF1_chr11.1947994..1948515	522		TNNT3
chr11	1947995	1948144	UBTF	UBTF_chr11.1947995..1948144	150		TNNT3
chr11	1948100	1948333	MAF	MAF_chr11.1948100..1948333	234		TNNT3
chr11	1948216	1949621	EZH2	EZH2_chr11.1948216..1949621	1406		TNNT3
chr11	1948284	1948948	HEXIM1	HEXIM1_chr11.1948284..1948948	665		TNNT3
chr11	1948285	1948668	CTCF	CTCF_chr11.1948285..1948668	384		TNNT3
chr11	1948316	1948549	NR2F1	NR2F1_chr11.1948316..1948549	234		TNNT3
chr11	1948417	1948713	KLF4	KLF4_chr11.1948417..1948713	297		TNNT3
chr11	1948444	1948639	TRIM28	TRIM28_chr11.1948444..1948639	196		TNNT3
chr11	1948465	1948643	CHD8	CHD8_chr11.1948465..1948643	179		TNNT3
chr11	1948486	1948778	ZBTB7A	ZBTB7A_chr11.1948486..1948778	293		TNNT3
chr11	1948522	1948702	MAF	MAF_chr11.1948522..1948702	181		TNNT3
chr11	1948644	1949124	SUZ12	SUZ12_chr11.1948644..1949124	481		TNNT3
chr11	1948669	1948982	TP53	TP53_chr11.1948669..1948982	314		TNNT3
chr11	1948686	1948905	NR2F1	NR2F1_chr11.1948686..1948905	220		TNNT3
chr11	1948772	1949099	ZNF263	ZNF263_chr11.1948772..1949099	328		TNNT3
chr11	1948778	1948936	ELF1	ELF1_chr11.1948778..1948936	159		TNNT3
chr11	1948822	1949020	REST	REST_chr11.1948822..1949020	199		TNNT3
chr11	1948842	1949335	ERG	ERG_chr11.1948842..1949335	494		TNNT3
chr11	1948850	1949097	XBP1	XBP1_chr11.1948850..1949097	248		TNNT3
chr11	1948877	1949087	HSF1	HSF1_chr11.1948877..1949087	211		TNNT3
chr11	1948880	1949445	CBFB	CBFB_chr11.1948880..1949445	566		TNNT3
chr11	1948944	1949293	RUNX1	RUNX1_chr11.1948944..1949293	350		TNNT3
chr11	1948985	1949203	CTCF	CTCF_chr11.1948985..1949203	219		TNNT3
chr11	1948994	1949397	JARID2	JARID2_chr11.1948994..1949397	404		TNNT3
chr11	1949142	1949334	NR2F1	NR2F1_chr11.1949142..1949334	193		TNNT3
chr11	1949144	1949834	HEXIM1	HEXIM1_chr11.1949144..1949834	691		TNNT3
chr11	1949199	1949453	STAT3	STAT3_chr11.1949199..1949453	255		TNNT3
chr11	1949254	1949853	HSF1	HSF1_chr11.1949254..1949853	600		TNNT3
chr11	1949254	1949499	ZNF263	ZNF263_chr11.1949254..1949499	246		TNNT3
chr11	1949331	1949678	CBX2	CBX2_chr11.1949331..1949678	348		TNNT3
chr11	1949363	1949728	CTCF	CTCF_chr11.1949363..1949728	366		TNNT3
chr11	1949385	1949526	RAD21	RAD21_chr11.1949385..1949526	142		TNNT3
chr11	1949419	1949625	TP53	TP53_chr11.1949419..1949625	207		TNNT3
chr11	1949622	1950024	JARID2	JARID2_chr11.1949622..1950024	403		TNNT3
chr11	1949623	1949834	ZBTB7A	ZBTB7A_chr11.1949623..1949834	212		TNNT3
chr11	1949727	1949906	TEAD4	TEAD4_chr11.1949727..1949906	180		TNNT3
chr11	1949779	1949920	HIF1A	HIF1A_chr11.1949779..1949920	142		TNNT3
chr11	1949785	1950403	EZH2	EZH2_chr11.1949785..1950403	619		TNNT3
chr11	1949906	1951067	STAG1	STAG1_chr11.1949906..1951067	1162		TNNT3
chr11	1949906	1950014	UBTF	UBTF_chr11.1949906..1950014	109		TNNT3
chr11	1949973	1950811	CTCF	CTCF_chr11.1949973..1950811	839		TNNT3
chr11	1950094	1950616	HSF1	HSF1_chr11.1950094..1950616	523		TNNT3
chr11	1950217	1950685	JARID2	JARID2_chr11.1950217..1950685	469		TNNT3
chr11	1950237	1950529	SUZ12	SUZ12_chr11.1950237..1950529	293		TNNT3
chr11	1950294	1950592	TRIM24	TRIM24_chr11.1950294..1950592	299		TNNT3
chr11	1950400	1950657	CBFB	CBFB_chr11.1950400..1950657	258		TNNT3
chr11	1950429	1950641	STAT3	STAT3_chr11.1950429..1950641	213		TNNT3
chr11	1950440	1950700	ERG	ERG_chr11.1950440..1950700	261		TNNT3
chr11	1950454	1951240	EZH2	EZH2_chr11.1950454..1951240	787		TNNT3
chr11	1950557	1950803	KLF9	KLF9_chr11.1950557..1950803	247		TNNT3
chr11	1950593	1950816	BMPR1A	BMPR1A_chr11.1950593..1950816	224		TNNT3
chr11	1950819	1951162	KDM5B	KDM5B_chr11.1950819..1951162	344		TNNT3
chr11	1950950	1951446	HSF1	HSF1_chr11.1950950..1951446	497		TNNT3
chr11	1950962	1951450	HEXIM1	HEXIM1_chr11.1950962..1951450	489		TNNT3
chr11	1951214	1951720	KDM5B	KDM5B_chr11.1951214..1951720	507		TNNT3
chr11	1951221	1951539	ZFP36	ZFP36_chr11.1951221..1951539	319		TNNT3
chr11	1951256	1951484	KDM1A	KDM1A_chr11.1951256..1951484	229		TNNT3
chr11	1951264	1951465	KDM6B	KDM6B_chr11.1951264..1951465	202		TNNT3
chr11	1951422	1951671	ELF1	ELF1_chr11.1951422..1951671	250		TNNT3
chr11	1951470	1951900	STAG1	STAG1_chr11.1951470..1951900	431		TNNT3
chr11	1951524	1953501	CBX2	CBX2_chr11.1951524..1953501	1978		TNNT3
chr11	1951574	1951809	EZH2	EZH2_chr11.1951574..1951809	236		TNNT3
chr11	1951764	1951872	MAX	MAX_chr11.1951764..1951872	109		TNNT3
chr11	1952331	1952890	EZH2	EZH2_chr11.1952331..1952890	560		TNNT3
chr11	1952352	1952736	PPARG	PPARG_chr11.1952352..1952736	385		TNNT3
chr11	1952462	1952853	MED1	MED1_chr11.1952462..1952853	392		TNNT3
chr11	1952463	1952676	RELA	RELA_chr11.1952463..1952676	214		TNNT3
chr11	1952542	1952735	ARNT	ARNT_chr11.1952542..1952735	194		TNNT3
chr11	1952549	1952773	HIF1A	HIF1A_chr11.1952549..1952773	225		TNNT3
chr11	1952583	1952806	STAG1	STAG1_chr11.1952583..1952806	224		TNNT3
chr11	1952641	1952911	CTCF	CTCF_chr11.1952641..1952911	271		TNNT3
chr11	1952849	1952966	AR	AR_chr11.1952849..1952966	118		TNNT3
chr11	1952972	1953181	PGR	PGR_chr11.1952972..1953181	210		TNNT3
chr11	1953108	1953744	EZH2	EZH2_chr11.1953108..1953744	637		TNNT3
chr11	1953163	1953506	CDK8	CDK8_chr11.1953163..1953506	344		TNNT3
chr11	1953222	1953640	RUNX1	RUNX1_chr11.1953222..1953640	419		TNNT3
chr11	1953223	1953751	CTCF	CTCF_chr11.1953223..1953751	529		TNNT3
chr11	1953295	1953882	STAG1	STAG1_chr11.1953295..1953882	588		TNNT3
chr11	1953371	1953639	ELF1	ELF1_chr11.1953371..1953639	269		TNNT3
chr11	1953398	1953568	SPI1	SPI1_chr11.1953398..1953568	171		TNNT3
chr11	1953488	1953692	NFIC	NFIC_chr11.1953488..1953692	205		TNNT3
chr11	1953531	1953664	KDM5B	KDM5B_chr11.1953531..1953664	134		TNNT3
chr11	1954588	1955254	STAG1	STAG1_chr11.1954588..1955254	667		TNNT3
chr11	1954699	1955191	CTCF	CTCF_chr11.1954699..1955191	493		TNNT3
chr11	1954793	1955032	EZH2	EZH2_chr11.1954793..1955032	240		TNNT3
chr11	1954890	1955151	ZNF263	ZNF263_chr11.1954890..1955151	262		TNNT3
chr11	1955283	1956160	CTCF	CTCF_chr11.1955283..1956160	878		TNNT3
chr11	1955466	1955637	MAF	MAF_chr11.1955466..1955637	172		TNNT3
chr11	1955606	1955858	EZH2	EZH2_chr11.1955606..1955858	253		TNNT3
chr11	1955688	1955871	AR	AR_chr11.1955688..1955871	184		TNNT3
chr11	1955713	1956341	STAG1	STAG1_chr11.1955713..1956341	629		TNNT3
chr11	1955789	1956198	ZNF263	ZNF263_chr11.1955789..1956198	410		TNNT3
chr11	1955820	1956088	FLI1	FLI1_chr11.1955820..1956088	269		TNNT3
chr11	1955872	1955973	CEBPB	CEBPB_chr11.1955872..1955973	102		TNNT3
chr11	1955876	1956223	ERG	ERG_chr11.1955876..1956223	348		TNNT3
chr11	1955876	1956173	SPI1	SPI1_chr11.1955876..1956173	298		TNNT3
chr11	1955887	1956119	HEXIM1	HEXIM1_chr11.1955887..1956119	233		TNNT3
chr11	1955901	1956114	HDAC2	HDAC2_chr11.1955901..1956114	214		TNNT3
chr11	1955921	1956682	EZH2	EZH2_chr11.1955921..1956682	762		TNNT3
chr11	1956176	1956414	HSF1	HSF1_chr11.1956176..1956414	239		TNNT3
chr11	1956186	1956545	BRD4	BRD4_chr11.1956186..1956545	360		TNNT3
chr11	1956249	1956498	SUZ12	SUZ12_chr11.1956249..1956498	250		TNNT3
chr11	1956373	1959320	CTCF	CTCF_chr11.1956373..1959320	2948		TNNT3	GenH_Enh_chr11:1958911-1961506
chr11	1956564	1957772	STAG1	STAG1_chr11.1956564..1957772	1209		TNNT3
chr11	1956575	1957087	HSF1	HSF1_chr11.1956575..1957087	513		TNNT3
chr11	1956581	1957095	KDM5B	KDM5B_chr11.1956581..1957095	515		TNNT3
chr11	1956622	1956758	ELF1	ELF1_chr11.1956622..1956758	137		TNNT3
chr11	1956703	1956818	UBTF	UBTF_chr11.1956703..1956818	116		TNNT3
chr11	1956725	1957581	SUZ12	SUZ12_chr11.1956725..1957581	857		TNNT3
chr11	1956812	1958323	EZH2	EZH2_chr11.1956812..1958323	1512		TNNT3
chr11	1956812	1957021	RARA	RARA_chr11.1956812..1957021	210		TNNT3
chr11	1956831	1957106	CBFB	CBFB_chr11.1956831..1957106	276		TNNT3
chr11	1956855	1957151	BRD4	BRD4_chr11.1956855..1957151	297		TNNT3
chr11	1956955	1957232	HEXIM1	HEXIM1_chr11.1956955..1957232	278		TNNT3
chr11	1957150	1957373	KDM5B	KDM5B_chr11.1957150..1957373	224		TNNT3
chr11	1957240	1957549	CDK9	CDK9_chr11.1957240..1957549	310		TNNT3
chr11	1957264	1957795	GABPA	GABPA_chr11.1957264..1957795	532		TNNT3
chr11	1957296	1957489	CEBPB	CEBPB_chr11.1957296..1957489	194		TNNT3
chr11	1957424	1957884	KDM5B	KDM5B_chr11.1957424..1957884	461		TNNT3
chr11	1957459	1958161	HEXIM1	HEXIM1_chr11.1957459..1958161	703		TNNT3
chr11	1957509	1957675	MAF	MAF_chr11.1957509..1957675	167		TNNT3
chr11	1957549	1957871	ERG	ERG_chr11.1957549..1957871	323		TNNT3
chr11	1957869	1958144	STAG1	STAG1_chr11.1957869..1958144	276		TNNT3
chr11	1957871	1958279	SUZ12	SUZ12_chr11.1957871..1958279	409		TNNT3
chr11	1957883	1959673	BRD4	BRD4_chr11.1957883..1959673	1791		TNNT3	GenH_Enh_chr11:1958911-1961506
chr11	1957915	1958435	HSF1	HSF1_chr11.1957915..1958435	521		TNNT3
chr11	1957931	1958128	KDM5B	KDM5B_chr11.1957931..1958128	198		TNNT3
chr11	1957939	1958625	MAF	MAF_chr11.1957939..1958625	687		TNNT3
chr11	1957987	1958211	CBFB	CBFB_chr11.1957987..1958211	225		TNNT3
chr11	1958046	1958392	JUN	JUN_chr11.1958046..1958392	347		TNNT3
chr11	1958153	1958375	TRIM28	TRIM28_chr11.1958153..1958375	223		TNNT3
chr11	1958202	1958465	STAT3	STAT3_chr11.1958202..1958465	264		TNNT3
chr11	1958247	1958452	CBFB	CBFB_chr11.1958247..1958452	206		TNNT3
chr11	1958248	1958412	GABPA	GABPA_chr11.1958248..1958412	165		TNNT3
chr11	1958264	1958456	NR2F1	NR2F1_chr11.1958264..1958456	193		TNNT3
chr11	1958282	1958619	HEXIM1	HEXIM1_chr11.1958282..1958619	338		TNNT3
chr11	1958314	1958423	NRF1	NRF1_chr11.1958314..1958423	110		TNNT3
chr11	1958339	1958507	PAX5	PAX5_chr11.1958339..1958507	169		TNNT3
chr11	1958385	1959450	STAG1	STAG1_chr11.1958385..1959450	1066		TNNT3	GenH_Enh_chr11:1958911-1961506
chr11	1958428	1958704	CDK9	CDK9_chr11.1958428..1958704	277		TNNT3
chr11	1958745	1959197	MAF	MAF_chr11.1958745..1959197	453		TNNT3	GenH_Enh_chr11:1958911-1961506
chr11	1958779	1958991	NR2F1	NR2F1_chr11.1958779..1958991	213		TNNT3	GenH_Enh_chr11:1958911-1961506
chr11	1958785	1959240	HEXIM1	HEXIM1_chr11.1958785..1959240	456		TNNT3	GenH_Enh_chr11:1958911-1961506
chr11	1958817	1959063	HSF1	HSF1_chr11.1958817..1959063	247		TNNT3	GenH_Enh_chr11:1958911-1961506
chr11	1958872	1959097	BHLHE40	BHLHE40_chr11.1958872..1959097	226		TNNT3	GenH_Enh_chr11:1958911-1961506
chr11	1958891	1959124	USF1	USF1_chr11.1958891..1959124	234		TNNT3	GenH_Enh_chr11:1958911-1961506
chr11	1958900	1959081	IKZF1	IKZF1_chr11.1958900..1959081	182		TNNT3	GenH_Enh_chr11:1958911-1961506
chr11	1958913	1959111	EZH2	EZH2_chr11.1958913..1959111	199		TNNT3	GenH_Enh_chr11:1958911-1961506
chr11	1958917	1959303	CBFB	CBFB_chr11.1958917..1959303	387		TNNT3	GenH_Enh_chr11:1958911-1961506
[truncated: 6,151 more rows]
