# Supplementary material for: Aberrant methylation underlies insulin gene expression in human insulinoma
Source: Nat Commun. 2020 Oct 15;11:5210. doi: 10.1038/s41467-020-18839-1 (PMC7566641; doi:10.1038/s41467-020-18839-1)
Supplement: Supplementary file 22 — Supplementary Data 19 [file 41467_2020_18839_MOESM22_ESM.xlsx]

## Sheet: STab_19
Supplementary Data 19. Distribution of the Transcriptional Regulator Binding Sites and of the Scores from the 4C-Seq Study on EndoC-βH1 Cells across the 135 10 kbp-windows of the 11p15.5-p15.4 target sub-region.
chr	start	end	wdw	meth&score	meth	score	all		chr	position	4C_score
chr11	1850000	1859999	185	0	1	17	239		chr11	1825072	1413
chr11	1860000	1869999	186	2	10	11	322		chr11	1828176	3289
chr11	1870000	1879999	187	4	11	5	331		chr11	1831167	3090
chr11	1880000	1889999	188	4	2	8	230		chr11	1836883	677
chr11	1890000	1899999	189	1	0	0	129		chr11	1853749	7786
chr11	1900000	1909999	190	0	2	0	107		chr11	1858930	9594
chr11	1910000	1919999	191	8	3	1	184		chr11	1863944	1186
chr11	1920000	1929999	192	1	2	4	69		chr11	1884674	8247
chr11	1930000	1939999	193	3	1	1	112		chr11	1894667	16960
chr11	1940000	1949999	194	0	0	2	167		chr11	1905589	11533
chr11	1950000	1959999	195	0	2	2	123		chr11	1905636	5811
chr11	1960000	1969999	196	0	2	1	43		chr11	1909959	1310
chr11	1970000	1979999	197	0	0	0	0		chr11	1916299	5165
chr11	1980000	1989999	198	0	0	0	0		chr11	1922703	13821
chr11	1990000	1999999	199	0	0	0	0		chr11	1970109	8128
chr11	2000000	2009999	200	0	0	0	1		chr11	1977514	20133
chr11	2010000	2019999	201	0	0	0	0		chr11	2000232	1389
chr11	2020000	2029999	202	0	0	0	0		chr11	2007035	99
chr11	2030000	2039999	203	0	0	0	0		chr11	2012739	8043
chr11	2040000	2049999	204	0	0	0	0		chr11	2021060	7841
chr11	2050000	2059999	205	0	0	0	0		chr11	2025067	18455
chr11	2060000	2069999	206	0	0	0	0		chr11	2041189	8282
chr11	2070000	2079999	207	0	0	0	0		chr11	2056805	3995
chr11	2080000	2089999	208	0	0	0	0		chr11	2058119	15093
chr11	2090000	2099999	209	3	0	6	111		chr11	2085140	9385
chr11	2100000	2109999	210	0	0	2	15		chr11	2089526	8819
chr11	2110000	2119999	211	2	1	18	247		chr11	2095414	15721
chr11	2120000	2129999	212	2	0	1	90		chr11	2097190	6325
chr11	2130000	2139999	213	0	0	0	46		chr11	2103759	12591
chr11	2140000	2149999	214	0	0	0	16		chr11	2111066	7123
chr11	2150000	2159999	215	0	0	0	83		chr11	2121596	660
chr11	2160000	2169999	216	0	1	3	82		chr11	2129662	613
chr11	2170000	2179999	217	2	2	3	99		chr11	2131761	11373
chr11	2180000	2189999	218	3	1	4	113		chr11	2141385	17642
chr11	2190000	2199999	219	5	2	7	124		chr11	2152153	14936
chr11	2200000	2209999	220	3	1	4	104		chr11	2161865	2197
chr11	2210000	2219999	221	4	1	6	154		chr11	2163555	32837
chr11	2220000	2229999	222	5	2	9	124		chr11	2173209	92085
chr11	2230000	2239999	223	3	3	6	171		chr11	2182607	215
chr11	2240000	2249999	224	0	0	0	21		chr11	2189433	27552
chr11	2250000	2259999	225	2	0	2	34		chr11	2217152	29153
chr11	2260000	2269999	226	0	0	1	21		chr11	2227737	87127
chr11	2270000	2279999	227	3	0	10	137		chr11	2229339	47739
chr11	2280000	2289999	228	0	0	2	73		chr11	2231179	31532
chr11	2290000	2299999	229	0	0	5	72		chr11	2239771	52715
chr11	2300000	2309999	230	1	0	1	34		chr11	2243588	9602
chr11	2310000	2319999	231	1	2	4	118		chr11	2246600	2721
chr11	2320000	2329999	232	1	8	8	218		chr11	2246762	36585
chr11	2330000	2339999	233	0	0	1	59		chr11	2251254	26055
chr11	2340000	2349999	234	0	0	0	20		chr11	2252140	591
chr11	2350000	2359999	235	0	0	0	15		chr11	2254237	15834
chr11	2360000	2369999	236	0	0	0	11		chr11	2256834	21784
chr11	2370000	2379999	237	0	0	1	15		chr11	2257593	4680
chr11	2380000	2389999	238	0	0	1	36		chr11	2260227	22063
chr11	2390000	2399999	239	3	1	2	37		chr11	2264217	1458
chr11	2400000	2409999	240	4	3	3	135		chr11	2265896	1228
chr11	2410000	2419999	241	0	0	0	37		chr11	2270124	4350
chr11	2420000	2429999	242	0	0	1	24		chr11	2276379	73179
chr11	2430000	2439999	243	3	1	0	44		chr11	2289364	18502
chr11	2440000	2449999	244	0	0	0	34		chr11	2289624	26100
chr11	2450000	2459999	245	0	0	0	12		chr11	2289893	2660
chr11	2460000	2469999	246	0	0	0	46		chr11	2294097	29559
chr11	2470000	2479999	247	0	0	1	31		chr11	2300540	33539
chr11	2480000	2489999	248	0	2	1	124		chr11	2303402	16199
chr11	2490000	2499999	249	0	0	0	9		chr11	2308026	9
chr11	2500000	2509999	250	0	2	3	61		chr11	2308749	6752
chr11	2510000	2519999	251	0	0	0	0		chr11	2309907	0
chr11	2520000	2529999	252	0	0	0	6		chr11	2324757	21393
chr11	2530000	2539999	253	0	0	1	89		chr11	2332945	5188
chr11	2540000	2549999	254	1	2	7	144		chr11	2334347	5359
chr11	2550000	2559999	255	0	6	11	216		chr11	2334445	5938
chr11	2560000	2569999	256	0	0	0	49		chr11	2340086	16005
chr11	2570000	2579999	257	0	0	0	39		chr11	2340344	1085
chr11	2580000	2589999	258	0	0	0	39		chr11	2345826	5251
chr11	2590000	2599999	259	0	0	0	43		chr11	2347479	11153
chr11	2600000	2609999	260	0	0	0	45		chr11	2357434	1837
chr11	2610000	2619999	261	0	0	1	27		chr11	2358554	492
chr11	2620000	2629999	262	0	0	2	14		chr11	2363731	3301
chr11	2630000	2639999	263	2	1	2	32		chr11	2369120	4737
chr11	2640000	2649999	264	0	0	0	0		chr11	2370151	20610
chr11	2650000	2659999	265	0	0	0	0		chr11	2371847	3905
chr11	2660000	2669999	266	0	0	0	0		chr11	2372898	11364
chr11	2670000	2679999	267	0	0	0	0		chr11	2374364	3684
chr11	2680000	2689999	268	0	0	0	4		chr11	2382573	16170
chr11	2690000	2699999	269	1	0	0	4		chr11	2382962	8194
chr11	2700000	2709999	270	0	0	0	12		chr11	2383193	12875
chr11	2710000	2719999	271	0	0	0	6		chr11	2384840	5381
chr11	2720000	2729999	272	0	0	0	42		chr11	2389997	5766
chr11	2730000	2739999	273	0	0	1	40		chr11	2418034	7668
chr11	2740000	2749999	274	0	0	1	47		chr11	2427460	596
chr11	2750000	2759999	275	0	0	6	195		chr11	2429842	8621
chr11	2760000	2769999	276	1	2	12	150		chr11	2432614	47416
chr11	2770000	2779999	277	3	0	0	26		chr11	2437161	37325
chr11	2780000	2789999	278	0	0	0	33		chr11	2442818	11235
chr11	2790000	2799999	279	0	0	2	46		chr11	2451138	53
chr11	2800000	2809999	280	0	5	4	52		chr11	2452945	5453
chr11	2810000	2819999	281	0	0	0	13		chr11	2454574	2627
chr11	2820000	2829999	282	0	0	0	65		chr11	2468584	367
chr11	2830000	2839999	283	0	0	1	44		chr11	2469912	0
chr11	2840000	2849999	284	0	0	0	38		chr11	2475135	4709
chr11	2850000	2859999	285	0	0	2	65		chr11	2476392	142
chr11	2860000	2869999	286	0	0	5	88		chr11	2476753	9251
chr11	2870000	2879999	287	0	0	0	12		chr11	2479548	6368
chr11	2880000	2889999	288	0	1	6	122		chr11	2482029	4325
chr11	2890000	2899999	289	0	0	0	20		chr11	2497013	6362
chr11	2900000	2909999	290	0	0	0	19		chr11	2497607	2657
chr11	2910000	2919999	291	1	0	13	160		chr11	2499772	711
chr11	2920000	2929999	292	0	0	4	45		chr11	2501717	967
chr11	2930000	2939999	293	0	0	3	106		chr11	2504685	5107
chr11	2940000	2949999	294	0	0	3	36		chr11	2506742	11920
chr11	2950000	2959999	295	0	0	0	71		chr11	2508018	1324
chr11	2960000	2969999	296	0	0	0	2		chr11	2510177	7255
chr11	2970000	2979999	297	0	0	0	20		chr11	2516675	1020
chr11	2980000	2989999	298	0	0	0	0		chr11	2520523	7446
chr11	2990000	2999999	299	0	0	0	0		chr11	2523722	5488
chr11	3000000	3009999	300	0	0	0	0		chr11	2526712	1792
chr11	3010000	3019999	301	0	0	0	1		chr11	2539775	2353
chr11	3020000	3029999	302	0	0	0	11		chr11	2550024	320
chr11	3030000	3039999	303	0	0	0	0		chr11	2560419	4650
chr11	3040000	3049999	304	0	0	0	40		chr11	2570357	2727
chr11	3050000	3059999	305	0	1	0	16		chr11	2573231	4391
chr11	3060000	3069999	306	0	0	0	0		chr11	2573475	2761
chr11	3070000	3079999	307	0	0	2	108		chr11	2583930	561
chr11	3080000	3089999	308	0	0	0	16		chr11	2587777	2054
chr11	3090000	3099999	309	0	0	0	0		chr11	2588015	551
chr11	3100000	3109999	310	0	0	0	20		chr11	2608851	2893
chr11	3110000	3119999	311	1	0	3	72		chr11	2619449	2431
chr11	3120000	3129999	312	0	0	0	0		chr11	2620210	1363
chr11	3130000	3139999	313	0	0	0	0		chr11	2622566	4385
chr11	3140000	3149999	314	2	2	8	150		chr11	2623868	7117
chr11	3150000	3159999	315	0	1	1	43		chr11	2628049	1797
chr11	3160000	3169999	316	0	0	4	36		chr11	2635220	3996
chr11	3170000	3179999	317	0	0	6	75		chr11	2638392	5503
chr11	3180000	3189999	318	1	2	5	120		chr11	2644321	475
chr11	3190000	3199999	319	0	0	0	1		chr11	2646507	3018
									chr11	2650295	2209
									chr11	2659061	570
									chr11	2659265	3
									chr11	2660926	28
									chr11	2663997	9460
									chr11	2665741	3584
									chr11	2669505	2899
									chr11	2684029	5937
									chr11	2688847	2362
									chr11	2690170	2580
									chr11	2692708	4821
									chr11	2699921	4780
									chr11	2701639	7058
									chr11	2716270	4389
									chr11	2717946	4749
									chr11	2725803	3070
									chr11	2726118	6168
									chr11	2733730	1076
									chr11	2747832	6865
									chr11	2754926	1224
									chr11	2764355	223
									chr11	2773771	186
									chr11	2774462	2007
									chr11	2782646	0
									chr11	2783441	2818
									chr11	2788716	5854
									chr11	2791927	1005
									chr11	2791952	2722
									chr11	2792140	1996
									chr11	2805137	4256
									chr11	2806311	2420
									chr11	2807305	4273
									chr11	2807593	3122
									chr11	2813534	638
									chr11	2821411	191
									chr11	2825597	857
									chr11	2829403	1082
									chr11	2844051	4554
									chr11	2851042	30
									chr11	2852763	2049
									chr11	2875174	646
									chr11	2888078	4256
									chr11	2907985	156
									chr11	2908282	2044
									chr11	2908475	6104
									chr11	2912605	7935
									chr11	2916897	12722
									chr11	2926250	5978
									chr11	2928244	694
									chr11	2933191	7938
									chr11	2967607	3771
									chr11	2980302	4487
									chr11	2994263	1000
									chr11	3000236	1198
									chr11	3000611	2474
									chr11	3000673	1060
									chr11	3005753	88
									chr11	3009289	354
									chr11	3009536	2423
									chr11	3015803	3037
									chr11	3018002	2
									chr11	3036205	8130
									chr11	3037078	2569
									chr11	3042687	2210
									chr11	3042987	3284
									chr11	3047569	826
									chr11	3048776	61
									chr11	3053700	137
									chr11	3062023	909
									chr11	3062030	975
									chr11	3084979	1963
									chr11	3085104	0
									chr11	3086200	1825
									chr11	3088236	5034
									chr11	3095700	2565
									chr11	3110110	56
									chr11	3113289	4167
									chr11	3115031	320
									chr11	3118424	1645
									chr11	3122750	256
									chr11	3126428	738
									chr11	3127093	631
									chr11	3132431	646
									chr11	3132613	330
									chr11	3139528	999
									chr11	3140876	1302
									chr11	3145599	2
									chr11	3166117	1300
									chr11	3170609	2275
									chr11	3173596	49
									chr11	3174654	593
									chr11	3177911	1808
									chr11	3178485	132
									chr11	3192540	74
